# Supplementary material for: Clustering Analysis Supports the Detection of Biological Processes Related to Autism Spectrum Disorder
Source: Genes (Basel). 2020 Dec 9;11(12):1476. doi: 10.3390/genes11121476 (PMC7763205; doi:10.3390/genes11121476)
Supplement: Supplementary file 1 [file genes-11-01476-s001.zip]

Archive with 4 entries (3 files):
- Supplementary/
- Supplementary/Supplementary Table S2_Enrichment Analysis.xlsx
- Supplementary/Supplementary Table S3_Genes with occurrences.xlsx
- Supplementary/Supplementary Table S1_Allele Frequency and CADD subgroups.xlsx
