# Supplementary material for: Clustering Analysis Supports the Detection of Biological Processes Related to Autism Spectrum Disorder
Source: Genes (Basel). 2020 Dec 9;11(12):1476. doi: 10.3390/genes11121476 (PMC7763205; doi:10.3390/genes11121476)
Supplement: Supplementary file 1 [file genes-11-01476-s001.zip › Supplementary/Supplementary Table S2_Enrichment Analysis.xlsx]

## Sheet: Cluster A FDR
GO biological process complete	Homo sapiens - REFLIST (20851)	upload_1 (7022)	upload_1 (expected)	upload_1 (over/under)	upload_1 (fold Enrichment)	upload_1 (raw P-value)	upload_1 (FDR)
glutamate receptor signaling pathway (GO:0007215)	48	35	16.16	+	2.17	0.00084	0.0316
regulation of cell-substrate junction organization (GO:0150116)	66	43	22.23	+	1.93	0.0012	0.042
regulation of focal adhesion assembly (GO:0051893)	63	41	21.22	+	1.93	0.0014	0.0468
regulation of cell-substrate junction assembly (GO:0090109)	63	41	21.22	+	1.93	0.0014	0.0467
cardiac septum morphogenesis (GO:0060411)	74	46	24.92	+	1.85	0.00146	0.0478
cardiac septum development (GO:0003279)	111	67	37.38	+	1.79	0.000248	0.0114
negative regulation of developmental growth (GO:0048640)	108	65	36.37	+	1.79	0.000294	0.0132
actomyosin structure organization (GO:0031032)	110	65	37.04	+	1.75	0.000444	0.0181
neuron projection guidance (GO:0097485)	267	157	89.92	+	1.75	5.27e-08	6.88e-06
axon guidance (GO:0007411)	264	155	88.91	+	1.74	8.04e-08	9.84e-06
regulation of axonogenesis (GO:0050770)	191	110	64.32	+	1.71	1.26e-05	0.000935
axonogenesis (GO:0007409)	379	215	127.64	+	1.68	1.91e-09	3.3e-07
neuron projection morphogenesis (GO:0048812)	492	279	165.69	+	1.68	7.11e-12	2.13e-09
nephron development (GO:0072006)	127	72	42.77	+	1.68	0.000547	0.0215
plasma membrane bounded cell projection morphogenesis (GO:0120039)	496	281	167.04	+	1.68	6.36e-12	1.95e-09
regulation of JNK cascade (GO:0046328)	182	103	61.29	+	1.68	3.6e-05	0.00223
regulation of extent of cell growth (GO:0061387)	115	65	38.73	+	1.68	0.00103	0.0368
kidney epithelium development (GO:0072073)	131	74	44.12	+	1.68	0.00049	0.0196
cell morphogenesis involved in neuron differentiation (GO:0048667)	443	250	149.19	+	1.68	1.38e-10	3.49e-08
cell projection morphogenesis (GO:0048858)	500	282	168.39	+	1.67	7.62e-12	2.25e-09
regulation of cell-matrix adhesion (GO:0001952)	119	67	40.08	+	1.67	0.0012	0.042
regulation of cell junction assembly (GO:1901888)	201	113	67.69	+	1.67	1.96e-05	0.00134
axon development (GO:0061564)	415	233	139.76	+	1.67	9.09e-10	1.76e-07
cAMP-mediated signaling (GO:0019933)	148	83	49.84	+	1.67	0.000321	0.0141
developmental growth involved in morphogenesis (GO:0060560)	118	66	39.74	+	1.66	0.00117	0.0411
multicellular organismal signaling (GO:0035637)	136	76	45.8	+	1.66	0.000596	0.0233
retina development in camera-type eye (GO:0060041)	145	81	48.83	+	1.66	0.000375	0.0159
cell part morphogenesis (GO:0032990)	522	291	175.79	+	1.66	1.03e-11	2.93e-09
neuron migration (GO:0001764)	124	69	41.76	+	1.65	0.00111	0.0392
regulation of dendrite development (GO:0050773)	157	87	52.87	+	1.65	0.000267	0.0121
tube formation (GO:0035148)	151	83	50.85	+	1.63	0.000473	0.019
cardiac chamber morphogenesis (GO:0003206)	128	70	43.11	+	1.62	0.00132	0.0448
cyclic-nucleotide-mediated signaling (GO:0019935)	172	94	57.92	+	1.62	0.000212	0.00997
renal system development (GO:0072001)	282	154	94.97	+	1.62	2.08e-06	0.000187
telencephalon development (GO:0021537)	266	145	89.58	+	1.62	5.5e-06	0.00044
adult behavior (GO:0030534)	147	80	49.51	+	1.62	0.000701	0.0271
kidney development (GO:0001822)	272	148	91.6	+	1.62	4.06e-06	0.000342
regulation of small GTPase mediated signal transduction (GO:0051056)	321	174	108.1	+	1.61	6.3e-07	6.55e-05
regulation of neuron projection development (GO:0010975)	515	279	173.44	+	1.61	2.44e-10	5.54e-08
regulation of cell morphogenesis involved in differentiation (GO:0010769)	313	169	105.41	+	1.6	1.3e-06	0.000126
positive regulation of neuron differentiation (GO:0045666)	382	206	128.65	+	1.6	8.59e-08	1.03e-05
vascular process in circulatory system (GO:0003018)	169	91	56.91	+	1.6	0.000414	0.0171
cell morphogenesis involved in differentiation (GO:0000904)	563	303	189.6	+	1.6	7.44e-11	1.97e-08
cardiac chamber development (GO:0003205)	171	92	57.59	+	1.6	0.000442	0.018
urogenital system development (GO:0001655)	318	171	107.09	+	1.6	1.2e-06	0.000118
neuron projection development (GO:0031175)	681	366	229.34	+	1.6	8.94e-13	3.16e-10
regulation of neuron differentiation (GO:0045664)	670	360	225.64	+	1.6	1.32e-12	4.58e-10
peptidyl-tyrosine phosphorylation (GO:0018108)	151	81	50.85	+	1.59	0.00104	0.0368
regulation of tube size (GO:0035150)	138	74	46.47	+	1.59	0.00146	0.0479
positive regulation of neuron projection development (GO:0010976)	293	157	98.67	+	1.59	3.89e-06	0.000333
regulation of nervous system process (GO:0031644)	146	78	49.17	+	1.59	0.00146	0.0478
calcium ion transmembrane transport (GO:0070588)	208	111	70.05	+	1.58	0.000122	0.0063
regulation of epithelial cell migration (GO:0010632)	223	119	75.1	+	1.58	7.32e-05	0.00399
cell morphogenesis (GO:0000902)	724	386	243.82	+	1.58	3.8e-13	1.44e-10
regulation of developmental growth (GO:0048638)	340	181	114.5	+	1.58	9.21e-07	9.33e-05
regulation of plasma membrane bounded cell projection organization (GO:0120035)	688	366	231.7	+	1.58	2.34e-12	7.61e-10
central nervous system neuron differentiation (GO:0021953)	190	101	63.99	+	1.58	0.000302	0.0134
forebrain development (GO:0030900)	403	214	135.72	+	1.58	1.05e-07	1.23e-05
regulation of cell projection organization (GO:0031344)	697	370	234.73	+	1.58	1.91e-12	6.35e-10
regulation of stress-activated MAPK cascade (GO:0032872)	228	121	76.78	+	1.58	6.82e-05	0.00378
morphogenesis of a branching structure (GO:0001763)	170	90	57.25	+	1.57	0.000706	0.0272
stem cell differentiation (GO:0048863)	157	83	52.87	+	1.57	0.00126	0.0434
regulation of stress-activated protein kinase signaling cascade (GO:0070302)	231	122	77.79	+	1.57	7.5e-05	0.00407
positive regulation of neurogenesis (GO:0050769)	487	257	164.01	+	1.57	8.47e-09	1.31e-06
calcium ion transport (GO:0006816)	258	136	86.89	+	1.57	3.14e-05	0.00199
regulation of Ras protein signal transduction (GO:0046578)	188	99	63.31	+	1.56	0.000464	0.0187
peptidyl-tyrosine modification (GO:0018212)	154	81	51.86	+	1.56	0.00147	0.048
regulation of neurogenesis (GO:0050767)	838	440	282.21	+	1.56	5.49e-14	2.36e-11
neuron development (GO:0048666)	825	433	277.84	+	1.56	7.83e-14	3.11e-11
cellular component morphogenesis (GO:0032989)	829	435	279.18	+	1.56	6.93e-14	2.83e-11
striated muscle cell differentiation (GO:0051146)	204	107	68.7	+	1.56	0.000287	0.0128
regulation of synapse organization (GO:0050807)	229	120	77.12	+	1.56	0.000114	0.0059
protein localization to plasma membrane (GO:0072659)	189	99	63.65	+	1.56	0.00048	0.0193
regulation of cell-substrate adhesion (GO:0010810)	212	111	71.4	+	1.55	0.000226	0.0105
adenylate cyclase-modulating G protein-coupled receptor signaling pathway (GO:0007188)	214	112	72.07	+	1.55	0.00024	0.011
regulation of endothelial cell migration (GO:0010594)	161	84	54.22	+	1.55	0.00143	0.0472
protein localization to cell periphery (GO:1990778)	232	121	78.13	+	1.55	0.000124	0.00637
negative regulation of cellular response to growth factor stimulus (GO:0090288)	163	85	54.89	+	1.55	0.00151	0.0489
regulation of cell shape (GO:0008360)	167	87	56.24	+	1.55	0.00134	0.0451
regulation of cell morphogenesis (GO:0022604)	511	266	172.09	+	1.55	1.34e-08	2.03e-06
positive regulation of cell projection organization (GO:0031346)	394	205	132.69	+	1.54	6.77e-07	6.99e-05
plasma membrane bounded cell projection organization (GO:0120036)	1117	581	376.17	+	1.54	1.03e-17	7.13e-15
regulation of nervous system development (GO:0051960)	948	493	319.26	+	1.54	4.15e-15	2e-12
regulation of cell projection assembly (GO:0060491)	177	92	59.61	+	1.54	0.000885	0.0331
inner ear development (GO:0048839)	204	106	68.7	+	1.54	0.000367	0.0156
epithelial tube morphogenesis (GO:0060562)	310	161	104.4	+	1.54	1.07e-05	0.000803
positive regulation of nervous system development (GO:0051962)	555	288	186.91	+	1.54	3.57e-09	5.86e-07
neuron differentiation (GO:0030182)	1016	527	342.16	+	1.54	6.16e-16	3.5e-13
microtubule-based movement (GO:0007018)	274	142	92.28	+	1.54	3.98e-05	0.00243
plasma membrane bounded cell projection assembly (GO:0120031)	431	223	145.15	+	1.54	2.98e-07	3.27e-05
regulation of synapse structure or activity (GO:0050803)	240	124	80.82	+	1.53	0.000155	0.00756
regulation of cell size (GO:0008361)	186	96	62.64	+	1.53	0.000897	0.0333
regulation of plasma membrane bounded cell projection assembly (GO:0120032)	175	90	58.93	+	1.53	0.00134	0.0452
regulation of trans-synaptic signaling (GO:0099177)	457	235	153.9	+	1.53	1.92e-07	2.19e-05
positive regulation of developmental growth (GO:0048639)	181	93	60.96	+	1.53	0.00124	0.043
negative regulation of cell projection organization (GO:0031345)	181	93	60.96	+	1.53	0.00124	0.0429
second-messenger-mediated signaling (GO:0019932)	337	173	113.49	+	1.52	8.93e-06	0.000683
modulation of chemical synaptic transmission (GO:0050804)	456	234	153.57	+	1.52	2.35e-07	2.63e-05
cytoskeleton-dependent intracellular transport (GO:0030705)	195	100	65.67	+	1.52	0.000913	0.0337
locomotory behavior (GO:0007626)	199	102	67.02	+	1.52	0.000807	0.0307
synapse organization (GO:0050808)	293	150	98.67	+	1.52	4.19e-05	0.0025
positive regulation of MAP kinase activity (GO:0043406)	264	135	88.91	+	1.52	0.000119	0.00616
cell projection assembly (GO:0030031)	446	228	150.2	+	1.52	4.44e-07	4.78e-05
generation of neurons (GO:0048699)	1561	798	525.7	+	1.52	1.1e-22	2.5e-19
cell projection organization (GO:0030030)	1162	594	391.33	+	1.52	6.8e-17	4.01e-14
positive regulation of Wnt signaling pathway (GO:0030177)	182	93	61.29	+	1.52	0.00129	0.0439
heart morphogenesis (GO:0003007)	250	127	84.19	+	1.51	0.000204	0.00965
regulation of cell development (GO:0060284)	964	489	324.65	+	1.51	1.25e-13	4.87e-11
tube morphogenesis (GO:0035239)	657	333	221.26	+	1.51	1.71e-09	3e-07
actin cytoskeleton organization (GO:0030036)	513	260	172.76	+	1.5	1.08e-07	1.27e-05
negative regulation of neuron differentiation (GO:0045665)	223	113	75.1	+	1.5	0.000491	0.0195
ear development (GO:0043583)	231	117	77.79	+	1.5	0.000387	0.0162
positive regulation of cell development (GO:0010720)	563	285	189.6	+	1.5	2.68e-08	3.74e-06
learning or memory (GO:0007611)	265	134	89.24	+	1.5	0.000154	0.00753
neurogenesis (GO:0022008)	1664	841	560.39	+	1.5	8.48e-23	2.25e-19
negative regulation of cell migration (GO:0030336)	266	134	89.58	+	1.5	0.000195	0.00928
negative regulation of cellular component movement (GO:0051271)	314	158	105.75	+	1.49	5.72e-05	0.00324
regulation of MAP kinase activity (GO:0043405)	342	172	115.18	+	1.49	2.46e-05	0.00161
morphogenesis of an epithelium (GO:0002009)	438	220	147.51	+	1.49	1.71e-06	0.00016
G protein-coupled receptor signaling pathway, coupled to cyclic nucleotide second messenger (GO:0007187)	249	125	83.86	+	1.49	0.000385	0.0162
negative regulation of cell motility (GO:2000146)	281	141	94.63	+	1.49	0.000146	0.00723
circulatory system process (GO:0003013)	401	201	135.04	+	1.49	6.07e-06	0.000478
negative regulation of nervous system development (GO:0051961)	314	157	105.75	+	1.48	7.08e-05	0.00389
tissue morphogenesis (GO:0048729)	566	283	190.61	+	1.48	6.87e-08	8.47e-06
actin filament-based process (GO:0030029)	586	293	197.35	+	1.48	4.6e-08	6.1e-06
brain development (GO:0007420)	754	376	253.92	+	1.48	5.31e-10	1.1e-07
negative regulation of cell development (GO:0010721)	335	167	112.82	+	1.48	4.91e-05	0.00286
divalent metal ion transport (GO:0070838)	303	151	102.04	+	1.48	0.000105	0.00544
muscle tissue development (GO:0060537)	301	150	101.37	+	1.48	0.000123	0.00631
muscle cell differentiation (GO:0042692)	247	123	83.18	+	1.48	0.000461	0.0187
blood circulation (GO:0008015)	392	195	132.01	+	1.48	1.15e-05	0.000858
divalent inorganic cation transport (GO:0072511)	310	154	104.4	+	1.48	9.94e-05	0.00524
behavior (GO:0007610)	596	296	200.72	+	1.47	5.78e-08	7.42e-06
negative regulation of neurogenesis (GO:0050768)	292	145	98.34	+	1.47	0.000189	0.00905
actin filament organization (GO:0007015)	250	124	84.19	+	1.47	0.000494	0.0196
cilium assembly (GO:0060271)	339	168	114.17	+	1.47	5.39e-05	0.00308
cognition (GO:0050890)	305	151	102.71	+	1.47	0.000135	0.00674
regulation of membrane potential (GO:0042391)	441	218	148.52	+	1.47	4.29e-06	0.000356
developmental growth (GO:0048589)	397	196	133.7	+	1.47	1.59e-05	0.00113
head development (GO:0060322)	799	394	269.08	+	1.46	6.1e-10	1.23e-07
regulation of blood circulation (GO:1903522)	290	143	97.66	+	1.46	0.000225	0.0105
cilium organization (GO:0044782)	359	177	120.9	+	1.46	4.48e-05	0.00264
regulation of GTPase activity (GO:0043087)	481	237	161.99	+	1.46	1.95e-06	0.00018
growth (GO:0040007)	403	198	135.72	+	1.46	1.81e-05	0.00125
striated muscle tissue development (GO:0014706)	287	141	96.65	+	1.46	0.000316	0.0139
regulation of anatomical structure size (GO:0090066)	520	255	175.12	+	1.46	1.06e-06	0.000106
regulation of heart contraction (GO:0008016)	243	119	81.84	+	1.45	0.000975	0.0352
regulation of cellular response to growth factor stimulus (GO:0090287)	286	140	96.32	+	1.45	0.00038	0.0161
rhythmic process (GO:0048511)	278	136	93.62	+	1.45	0.000484	0.0194
tube development (GO:0035295)	857	419	288.61	+	1.45	3.93e-10	8.58e-08
central nervous system development (GO:0007417)	997	487	335.76	+	1.45	1.49e-11	4.15e-09
anatomical structure formation involved in morphogenesis (GO:0048646)	896	437	301.75	+	1.45	2.09e-10	4.88e-08
cell junction assembly (GO:0034329)	267	130	89.92	+	1.45	0.000709	0.0272
positive regulation of GTPase activity (GO:0043547)	407	198	137.07	+	1.44	2.94e-05	0.00187
eye development (GO:0001654)	358	174	120.56	+	1.44	9.88e-05	0.00522
heart development (GO:0007507)	526	255	177.14	+	1.44	2.18e-06	0.000194
regulation of ion transmembrane transporter activity (GO:0032412)	269	130	90.59	+	1.44	0.000903	0.0334
sensory organ morphogenesis (GO:0090596)	267	129	89.92	+	1.43	0.000874	0.0327
sensory organ development (GO:0007423)	559	270	188.25	+	1.43	1.28e-06	0.000125
blood vessel development (GO:0001568)	497	240	167.37	+	1.43	5.97e-06	0.000473
circulatory system development (GO:0072359)	873	421	294	+	1.43	1.45e-09	2.66e-07
cell development (GO:0048468)	1626	784	547.59	+	1.43	2.54e-17	1.55e-14
cardiovascular system development (GO:0072358)	529	255	178.15	+	1.43	2.84e-06	0.000247
transmembrane receptor protein tyrosine kinase signaling pathway (GO:0007169)	517	249	174.11	+	1.43	4.03e-06	0.000343
positive regulation of growth (GO:0045927)	270	130	90.93	+	1.43	0.000927	0.0341
visual system development (GO:0150063)	362	174	121.91	+	1.43	0.000131	0.00659
vasculature development (GO:0001944)	519	249	174.78	+	1.42	5.07e-06	0.00041
sensory system development (GO:0048880)	367	176	123.59	+	1.42	0.000143	0.00709
regulation of cell migration (GO:0030334)	876	420	295.01	+	1.42	2.28e-09	3.86e-07
negative regulation of locomotion (GO:0040013)	328	157	110.46	+	1.42	0.000327	0.0142
trans-synaptic signaling (GO:0099537)	445	213	149.86	+	1.42	2.81e-05	0.00181
regulation of transmembrane transporter activity (GO:0022898)	278	133	93.62	+	1.42	0.00107	0.038
animal organ morphogenesis (GO:0009887)	970	463	326.67	+	1.42	5.6e-10	1.14e-07
regulation of cell motility (GO:2000145)	939	448	316.23	+	1.42	1.03e-09	1.93e-07
cell junction organization (GO:0034330)	489	233	164.68	+	1.41	1.63e-05	0.00114
camera-type eye development (GO:0043010)	317	151	106.76	+	1.41	0.000571	0.0224
regulation of cellular component movement (GO:0051270)	1023	487	344.52	+	1.41	2.54e-10	5.69e-08
regulation of transporter activity (GO:0032409)	290	138	97.66	+	1.41	0.000919	0.0338
regulation of system process (GO:0044057)	591	281	199.03	+	1.41	2.28e-06	0.000201
positive regulation of protein serine/threonine kinase activity (GO:0071902)	345	164	116.19	+	1.41	0.000365	0.0156
positive regulation of MAPK cascade (GO:0043410)	544	258	183.2	+	1.41	6.57e-06	0.000513
nervous system development (GO:0007399)	2383	1130	802.52	+	1.41	2.79e-23	1.11e-19
regulation of locomotion (GO:0040012)	1010	477	340.14	+	1.4	9.16e-10	1.76e-07
regulation of anatomical structure morphogenesis (GO:0022603)	1099	519	370.11	+	1.4	1.4e-10	3.49e-08
supramolecular fiber organization (GO:0097435)	466	220	156.94	+	1.4	4.07e-05	0.00246
positive regulation of kinase activity (GO:0033674)	615	290	207.11	+	1.4	2.39e-06	0.00021
activation of protein kinase activity (GO:0032147)	333	157	112.14	+	1.4	0.000626	0.0242
regulation of cation transmembrane transport (GO:1904062)	348	164	117.2	+	1.4	0.000463	0.0187
anatomical structure morphogenesis (GO:0009653)	2174	1024	732.14	+	1.4	2.42e-20	3.85e-17
regulation of Wnt signaling pathway (GO:0030111)	374	176	125.95	+	1.4	0.000286	0.0129
blood vessel morphogenesis (GO:0048514)	408	192	137.4	+	1.4	0.000167	0.00806
synaptic signaling (GO:0099536)	470	221	158.28	+	1.4	5.19e-05	0.00299
angiogenesis (GO:0001525)	315	148	106.08	+	1.4	0.00097	0.0351
enzyme linked receptor protein signaling pathway (GO:0007167)	722	339	243.15	+	1.39	5.09e-07	5.36e-05
chemical synaptic transmission (GO:0007268)	426	200	143.46	+	1.39	0.00013	0.00656
anterograde trans-synaptic signaling (GO:0098916)	426	200	143.46	+	1.39	0.00013	0.00654
coagulation (GO:0050817)	294	138	99.01	+	1.39	0.00143	0.0473
regulation of MAPK cascade (GO:0043408)	729	342	245.51	+	1.39	4.75e-07	5.03e-05
regulation of cellular component size (GO:0032535)	388	182	130.67	+	1.39	0.000251	0.0115
positive regulation of cell migration (GO:0030335)	519	243	174.78	+	1.39	2.7e-05	0.00176
hemostasis (GO:0007599)	297	139	100.02	+	1.39	0.00151	0.0489
regulation of cell adhesion (GO:0030155)	703	329	236.75	+	1.39	9.25e-07	9.32e-05
muscle structure development (GO:0061061)	481	225	161.99	+	1.39	5.21e-05	0.00299
taxis (GO:0042330)	547	255	184.21	+	1.38	2.05e-05	0.00139
positive regulation of cellular component movement (GO:0051272)	560	261	188.59	+	1.38	1.76e-05	0.00122
regulation of transmembrane transport (GO:0034762)	573	267	192.97	+	1.38	1.27e-05	0.000933
gland development (GO:0048732)	421	196	141.78	+	1.38	0.000206	0.00971
regulation of actin filament-based process (GO:0032970)	404	188	136.06	+	1.38	0.000271	0.0123
regulation of ion transmembrane transport (GO:0034765)	488	227	164.34	+	1.38	6.91e-05	0.0038
positive regulation of cell motility (GO:2000147)	544	253	183.2	+	1.38	2.35e-05	0.00155
cell-cell signaling by wnt (GO:0198738)	351	163	118.21	+	1.38	0.000838	0.0317
Wnt signaling pathway (GO:0016055)	351	163	118.21	+	1.38	0.000838	0.0316
chemotaxis (GO:0006935)	545	253	183.54	+	1.38	2.83e-05	0.00181
positive regulation of locomotion (GO:0040017)	575	266	193.64	+	1.37	2.2e-05	0.00147
positive regulation of protein kinase activity (GO:0045860)	539	249	181.52	+	1.37	4.36e-05	0.00258
positive regulation of cell differentiation (GO:0045597)	992	458	334.08	+	1.37	1.77e-08	2.61e-06
regulation of cytosolic calcium ion concentration (GO:0051480)	343	158	115.51	+	1.37	0.00126	0.0433
regulation of actin cytoskeleton organization (GO:0032956)	361	166	121.57	+	1.37	0.000978	0.0351
negative regulation of protein phosphorylation (GO:0001933)	409	188	137.74	+	1.36	0.000491	0.0195
positive regulation of transferase activity (GO:0051347)	695	319	234.06	+	1.36	4.72e-06	0.000387
cytoskeleton organization (GO:0007010)	1179	541	397.05	+	1.36	1.62e-09	2.92e-07
protein phosphorylation (GO:0006468)	968	444	325.99	+	1.36	5.92e-08	7.41e-06
negative regulation of developmental process (GO:0051093)	965	442	324.98	+	1.36	6.76e-08	8.41e-06
regulation of neurotransmitter levels (GO:0001505)	356	163	119.89	+	1.36	0.00128	0.0439
negative regulation of phosphorylation (GO:0042326)	450	206	151.55	+	1.36	0.000316	0.0139
positive regulation of hydrolase activity (GO:0051345)	769	352	258.98	+	1.36	1.73e-06	0.000161
cellular calcium ion homeostasis (GO:0006874)	448	205	150.87	+	1.36	0.000307	0.0136
skeletal system development (GO:0001501)	501	229	168.72	+	1.36	0.00014	0.00698
negative regulation of phosphate metabolic process (GO:0045936)	569	260	191.62	+	1.36	4.76e-05	0.00279
embryo development ending in birth or egg hatching (GO:0009792)	672	307	226.31	+	1.36	9.49e-06	0.000719
negative regulation of cell differentiation (GO:0045596)	714	326	240.45	+	1.36	5.18e-06	0.000416
negative regulation of phosphorus metabolic process (GO:0010563)	570	260	191.96	+	1.35	5.68e-05	0.00323
metal ion transport (GO:0030001)	640	291	215.53	+	1.35	2.33e-05	0.00154
regulation of growth (GO:0040008)	682	310	229.68	+	1.35	1.27e-05	0.000933
regulation of supramolecular fiber organization (GO:1902903)	374	170	125.95	+	1.35	0.00139	0.0464
cell adhesion (GO:0007155)	922	419	310.5	+	1.35	3.34e-07	3.64e-05
chordate embryonic development (GO:0043009)	654	297	220.25	+	1.35	2.01e-05	0.00137
regulation of multicellular organismal development (GO:2000026)	2066	938	695.77	+	1.35	3.02e-15	1.55e-12
regulation of protein serine/threonine kinase activity (GO:0071900)	520	236	175.12	+	1.35	0.000154	0.00752
biological adhesion (GO:0022610)	928	421	312.52	+	1.35	3.61e-07	3.91e-05
calcium ion homeostasis (GO:0055074)	461	209	155.25	+	1.35	0.000432	0.0177
movement of cell or subcellular component (GO:0006928)	1555	703	523.68	+	1.34	3.22e-11	8.69e-09
regulation of cellular component biogenesis (GO:0044087)	960	434	323.3	+	1.34	2.83e-07	3.12e-05
regulation of ion transport (GO:0043269)	702	317	236.41	+	1.34	1.4e-05	0.00101
embryonic morphogenesis (GO:0048598)	581	262	195.66	+	1.34	9.11e-05	0.00485
regulation of cell differentiation (GO:0045595)	1844	831	621	+	1.34	5.9e-13	2.18e-10
cell population proliferation (GO:0008283)	495	223	166.7	+	1.34	0.000348	0.015
regulation of cell growth (GO:0001558)	422	190	142.12	+	1.34	0.000967	0.0351
cell surface receptor signaling pathway involved in cell-cell signaling (GO:1905114)	422	190	142.12	+	1.34	0.000967	0.0351
negative regulation of multicellular organismal process (GO:0051241)	1215	546	409.18	+	1.33	1.34e-08	2.02e-06
cell-cell signaling (GO:0007267)	1175	527	395.71	+	1.33	3.02e-08	4.14e-06
cell-cell adhesion (GO:0098609)	504	226	169.73	+	1.33	0.000388	0.0163
intracellular signal transduction (GO:0035556)	1701	762	572.85	+	1.33	1.55e-11	4.25e-09
regulation of kinase activity (GO:0043549)	907	406	305.45	+	1.33	1.64e-06	0.000155
microtubule-based process (GO:0007017)	722	323	243.15	+	1.33	2.1e-05	0.00141
positive regulation of catalytic activity (GO:0043085)	1469	657	494.72	+	1.33	6.83e-10	1.36e-07
response to growth factor (GO:0070848)	530	237	178.49	+	1.33	0.00033	0.0143
regulation of developmental process (GO:0050793)	2631	1176	886.04	+	1.33	1.21e-17	8.05e-15
establishment of localization in cell (GO:0051649)	414	185	139.42	+	1.33	0.00142	0.0471
embryo development (GO:0009790)	1014	453	341.49	+	1.33	4.57e-07	4.88e-05
positive regulation of cellular component biogenesis (GO:0044089)	531	237	178.83	+	1.33	0.000334	0.0144
cellular response to growth factor stimulus (GO:0071363)	501	223	168.72	+	1.32	0.000599	0.0234
positive regulation of developmental process (GO:0051094)	1388	617	467.44	+	1.32	4.75e-09	7.63e-07
positive regulation of cellular component organization (GO:0051130)	1240	551	417.6	+	1.32	3.91e-08	5.32e-06
organic anion transport (GO:0015711)	456	202	153.57	+	1.32	0.00124	0.043
regulation of multicellular organismal process (GO:0051239)	3187	1411	1073.29	+	1.31	2.63e-20	3.81e-17
cellular response to organic cyclic compound (GO:0071407)	549	243	184.89	+	1.31	0.000409	0.017
regulation of body fluid levels (GO:0050878)	495	219	166.7	+	1.31	0.000888	0.0331
anion transport (GO:0006820)	581	257	195.66	+	1.31	0.000273	0.0123
divalent inorganic cation homeostasis (GO:0072507)	501	221	168.72	+	1.31	0.000947	0.0346
locomotion (GO:0040011)	1306	576	439.82	+	1.31	4.27e-08	5.75e-06
cellular divalent inorganic cation homeostasis (GO:0072503)	480	211	161.65	+	1.31	0.00138	0.0463
cell division (GO:0051301)	503	221	169.4	+	1.3	0.00112	0.0395
positive regulation of molecular function (GO:0044093)	1823	800	613.93	+	1.3	1.06e-10	2.71e-08
cellular response to organonitrogen compound (GO:0071417)	604	265	203.41	+	1.3	0.000347	0.015
regulation of cellular component organization (GO:0051128)	2518	1104	847.99	+	1.3	1.12e-14	5.11e-12
regulation of protein kinase activity (GO:0045859)	800	350	269.42	+	1.3	4.16e-05	0.00249
regulation of hormone levels (GO:0010817)	542	237	182.53	+	1.3	0.000804	0.0307
positive regulation of multicellular organismal process (GO:0051240)	1768	772	595.41	+	1.3	5.08e-10	1.06e-07
regulation of localization (GO:0032879)	2816	1223	948.35	+	1.29	2.6e-15	1.38e-12
regulation of intracellular signal transduction (GO:1902531)	1794	779	604.17	+	1.29	1e-09	1.9e-07
regulation of cytoskeleton organization (GO:0051493)	562	244	189.26	+	1.29	0.000975	0.0351
negative regulation of cell communication (GO:0010648)	1423	617	479.22	+	1.29	8.45e-08	1.03e-05
negative regulation of signaling (GO:0023057)	1427	618	480.57	+	1.29	1.01e-07	1.2e-05
inorganic ion transmembrane transport (GO:0098660)	668	289	224.96	+	1.28	0.000364	0.0156
regulation of transferase activity (GO:0051338)	1024	443	344.85	+	1.28	8.44e-06	0.000649
positive regulation of signal transduction (GO:0009967)	1706	736	574.53	+	1.28	7.05e-09	1.1e-06
negative regulation of signal transduction (GO:0009968)	1278	551	430.39	+	1.28	7.94e-07	8.15e-05
cell differentiation (GO:0030154)	3732	1608	1256.83	+	1.28	1.15e-19	1.41e-16
regulation of cell communication (GO:0010646)	3633	1564	1223.49	+	1.28	6.37e-19	5.63e-16
ion transmembrane transport (GO:0034220)	920	396	309.83	+	1.28	4.07e-05	0.00245
positive regulation of intracellular signal transduction (GO:1902533)	1032	444	347.55	+	1.28	1.37e-05	0.000985
cation homeostasis (GO:0055080)	716	308	241.13	+	1.28	0.000321	0.0141
negative regulation of cellular component organization (GO:0051129)	723	311	243.49	+	1.28	0.000298	0.0133
inorganic cation transmembrane transport (GO:0098662)	577	248	194.32	+	1.28	0.00129	0.0439
cellular developmental process (GO:0048869)	3825	1643	1288.15	+	1.28	1.09e-19	1.44e-16
regulation of signaling (GO:0023051)	3673	1577	1236.96	+	1.27	1.02e-18	8.1e-16
cellular response to endogenous stimulus (GO:0071495)	1221	524	411.2	+	1.27	2.55e-06	0.000223
regulation of signal transduction (GO:0009966)	3151	1352	1061.16	+	1.27	9.61e-16	5.28e-13
positive regulation of cell communication (GO:0010647)	1936	830	651.99	+	1.27	1.64e-09	2.94e-07
regulation of hydrolase activity (GO:0051336)	1293	554	435.44	+	1.27	1.36e-06	0.000131
system development (GO:0048731)	4444	1904	1496.61	+	1.27	4.96e-23	1.58e-19
positive regulation of signaling (GO:0023056)	1944	832	654.68	+	1.27	2.01e-09	3.44e-07
inorganic ion homeostasis (GO:0098771)	728	311	245.17	+	1.27	0.000409	0.017
regulation of transport (GO:0051049)	1891	807	636.83	+	1.27	5.25e-09	8.27e-07
chemical homeostasis (GO:0048878)	1130	482	380.55	+	1.27	1.04e-05	0.000784
regulation of protein localization (GO:0032880)	1054	449	354.96	+	1.26	2.45e-05	0.00161
negative regulation of transcription by RNA polymerase II (GO:0000122)	886	377	298.38	+	1.26	0.000134	0.00671
positive regulation of transport (GO:0051050)	1013	431	341.15	+	1.26	3.91e-05	0.0024
organelle assembly (GO:0070925)	727	309	244.83	+	1.26	0.0006	0.0234
regulation of phosphate metabolic process (GO:0019220)	1822	774	613.6	+	1.26	2.06e-08	2.98e-06
regulation of establishment of protein localization (GO:0070201)	777	330	261.67	+	1.26	0.000406	0.0169
regulation of phosphorus metabolic process (GO:0051174)	1823	774	613.93	+	1.26	2.36e-08	3.35e-06
metal ion homeostasis (GO:0055065)	636	270	214.19	+	1.26	0.00141	0.0468
positive regulation of organelle organization (GO:0010638)	636	270	214.19	+	1.26	0.00141	0.0467
positive regulation of transcription by RNA polymerase II (GO:0045944)	1223	519	411.87	+	1.26	7.48e-06	0.000581
multicellular organism development (GO:0007275)	5065	2149	1705.74	+	1.26	6.12e-25	9.74e-21
positive regulation of phosphorus metabolic process (GO:0010562)	1160	492	390.65	+	1.26	1.32e-05	0.000962
positive regulation of phosphate metabolic process (GO:0045937)	1160	492	390.65	+	1.26	1.32e-05	0.000958
cellular cation homeostasis (GO:0030003)	647	274	217.89	+	1.26	0.00153	0.0495
regulation of protein transport (GO:0051223)	730	309	245.84	+	1.26	0.000701	0.027
positive regulation of phosphorylation (GO:0042327)	1090	461	367.08	+	1.26	3.23e-05	0.00204
ion homeostasis (GO:0050801)	800	338	269.42	+	1.25	0.000426	0.0175
cellular ion homeostasis (GO:0006873)	661	279	222.61	+	1.25	0.0015	0.0488
regulation of protein phosphorylation (GO:0001932)	1458	615	491.01	+	1.25	1.67e-06	0.000157
ion transport (GO:0006811)	1338	564	450.6	+	1.25	4.82e-06	0.000394
positive regulation of protein phosphorylation (GO:0001934)	1013	427	341.15	+	1.25	8.46e-05	0.00452
cell migration (GO:0016477)	949	400	319.6	+	1.25	0.000147	0.00722
negative regulation of cell population proliferation (GO:0008285)	691	291	232.71	+	1.25	0.00128	0.0439
regulation of catalytic activity (GO:0050790)	2385	1004	803.2	+	1.25	4.56e-10	9.67e-08
regulation of cellular response to stress (GO:0080135)	739	311	248.87	+	1.25	0.000965	0.0352
positive regulation of protein modification process (GO:0031401)	1243	523	418.61	+	1.25	1.44e-05	0.00103
regulation of biological quality (GO:0065008)	4112	1729	1384.8	+	1.25	6.76e-18	4.89e-15
localization of cell (GO:0051674)	1066	448	359	+	1.25	6.59e-05	0.0037
cell motility (GO:0048870)	1066	448	359	+	1.25	6.59e-05	0.00368
regulation of organelle organization (GO:0033043)	1320	554	444.54	+	1.25	9.04e-06	0.000688
negative regulation of response to stimulus (GO:0048585)	1656	695	557.69	+	1.25	5.2e-07	5.44e-05
cellular chemical homeostasis (GO:0055082)	763	320	256.96	+	1.25	0.000895	0.0333
positive regulation of transcription, DNA-templated (GO:0045893)	1558	653	524.69	+	1.24	1.38e-06	0.000132
regulation of peptide transport (GO:0090087)	762	319	256.62	+	1.24	0.00101	0.0361
regulation of protein modification process (GO:0031399)	1871	783	630.1	+	1.24	1.2e-07	1.4e-05
anatomical structure development (GO:0048856)	5451	2280	1835.74	+	1.24	3.89e-24	3.1e-20
regulation of molecular function (GO:0065009)	3063	1281	1031.53	+	1.24	2.81e-12	8.93e-10
animal organ development (GO:0048513)	3215	1340	1082.72	+	1.24	1.46e-12	4.96e-10
phosphorus metabolic process (GO:0006793)	2170	904	730.79	+	1.24	1.9e-08	2.78e-06
phosphate-containing compound metabolic process (GO:0006796)	2143	892	721.7	+	1.24	2.65e-08	3.73e-06
regulation of phosphorylation (GO:0042325)	1627	677	547.93	+	1.24	1.9e-06	0.000176
phosphorylation (GO:0016310)	1301	541	438.14	+	1.23	2.71e-05	0.00176
regulation of secretion by cell (GO:1903530)	775	322	261	+	1.23	0.0014	0.0468
tissue development (GO:0009888)	1781	738	599.79	+	1.23	1.02e-06	0.000102
developmental process (GO:0032502)	5900	2439	1986.95	+	1.23	6.18e-24	3.28e-20
cellular homeostasis (GO:0019725)	898	371	302.42	+	1.23	0.000824	0.0313
cation transport (GO:0006812)	844	348	284.23	+	1.22	0.00134	0.0451
positive regulation of nucleic acid-templated transcription (GO:1903508)	1656	681	557.69	+	1.22	5.82e-06	0.000463
positive regulation of RNA biosynthetic process (GO:1902680)	1657	681	558.03	+	1.22	6.55e-06	0.000513
positive regulation of RNA metabolic process (GO:0051254)	1746	716	588	+	1.22	4.28e-06	0.000357
transmembrane transport (GO:0055085)	1301	533	438.14	+	1.22	9.72e-05	0.00515
positive regulation of nucleobase-containing compound metabolic process (GO:0045935)	1911	781	643.57	+	1.21	2.1e-06	0.000188
cellular response to oxygen-containing compound (GO:1901701)	1077	440	362.7	+	1.21	0.000523	0.0207
regulation of transcription by RNA polymerase II (GO:0006357)	2276	929	766.49	+	1.21	2.07e-07	2.33e-05
homeostatic process (GO:0042592)	1664	679	560.39	+	1.21	1.34e-05	0.000969
positive regulation of nitrogen compound metabolic process (GO:0051173)	3229	1317	1087.43	+	1.21	2.38e-10	5.5e-08
positive regulation of macromolecule metabolic process (GO:0010604)	3404	1387	1146.37	+	1.21	8.24e-11	2.15e-08
positive regulation of metabolic process (GO:0009893)	3702	1508	1246.72	+	1.21	8.18e-12	2.37e-09
positive regulation of cellular protein metabolic process (GO:0032270)	1618	659	544.89	+	1.21	2.29e-05	0.00153
regulation of response to stress (GO:0080134)	1452	591	488.99	+	1.21	7.09e-05	0.00388
response to organonitrogen compound (GO:0010243)	1010	411	340.14	+	1.21	0.0011	0.0388
positive regulation of cellular metabolic process (GO:0031325)	3394	1380	1143	+	1.21	1.42e-10	3.49e-08
regulation of response to external stimulus (GO:0032101)	1011	411	340.47	+	1.21	0.0011	0.039
positive regulation of gene expression (GO:0010628)	2032	826	684.32	+	1.21	1.97e-06	0.000181
regulation of cell population proliferation (GO:0042127)	1642	666	552.98	+	1.2	2.88e-05	0.00184
negative regulation of cellular process (GO:0048523)	4799	1946	1616.16	+	1.2	3.66e-15	1.82e-12
positive regulation of cellular process (GO:0048522)	5520	2238	1858.97	+	1.2	5.52e-18	4.19e-15
positive regulation of protein metabolic process (GO:0051247)	1727	700	581.6	+	1.2	1.84e-05	0.00127
epithelium development (GO:0060429)	1117	452	376.17	+	1.2	0.000797	0.0305
response to endogenous stimulus (GO:0009719)	1506	608	507.18	+	1.2	0.000103	0.00537
regulation of response to stimulus (GO:0048583)	4329	1739	1457.88	+	1.19	3.44e-12	1.07e-09
positive regulation of biological process (GO:0048518)	6249	2510	2104.48	+	1.19	3.96e-19	3.94e-16
multicellular organismal process (GO:0032501)	7015	2804	2362.44	+	1.19	2.53e-21	4.47e-18
cellular component assembly (GO:0022607)	2320	927	781.31	+	1.19	3.73e-06	0.000321
regulation of cell cycle (GO:0051726)	1239	495	417.26	+	1.19	0.00102	0.0364
positive regulation of macromolecule biosynthetic process (GO:0010557)	1931	771	650.3	+	1.19	3.29e-05	0.00207
cellular protein modification process (GO:0006464)	3076	1228	1035.91	+	1.19	5.8e-08	7.38e-06
protein modification process (GO:0036211)	3076	1228	1035.91	+	1.19	5.8e-08	7.33e-06
negative regulation of transcription, DNA-templated (GO:0045892)	1229	490	413.89	+	1.18	0.00131	0.0445
negative regulation of biological process (GO:0048519)	5388	2140	1814.52	+	1.18	6.7e-14	2.81e-11
cellular component organization (GO:0016043)	5581	2215	1879.52	+	1.18	2.12e-14	9.36e-12
positive regulation of biosynthetic process (GO:0009891)	2055	814	692.06	+	1.18	4.34e-05	0.00258
response to oxygen-containing compound (GO:1901700)	1603	634	539.84	+	1.17	0.000414	0.0171
positive regulation of cellular biosynthetic process (GO:0031328)	2023	798	681.29	+	1.17	8.28e-05	0.00444
cell cycle (GO:0007049)	1359	536	457.67	+	1.17	0.00147	0.048
regulation of cellular protein metabolic process (GO:0032268)	2660	1049	895.81	+	1.17	4.38e-06	0.000361
negative regulation of RNA metabolic process (GO:0051253)	1378	543	464.07	+	1.17	0.00144	0.0473
reproductive process (GO:0022414)	1437	566	483.94	+	1.17	0.00122	0.0426
reproduction (GO:0000003)	1440	567	484.95	+	1.17	0.00123	0.0429
macromolecule modification (GO:0043412)	3296	1297	1110	+	1.17	2.56e-07	2.85e-05
system process (GO:0003008)	1980	779	666.81	+	1.17	0.000125	0.00636
positive regulation of response to stimulus (GO:0048584)	2453	965	826.1	+	1.17	1.61e-05	0.00113
regulation of protein metabolic process (GO:0051246)	2833	1112	954.07	+	1.17	3.61e-06	0.000312
cellular component organization or biogenesis (GO:0071840)	5772	2262	1943.84	+	1.16	6.36e-13	2.3e-10
cellular response to organic substance (GO:0071310)	2396	938	806.9	+	1.16	3.7e-05	0.00228
organelle organization (GO:0006996)	3455	1343	1163.54	+	1.15	1.16e-06	0.000114
cell surface receptor signaling pathway (GO:0007166)	2480	960	835.19	+	1.15	0.000104	0.00542
signaling (GO:0023052)	5491	2122	1849.21	+	1.15	3.54e-10	7.83e-08
cellular response to chemical stimulus (GO:0070887)	2956	1141	995.49	+	1.15	2.79e-05	0.0018
cellular component biogenesis (GO:0044085)	2551	984	859.1	+	1.15	0.000125	0.00637
localization (GO:0051179)	5778	2222	1945.86	+	1.14	3.98e-10	8.55e-08
cell communication (GO:0007154)	5595	2151	1884.23	+	1.14	1.06e-09	1.95e-07
negative regulation of cellular metabolic process (GO:0031324)	2603	1000	876.61	+	1.14	0.000167	0.00804
macromolecule localization (GO:0033036)	2538	975	854.72	+	1.14	0.000215	0.01
negative regulation of nitrogen compound metabolic process (GO:0051172)	2404	922	809.6	+	1.14	0.00041	0.017
signal transduction (GO:0007165)	5134	1960	1728.98	+	1.13	5.51e-08	7.13e-06
regulation of cellular metabolic process (GO:0031323)	6272	2384	2112.22	+	1.13	1.69e-09	2.99e-07
regulation of primary metabolic process (GO:0080090)	6064	2298	2042.18	+	1.13	1.05e-08	1.61e-06
response to organic substance (GO:0010033)	3025	1146	1018.73	+	1.12	0.000256	0.0117
regulation of nitrogen compound metabolic process (GO:0051171)	5881	2223	1980.55	+	1.12	4.48e-08	6e-06
regulation of cellular macromolecule biosynthetic process (GO:2000112)	3937	1486	1325.87	+	1.12	3.35e-05	0.0021
regulation of metabolic process (GO:0019222)	6755	2547	2274.88	+	1.12	3.09e-09	5.12e-07
regulation of transcription, DNA-templated (GO:0006355)	3480	1311	1171.96	+	1.12	0.000165	0.00797
regulation of macromolecule metabolic process (GO:0060255)	6204	2334	2089.32	+	1.12	5.07e-08	6.67e-06
regulation of nucleobase-containing compound metabolic process (GO:0019219)	4067	1530	1369.65	+	1.12	4.14e-05	0.00249
regulation of RNA metabolic process (GO:0051252)	3812	1434	1283.77	+	1.12	8.27e-05	0.00444
regulation of nucleic acid-templated transcription (GO:1903506)	3546	1332	1194.19	+	1.12	0.000197	0.00935
regulation of cellular process (GO:0050794)	11077	4159	3730.41	+	1.11	5.52e-19	5.17e-16
regulation of RNA biosynthetic process (GO:2001141)	3551	1333	1195.87	+	1.11	0.000214	0.01
regulation of macromolecule biosynthetic process (GO:0010556)	4076	1529	1372.68	+	1.11	6.5e-05	0.00365
negative regulation of metabolic process (GO:0009892)	2960	1110	996.84	+	1.11	0.00103	0.0367
regulation of cellular biosynthetic process (GO:0031326)	4222	1582	1421.84	+	1.11	5.25e-05	0.003
regulation of biosynthetic process (GO:0009889)	4301	1611	1448.45	+	1.11	4.74e-05	0.00279
establishment of localization (GO:0051234)	4672	1749	1573.39	+	1.11	1.89e-05	0.0013
cellular protein metabolic process (GO:0044267)	3700	1385	1246.05	+	1.11	0.000233	0.0107
protein metabolic process (GO:0019538)	4282	1602	1442.05	+	1.11	5.73e-05	0.00323
transport (GO:0006810)	4542	1697	1529.61	+	1.11	3.76e-05	0.00231
biological regulation (GO:0065007)	12491	4659	4206.6	+	1.11	4.99e-22	9.93e-19
regulation of gene expression (GO:0010468)	4494	1675	1513.45	+	1.11	6.64e-05	0.00369
cellular response to stimulus (GO:0051716)	6783	2527	2284.31	+	1.11	1.28e-07	1.48e-05
regulation of biological process (GO:0050789)	11795	4394	3972.21	+	1.11	8.41e-19	7.05e-16
cellular macromolecule metabolic process (GO:0044260)	5073	1875	1708.44	+	1.1	7.64e-05	0.00414
organonitrogen compound metabolic process (GO:1901564)	5299	1958	1784.55	+	1.1	4.98e-05	0.00289
response to chemical (GO:0042221)	4501	1651	1515.8	+	1.09	0.000826	0.0313
response to stimulus (GO:0050896)	8544	3105	2877.37	+	1.08	1.98e-06	0.00018
macromolecule metabolic process (GO:0043170)	6173	2242	2078.88	+	1.08	0.00026	0.0118
cellular process (GO:0009987)	14623	5295	4924.59	+	1.08	1.29e-17	8.19e-15
primary metabolic process (GO:0044238)	7463	2698	2513.32	+	1.07	8.08e-05	0.00436
nitrogen compound metabolic process (GO:0006807)	7000	2520	2357.39	+	1.07	0.00043	0.0177
cellular metabolic process (GO:0044237)	7664	2757	2581.01	+	1.07	0.000187	0.00896
organic substance metabolic process (GO:0071704)	7841	2820	2640.62	+	1.07	0.00015	0.00739
metabolic process (GO:0008152)	8414	3019	2833.59	+	1.07	0.000102	0.00537
biological_process (GO:0008150)	17794	6285	5992.49	+	1.05	2.09e-19	2.22e-16
immune response (GO:0006955)	1870	511	629.76	-	0.81	9.81e-06	0.00074
defense response to other organism (GO:0098542)	967	257	325.66	-	0.79	0.000459	0.0186
innate immune response (GO:0045087)	776	204	261.33	-	0.78	0.00126	0.0434
leukocyte mediated immunity (GO:0002443)	760	192	255.95	-	0.75	0.000226	0.0104
detection of stimulus (GO:0051606)	702	176	236.41	-	0.74	0.000319	0.014
amide biosynthetic process (GO:0043604)	538	131	181.18	-	0.72	0.000602	0.0234
Unclassified (UNCLASSIFIED)	3057	737	1029.51	-	0.72	2.09e-19	2.38e-16
detection of stimulus involved in sensory perception (GO:0050906)	545	122	183.54	-	0.66	2.11e-05	0.00141
peptide biosynthetic process (GO:0043043)	415	88	139.76	-	0.63	4e-05	0.00243
sensory perception of chemical stimulus (GO:0007606)	540	114	181.86	-	0.63	1.98e-06	0.000179
translation (GO:0006412)	389	81	131	-	0.62	3.54e-05	0.0022
sensory perception of smell (GO:0007608)	468	97	157.61	-	0.62	4.91e-06	0.000399
defense response to bacterium (GO:0042742)	338	68	113.83	-	0.6	5.19e-05	0.003
detection of chemical stimulus (GO:0009593)	519	101	174.78	-	0.58	8.5e-08	1.02e-05
keratinocyte differentiation (GO:0030216)	268	52	90.25	-	0.58	0.000127	0.00642
humoral immune response (GO:0006959)	371	71	124.94	-	0.57	4.12e-06	0.000345
regulation of B cell activation (GO:0050864)	213	40	71.73	-	0.56	0.00035	0.015
detection of chemical stimulus involved in sensory perception (GO:0050907)	483	86	162.66	-	0.53	5.22e-09	8.3e-07
detection of chemical stimulus involved in sensory perception of smell (GO:0050911)	439	77	147.84	-	0.52	1.47e-08	2.19e-06
adaptive immune response based on somatic recombination of immune receptors built from immunoglobulin superfamily domains (GO:0002460)	270	44	90.93	-	0.48	1.54e-06	0.000147
phagocytosis, engulfment (GO:0006911)	128	20	43.11	-	0.46	0.000601	0.0234
adaptive immune response (GO:0002250)	614	95	206.78	-	0.46	7.51e-15	3.52e-12
B cell receptor signaling pathway (GO:0050853)	128	19	43.11	-	0.44	0.000379	0.016
regulation of humoral immune response (GO:0002920)	136	20	45.8	-	0.44	0.000193	0.00919
lymphocyte mediated immunity (GO:0002449)	262	36	88.23	-	0.41	2.71e-08	3.75e-06
positive regulation of B cell activation (GO:0050871)	169	23	56.91	-	0.4	7.97e-06	0.000616
production of molecular mediator of immune response (GO:0002440)	177	24	59.61	-	0.4	4.05e-06	0.000342
cotranslational protein targeting to membrane (GO:0006613)	101	13	34.01	-	0.38	0.000327	0.0143
protein targeting to ER (GO:0045047)	110	14	37.04	-	0.38	0.000164	0.00796
keratinization (GO:0031424)	226	28	76.11	-	0.37	2.31e-08	3.31e-06
viral gene expression (GO:0019080)	132	16	44.45	-	0.36	1.59e-05	0.00113
viral transcription (GO:0019083)	115	13	38.73	-	0.34	3.48e-05	0.00217
immunoglobulin production (GO:0002377)	153	17	51.53	-	0.33	7.97e-07	8.13e-05
regulation of complement activation (GO:0030449)	117	13	39.4	-	0.33	1.72e-05	0.0012
B cell mediated immunity (GO:0019724)	207	22	69.71	-	0.32	3.62e-09	5.87e-07
SRP-dependent cotranslational protein targeting to membrane (GO:0006614)	96	10	32.33	-	0.31	6.85e-05	0.00378
immunoglobulin mediated immune response (GO:0016064)	204	20	68.7	-	0.29	8.62e-10	1.69e-07
complement activation (GO:0006956)	176	16	59.27	-	0.27	2.86e-09	4.79e-07
humoral immune response mediated by circulating immunoglobulin (GO:0002455)	166	12	55.9	-	0.21	1.9e-10	4.51e-08
complement activation, classical pathway (GO:0006958)	161	11	54.22	-	0.2	1.58e-10	3.8e-08
phagocytosis, recognition (GO:0006910)	106	7	35.7	-	0.2	1.88e-07	2.16e-05
purine ribonucleoside triphosphate biosynthetic process (GO:0009206)	46	3	15.49	-	0.19	0.000843	0.0316
ATP synthesis coupled proton transport (GO:0015986)	25	0	8.42	-	< 0,01	0.000937	0.0343
energy coupled proton transport, down electrochemical gradient (GO:0015985)	25	0	8.42	-	< 0,01	0.000937	0.0343

## Sheet: Cluster B FDR
GO biological process complete	Homo sapiens - REFLIST (20851)	upload_1 (5692)	upload_1 (expected)	upload_1 (over/under)	upload_1 (fold Enrichment)	upload_1 (raw P-value)	upload_1 (FDR)
phosphatidylinositol-3-phosphate biosynthetic process (GO:0036092)	14	13	3.82	+	3.4	0.00187	0.0481
cell-cell adhesion mediated by cadherin (GO:0044331)	27	21	7.37	+	2.85	0.000567	0.0189
membrane depolarization during action potential (GO:0086010)	30	21	8.19	+	2.56	0.00164	0.0438
lamellipodium assembly (GO:0030032)	36	25	9.83	+	2.54	0.000502	0.0171
neuroblast proliferation (GO:0007405)	31	21	8.46	+	2.48	0.00194	0.0492
regulation of presynapse organization (GO:0099174)	33	22	9.01	+	2.44	0.00161	0.0435
dendrite morphogenesis (GO:0048813)	60	39	16.38	+	2.38	6.22e-05	0.00303
stem cell proliferation (GO:0072089)	54	34	14.74	+	2.31	0.000224	0.00881
receptor localization to synapse (GO:0097120)	42	26	11.47	+	2.27	0.00161	0.0433
lamellipodium organization (GO:0097581)	44	27	12.01	+	2.25	0.0013	0.0369
phospholipid translocation (GO:0045332)	43	26	11.74	+	2.21	0.00187	0.048
glutamate receptor signaling pathway (GO:0007215)	48	29	13.1	+	2.21	0.00118	0.0341
cellular response to nerve growth factor stimulus (GO:1990090)	53	31	14.47	+	2.14	0.0012	0.0348
adherens junction organization (GO:0034332)	62	36	16.93	+	2.13	0.000489	0.0167
heart valve morphogenesis (GO:0003179)	52	30	14.2	+	2.11	0.0017	0.0449
positive regulation of synapse assembly (GO:0051965)	66	38	18.02	+	2.11	0.000436	0.0152
regulation of cell-substrate junction organization (GO:0150116)	66	38	18.02	+	2.11	0.000436	0.0151
regulation of focal adhesion assembly (GO:0051893)	63	36	17.2	+	2.09	0.000784	0.0245
regulation of cell-substrate junction assembly (GO:0090109)	63	36	17.2	+	2.09	0.000784	0.0245
response to nerve growth factor (GO:1990089)	56	32	15.29	+	2.09	0.00155	0.0422
cardiac septum morphogenesis (GO:0060411)	74	42	20.2	+	2.08	0.000248	0.00949
neuron projection guidance (GO:0097485)	267	151	72.89	+	2.07	4.19e-12	7.85e-10
axon guidance (GO:0007411)	264	149	72.07	+	2.07	7.2e-12	1.29e-09
synapse assembly (GO:0007416)	101	57	27.57	+	2.07	2.35e-05	0.00128
action potential (GO:0001508)	96	54	26.21	+	2.06	5.3e-05	0.0026
positive regulation of protein localization to cell periphery (GO:1904377)	66	37	18.02	+	2.05	0.000683	0.0221
developmental growth involved in morphogenesis (GO:0060560)	118	66	32.21	+	2.05	7.73e-06	0.000471
positive regulation of phosphatidylinositol 3-kinase signaling (GO:0014068)	88	49	24.02	+	2.04	0.000142	0.0059
nephron morphogenesis (GO:0072028)	67	37	18.29	+	2.02	0.00107	0.0315
regulation of synapse assembly (GO:0051963)	107	59	29.21	+	2.02	3.65e-05	0.00189
negative regulation of axonogenesis (GO:0050771)	71	39	19.38	+	2.01	0.000669	0.0217
nephron tubule morphogenesis (GO:0072078)	64	35	17.47	+	2	0.00132	0.0373
cell morphogenesis involved in neuron differentiation (GO:0048667)	443	242	120.93	+	2	3.05e-17	1.31e-14
axonogenesis (GO:0007409)	379	207	103.46	+	2	7.56e-15	2.11e-12
nephron epithelium morphogenesis (GO:0072088)	66	36	18.02	+	2	0.00147	0.0407
negative regulation of cell morphogenesis involved in differentiation (GO:0010771)	99	54	27.03	+	2	9.7e-05	0.0043
neuron projection morphogenesis (GO:0048812)	492	268	134.31	+	2	6.4e-19	3.64e-16
developmental cell growth (GO:0048588)	90	49	24.57	+	1.99	0.000168	0.00681
cell growth (GO:0016049)	92	50	25.11	+	1.99	0.000189	0.0076
plasma membrane bounded cell projection morphogenesis (GO:0120039)	496	269	135.4	+	1.99	8.4e-19	4.61e-16
regulation of cell junction assembly (GO:1901888)	201	109	54.87	+	1.99	2.68e-08	2.52e-06
cell projection morphogenesis (GO:0048858)	500	269	136.49	+	1.97	2.22e-18	1.1e-15
positive regulation of nervous system process (GO:0031646)	67	36	18.29	+	1.97	0.00159	0.0431
kidney morphogenesis (GO:0060993)	84	45	22.93	+	1.96	0.000502	0.0171
cell junction assembly (GO:0034329)	267	142	72.89	+	1.95	5.73e-10	7.79e-08
vesicle cytoskeletal trafficking (GO:0099518)	68	36	18.56	+	1.94	0.00176	0.046
mechanoreceptor differentiation (GO:0042490)	68	36	18.56	+	1.94	0.00176	0.0459
renal tubule morphogenesis (GO:0061333)	68	36	18.56	+	1.94	0.00176	0.0458
protein localization to cell junction (GO:1902414)	85	45	23.2	+	1.94	0.000538	0.0181
cell-cell junction assembly (GO:0007043)	116	61	31.67	+	1.93	6.6e-05	0.00316
synapse organization (GO:0050808)	293	154	79.98	+	1.93	1.62e-10	2.32e-08
axon development (GO:0061564)	415	218	113.29	+	1.92	2.5e-14	6.41e-12
cell part morphogenesis (GO:0032990)	522	274	142.5	+	1.92	1.24e-17	5.66e-15
ventricular septum development (GO:0003281)	73	38	19.93	+	1.91	0.00167	0.0446
positive regulation of cell junction assembly (GO:1901890)	102	53	27.84	+	1.9	0.000248	0.00949
positive regulation of small GTPase mediated signal transduction (GO:0051057)	79	41	21.57	+	1.9	0.00116	0.0336
inner ear morphogenesis (GO:0042472)	106	55	28.94	+	1.9	0.000219	0.00863
cell morphogenesis involved in differentiation (GO:0000904)	563	292	153.69	+	1.9	2.81e-18	1.35e-15
stem cell development (GO:0048864)	81	42	22.11	+	1.9	0.00126	0.0361
dendrite development (GO:0016358)	116	60	31.67	+	1.89	9.7e-05	0.00429
phosphatidylinositol-mediated signaling (GO:0048015)	80	41	21.84	+	1.88	0.0017	0.0449
nephron development (GO:0072006)	127	65	34.67	+	1.87	6.36e-05	0.00307
cell morphogenesis (GO:0000902)	724	370	197.64	+	1.87	5.2e-22	5.17e-19
negative regulation of developmental growth (GO:0048640)	108	55	29.48	+	1.87	0.000253	0.00964
ear morphogenesis (GO:0042471)	126	64	34.4	+	1.86	8.55e-05	0.00388
positive regulation of synaptic transmission (GO:0050806)	146	74	39.86	+	1.86	3.16e-05	0.00166
central nervous system neuron development (GO:0021954)	83	42	22.66	+	1.85	0.00147	0.0406
ureteric bud development (GO:0001657)	87	44	23.75	+	1.85	0.00126	0.0361
proteoglycan metabolic process (GO:0006029)	87	44	23.75	+	1.85	0.00126	0.036
postsynapse organization (GO:0099173)	93	47	25.39	+	1.85	0.000873	0.0269
regulation of potassium ion transport (GO:0043266)	103	52	28.12	+	1.85	0.000528	0.0178
regulation of postsynapse organization (GO:0099175)	107	54	29.21	+	1.85	0.000341	0.0123
regulation of small GTPase mediated signal transduction (GO:0051056)	321	162	87.63	+	1.85	5.51e-10	7.56e-08
cardiac septum development (GO:0003279)	111	56	30.3	+	1.85	0.000292	0.0109
cell junction organization (GO:0034330)	489	246	133.49	+	1.84	2.32e-14	6.06e-12
neuron projection development (GO:0031175)	681	341	185.9	+	1.83	2.77e-19	1.7e-16
neural crest cell differentiation (GO:0014033)	86	43	23.48	+	1.83	0.00169	0.045
mesonephric tubule development (GO:0072164)	88	44	24.02	+	1.83	0.00187	0.0482
mesonephric epithelium development (GO:0072163)	88	44	24.02	+	1.83	0.00187	0.0481
gland morphogenesis (GO:0022612)	102	51	27.84	+	1.83	0.000705	0.0227
artery development (GO:0060840)	88	44	24.02	+	1.83	0.00187	0.048
regulation of BMP signaling pathway (GO:0030510)	101	50	27.57	+	1.81	0.000939	0.0285
multicellular organismal signaling (GO:0035637)	136	67	37.13	+	1.8	0.00014	0.00584
neuron migration (GO:0001764)	124	61	33.85	+	1.8	0.00029	0.0109
regulation of synaptic vesicle cycle (GO:0098693)	118	58	32.21	+	1.8	0.000416	0.0146
heart process (GO:0003015)	102	50	27.84	+	1.8	0.001	0.03
inner ear development (GO:0048839)	204	100	55.69	+	1.8	3.06e-06	0.000201
nephron epithelium development (GO:0072009)	98	48	26.75	+	1.79	0.00158	0.0428
organ growth (GO:0035265)	96	47	26.21	+	1.79	0.00144	0.0401
central nervous system neuron differentiation (GO:0021953)	190	93	51.87	+	1.79	7.7e-06	0.000471
regulation of phosphatidylinositol 3-kinase signaling (GO:0014066)	125	61	34.12	+	1.79	0.000308	0.0113
regulation of axonogenesis (GO:0050770)	191	93	52.14	+	1.78	8.29e-06	0.000498
neuromuscular process (GO:0050905)	113	55	30.85	+	1.78	0.000638	0.021
regulation of nervous system process (GO:0031644)	146	71	39.86	+	1.78	0.000118	0.00512
regulation of postsynaptic membrane potential (GO:0060078)	105	51	28.66	+	1.78	0.00114	0.0333
ear development (GO:0043583)	231	112	63.06	+	1.78	1.17e-06	8.26e-05
regulation of synapse organization (GO:0050807)	229	111	62.51	+	1.78	1.43e-06	9.88e-05
positive regulation of neuron differentiation (GO:0045666)	382	185	104.28	+	1.77	4.15e-10	5.79e-08
positive regulation of neuron projection development (GO:0010976)	293	141	79.98	+	1.76	8.98e-08	7.56e-06
neuron development (GO:0048666)	825	397	225.21	+	1.76	4.87e-20	3.52e-17
kidney epithelium development (GO:0072073)	131	63	35.76	+	1.76	0.000403	0.0142
peptidyl-tyrosine modification (GO:0018212)	154	74	42.04	+	1.76	0.000124	0.00528
regulation of actin filament bundle assembly (GO:0032231)	102	49	27.84	+	1.76	0.0019	0.0483
regulation of cell-matrix adhesion (GO:0001952)	119	57	32.49	+	1.75	0.000832	0.0258
cellular component morphogenesis (GO:0032989)	829	397	226.3	+	1.75	8.08e-20	5.36e-17
peptidyl-tyrosine phosphorylation (GO:0018108)	151	72	41.22	+	1.75	0.000151	0.00624
positive regulation of ion transmembrane transporter activity (GO:0032414)	107	51	29.21	+	1.75	0.00172	0.0452
cardiac chamber morphogenesis (GO:0003206)	128	61	34.94	+	1.75	0.000491	0.0168
cell-cell junction organization (GO:0045216)	166	79	45.32	+	1.74	8.28e-05	0.00377
regulation of synapse structure or activity (GO:0050803)	240	114	65.52	+	1.74	2.3e-06	0.000154
branching morphogenesis of an epithelial tube (GO:0048754)	131	62	35.76	+	1.73	0.000551	0.0185
regulation of dendrite development (GO:0050773)	157	74	42.86	+	1.73	0.000192	0.00772
actin filament-based movement (GO:0030048)	121	57	33.03	+	1.73	0.000926	0.0282
neuron differentiation (GO:0030182)	1016	478	277.35	+	1.72	1.57e-22	1.66e-19
telencephalon development (GO:0021537)	266	125	72.61	+	1.72	1.11e-06	7.85e-05
regulation of extent of cell growth (GO:0061387)	115	54	31.39	+	1.72	0.00133	0.0375
regulation of embryonic development (GO:0045995)	130	61	35.49	+	1.72	0.000719	0.0229
regulation of neuron differentiation (GO:0045664)	670	314	182.9	+	1.72	7.88e-15	2.16e-12
regulation of neuron projection development (GO:0010975)	515	241	140.59	+	1.71	1.55e-11	2.63e-09
memory (GO:0007613)	124	58	33.85	+	1.71	0.00103	0.0308
negative regulation of neuron projection development (GO:0010977)	152	71	41.49	+	1.71	0.000288	0.0108
regulation of JNK cascade (GO:0046328)	182	85	49.68	+	1.71	6.64e-05	0.00318
forebrain development (GO:0030900)	403	187	110.01	+	1.7	4.46e-09	5.3e-07
regulation of cell morphogenesis involved in differentiation (GO:0010769)	313	145	85.44	+	1.7	2.76e-07	2.19e-05
regulation of Ras protein signal transduction (GO:0046578)	188	87	51.32	+	1.7	8.2e-05	0.00376
regulation of wound healing (GO:0061041)	145	67	39.58	+	1.69	0.000535	0.0181
respiratory system development (GO:0060541)	198	91	54.05	+	1.68	6.69e-05	0.00319
lung development (GO:0030324)	172	79	46.95	+	1.68	0.000194	0.00775
regulation of insulin secretion (GO:0050796)	183	84	49.96	+	1.68	0.000123	0.00524
morphogenesis of a branching structure (GO:0001763)	170	78	46.41	+	1.68	0.000238	0.00917
positive regulation of protein kinase B signaling (GO:0051897)	170	78	46.41	+	1.68	0.000238	0.00914
developmental growth (GO:0048589)	397	182	108.37	+	1.68	1.49e-08	1.5e-06
positive regulation of epithelial cell migration (GO:0010634)	144	66	39.31	+	1.68	0.000693	0.0224
negative regulation of neuron differentiation (GO:0045665)	223	102	60.88	+	1.68	3e-05	0.00159
cardiac ventricle development (GO:0003231)	129	59	35.22	+	1.68	0.00169	0.0449
positive regulation of GTPase activity (GO:0043547)	407	186	111.1	+	1.67	1.22e-08	1.28e-06
limb morphogenesis (GO:0035108)	151	69	41.22	+	1.67	0.000667	0.0218
appendage morphogenesis (GO:0035107)	151	69	41.22	+	1.67	0.000667	0.0217
sensory organ morphogenesis (GO:0090596)	267	122	72.89	+	1.67	4.87e-06	0.000309
growth (GO:0040007)	403	184	110.01	+	1.67	1.83e-08	1.77e-06
cardiac chamber development (GO:0003205)	171	78	46.68	+	1.67	0.00025	0.00954
positive regulation of JNK cascade (GO:0046330)	136	62	37.13	+	1.67	0.00122	0.0351
regulation of GTPase activity (GO:0043087)	481	219	131.31	+	1.67	7.85e-10	1.05e-07
respiratory tube development (GO:0030323)	176	80	48.05	+	1.67	0.000226	0.00883
negative regulation of cell projection organization (GO:0031345)	181	82	49.41	+	1.66	0.000204	0.0081
morphogenesis of a branching epithelium (GO:0061138)	159	72	43.4	+	1.66	0.000509	0.0172
locomotory behavior (GO:0007626)	199	90	54.32	+	1.66	0.000122	0.00525
regulation of cell morphogenesis (GO:0022604)	511	231	139.5	+	1.66	4.18e-10	5.79e-08
sensory perception of mechanical stimulus (GO:0050954)	177	80	48.32	+	1.66	0.000306	0.0112
vesicle-mediated transport in synapse (GO:0099003)	135	61	36.85	+	1.66	0.00157	0.0427
positive regulation of cell projection organization (GO:0031346)	394	178	107.56	+	1.65	5.38e-08	4.68e-06
regulation of response to wounding (GO:1903034)	175	79	47.77	+	1.65	0.00029	0.0109
blood vessel morphogenesis (GO:0048514)	408	184	111.38	+	1.65	2.95e-08	2.71e-06
generation of neurons (GO:0048699)	1561	703	426.13	+	1.65	5.48e-29	1.45e-25
regulation of plasma membrane bounded cell projection organization (GO:0120035)	688	309	187.81	+	1.65	8.16e-13	1.83e-10
positive regulation of nervous system development (GO:0051962)	555	249	151.51	+	1.64	1.52e-10	2.2e-08
bone development (GO:0060348)	203	91	55.42	+	1.64	0.00014	0.00586
regulation of cell-substrate adhesion (GO:0010810)	212	95	57.87	+	1.64	0.00011	0.00478
regulation of cell projection organization (GO:0031344)	697	312	190.27	+	1.64	8.31e-13	1.84e-10
modulation of chemical synaptic transmission (GO:0050804)	456	204	124.48	+	1.64	9.22e-09	1.02e-06
epithelial cell development (GO:0002064)	199	89	54.32	+	1.64	0.000163	0.00665
regulation of membrane potential (GO:0042391)	441	197	120.39	+	1.64	1.7e-08	1.67e-06
neurogenesis (GO:0022008)	1664	743	454.25	+	1.64	8.44e-30	3.36e-26
connective tissue development (GO:0061448)	224	100	61.15	+	1.64	7.17e-05	0.00336
regulation of trans-synaptic signaling (GO:0099177)	457	204	124.75	+	1.64	9.69e-09	1.05e-06
regulation of neurogenesis (GO:0050767)	838	374	228.76	+	1.63	5.46e-15	1.58e-12
cAMP-mediated signaling (GO:0019933)	148	66	40.4	+	1.63	0.0014	0.0391
negative regulation of neurogenesis (GO:0050768)	292	130	79.71	+	1.63	6.55e-06	0.000409
plasma membrane bounded cell projection organization (GO:0120036)	1117	497	304.92	+	1.63	1.31e-19	8.35e-17
regulation of nervous system development (GO:0051960)	948	421	258.79	+	1.63	1.47e-16	5.83e-14
regulation of cellular response to growth factor stimulus (GO:0090287)	286	127	78.07	+	1.63	9.25e-06	0.000549
regulation of epithelial cell migration (GO:0010632)	223	99	60.88	+	1.63	9.1e-05	0.00407
regulation of Wnt signaling pathway (GO:0030111)	374	166	102.1	+	1.63	3.27e-07	2.53e-05
negative regulation of cell migration (GO:0030336)	266	118	72.61	+	1.63	1.88e-05	0.00104
positive regulation of neurogenesis (GO:0050769)	487	216	132.94	+	1.62	6.43e-09	7.41e-07
negative regulation of cellular component movement (GO:0051271)	314	139	85.72	+	1.62	3.49e-06	0.000228
peptidyl-serine modification (GO:0018209)	199	88	54.32	+	1.62	0.000278	0.0105
adult behavior (GO:0030534)	147	65	40.13	+	1.62	0.00178	0.0462
positive regulation of developmental growth (GO:0048639)	181	80	49.41	+	1.62	0.000465	0.016
negative regulation of cellular response to growth factor stimulus (GO:0090288)	163	72	44.5	+	1.62	0.001	0.03
brain development (GO:0007420)	754	333	205.83	+	1.62	4.48e-13	1.08e-10
angiogenesis (GO:0001525)	315	139	85.99	+	1.62	4.65e-06	0.000296
mesenchymal cell differentiation (GO:0048762)	152	67	41.49	+	1.61	0.00159	0.0431
tube morphogenesis (GO:0035239)	657	289	179.35	+	1.61	2.95e-11	4.85e-09
regulation of synaptic plasticity (GO:0048167)	191	84	52.14	+	1.61	0.000374	0.0133
positive regulation of Wnt signaling pathway (GO:0030177)	182	80	49.68	+	1.61	0.000623	0.0206
negative regulation of nervous system development (GO:0051961)	314	138	85.72	+	1.61	5.86e-06	0.000367
sensory perception of sound (GO:0007605)	157	69	42.86	+	1.61	0.00142	0.0396
positive regulation of MAP kinase activity (GO:0043406)	264	116	72.07	+	1.61	3.01e-05	0.00159
regulation of stress-activated MAPK cascade (GO:0032872)	228	100	62.24	+	1.61	0.000108	0.00474
negative regulation of cell motility (GO:2000146)	281	123	76.71	+	1.6	2.28e-05	0.00124
cell development (GO:0048468)	1626	711	443.87	+	1.6	1.57e-26	3.11e-23
ossification (GO:0001503)	263	115	71.79	+	1.6	3.81e-05	0.00194
regulation of stress-activated protein kinase signaling cascade (GO:0070302)	231	101	63.06	+	1.6	0.000117	0.0051
blood vessel development (GO:0001568)	497	217	135.67	+	1.6	1.47e-08	1.49e-06
cyclic-nucleotide-mediated signaling (GO:0019935)	172	75	46.95	+	1.6	0.00102	0.0303
heart morphogenesis (GO:0003007)	250	109	68.25	+	1.6	7.25e-05	0.0034
cell projection organization (GO:0030030)	1162	506	317.21	+	1.6	1.48e-18	7.6e-16
regulation of developmental growth (GO:0048638)	340	148	92.81	+	1.59	3.5e-06	0.000227
cardiovascular system development (GO:0072358)	529	230	144.41	+	1.59	7.89e-09	9.03e-07
cardiac muscle tissue development (GO:0048738)	161	70	43.95	+	1.59	0.00161	0.0434
regulation of endothelial cell migration (GO:0010594)	161	70	43.95	+	1.59	0.00161	0.0433
protein autophosphorylation (GO:0046777)	191	83	52.14	+	1.59	0.000626	0.0206
head development (GO:0060322)	799	347	218.11	+	1.59	7.65e-13	1.79e-10
peptidyl-serine phosphorylation (GO:0018105)	175	76	47.77	+	1.59	0.00111	0.0324
positive regulation of stress-activated protein kinase signaling cascade (GO:0070304)	166	72	45.32	+	1.59	0.00144	0.04
regulation of cell development (GO:0060284)	964	418	263.16	+	1.59	3.35e-15	1.03e-12
actin filament-based process (GO:0030029)	586	254	159.97	+	1.59	1.44e-09	1.8e-07
positive regulation of stress-activated MAPK cascade (GO:0032874)	164	71	44.77	+	1.59	0.00176	0.0458
sensory organ development (GO:0007423)	559	242	152.6	+	1.59	3.99e-09	4.8e-07
vascular process in circulatory system (GO:0003018)	169	73	46.13	+	1.58	0.00157	0.0427
vasculature development (GO:0001944)	519	224	141.68	+	1.58	1.67e-08	1.65e-06
cytoskeleton-dependent intracellular transport (GO:0030705)	195	84	53.23	+	1.58	0.000703	0.0227
homophilic cell adhesion via plasma membrane adhesion molecules (GO:0007156)	165	71	45.04	+	1.58	0.00181	0.0469
cartilage development (GO:0051216)	172	74	46.95	+	1.58	0.00134	0.0375
regulation of cell size (GO:0008361)	186	80	50.78	+	1.58	0.000913	0.0278
taxis (GO:0042330)	547	235	149.32	+	1.57	1.02e-08	1.09e-06
chemotaxis (GO:0006935)	545	234	148.78	+	1.57	1.23e-08	1.28e-06
actin cytoskeleton organization (GO:0030036)	513	220	140.04	+	1.57	3.79e-08	3.41e-06
regulation of peptide hormone secretion (GO:0090276)	217	93	59.24	+	1.57	0.000369	0.0132
tube development (GO:0035295)	857	367	233.95	+	1.57	7.92e-13	1.8e-10
positive regulation of cell development (GO:0010720)	563	241	153.69	+	1.57	9.4e-09	1.03e-06
negative regulation of cell development (GO:0010721)	335	143	91.45	+	1.56	1.37e-05	0.000788
negative regulation of locomotion (GO:0040013)	328	140	89.54	+	1.56	1.46e-05	0.000835
regulation of canonical Wnt signaling pathway (GO:0060828)	293	125	79.98	+	1.56	4.17e-05	0.0021
cell-cell adhesion (GO:0098609)	504	215	137.58	+	1.56	8.01e-08	6.82e-06
kidney development (GO:0001822)	272	116	74.25	+	1.56	8.18e-05	0.00376
central nervous system development (GO:0007417)	997	425	272.17	+	1.56	1.7e-14	4.6e-12
cell-cell adhesion via plasma-membrane adhesion molecules (GO:0098742)	256	109	69.88	+	1.56	0.000144	0.00593
renal system development (GO:0072001)	282	120	76.98	+	1.56	6.53e-05	0.00314
limb development (GO:0060173)	181	77	49.41	+	1.56	0.0017	0.045
appendage development (GO:0048736)	181	77	49.41	+	1.56	0.0017	0.0449
regulation of ion transmembrane transporter activity (GO:0032412)	269	114	73.43	+	1.55	0.000123	0.00523
activation of protein kinase activity (GO:0032147)	333	141	90.9	+	1.55	2.11e-05	0.00115
calcium ion transmembrane transport (GO:0070588)	208	88	56.78	+	1.55	0.000781	0.0245
calcium ion transport (GO:0006816)	258	109	70.43	+	1.55	0.000192	0.00771
trans-synaptic signaling (GO:0099537)	445	188	121.48	+	1.55	8.6e-07	6.22e-05
establishment or maintenance of cell polarity (GO:0007163)	204	86	55.69	+	1.54	0.00091	0.0278
urogenital system development (GO:0001655)	318	134	86.81	+	1.54	3.79e-05	0.00194
regulation of MAP kinase activity (GO:0043405)	342	144	93.36	+	1.54	2.08e-05	0.00114
regulation of transmembrane transporter activity (GO:0022898)	278	117	75.89	+	1.54	0.000122	0.00525
regulation of blood circulation (GO:1903522)	290	122	79.17	+	1.54	0.000101	0.00445
adenylate cyclase-modulating G protein-coupled receptor signaling pathway (GO:0007188)	214	90	58.42	+	1.54	0.000724	0.0231
regulation of heart contraction (GO:0008016)	243	102	66.34	+	1.54	0.00035	0.0126
behavior (GO:0007610)	596	250	162.7	+	1.54	2.15e-08	2.04e-06
regulation of cell migration (GO:0030334)	876	367	239.13	+	1.53	7.06e-12	1.28e-09
learning or memory (GO:0007611)	265	111	72.34	+	1.53	0.000229	0.0089
cell adhesion (GO:0007155)	922	386	251.69	+	1.53	2.44e-12	4.85e-10
nervous system development (GO:0007399)	2383	997	650.52	+	1.53	3.74e-32	5.95e-28
biological adhesion (GO:0022610)	928	388	253.33	+	1.53	2.21e-12	4.46e-10
circulatory system development (GO:0072359)	873	365	238.32	+	1.53	1.05e-11	1.84e-09
regulation of protein kinase B signaling (GO:0051896)	225	94	61.42	+	1.53	0.000737	0.0234
regulation of transmembrane receptor protein serine/threonine kinase signaling pathway (GO:0090092)	242	101	66.06	+	1.53	0.000435	0.0152
animal organ morphogenesis (GO:0009887)	970	404	264.79	+	1.53	1.12e-12	2.41e-10
regulation of muscle system process (GO:0090257)	233	97	63.61	+	1.53	0.000705	0.0227
protein dephosphorylation (GO:0006470)	209	87	57.05	+	1.52	0.0013	0.0368
positive regulation of cellular component biogenesis (GO:0044089)	531	221	144.95	+	1.52	2e-07	1.59e-05
positive regulation of MAPK cascade (GO:0043410)	544	226	148.5	+	1.52	1.68e-07	1.35e-05
regulation of hormone secretion (GO:0046883)	272	113	74.25	+	1.52	0.000271	0.0102
skeletal system development (GO:0001501)	501	208	136.77	+	1.52	6.31e-07	4.71e-05
synaptic signaling (GO:0099536)	470	195	128.3	+	1.52	1.26e-06	8.77e-05
regulation of transporter activity (GO:0032409)	290	120	79.17	+	1.52	0.000164	0.00669
positive regulation of kinase activity (GO:0033674)	615	254	167.89	+	1.51	4.21e-08	3.76e-06
epithelial tube morphogenesis (GO:0060562)	310	128	84.63	+	1.51	0.000128	0.00541
mesenchyme development (GO:0060485)	218	90	59.51	+	1.51	0.00127	0.0362
positive regulation of hydrolase activity (GO:0051345)	769	317	209.93	+	1.51	8.52e-10	1.11e-07
sensory system development (GO:0048880)	367	151	100.19	+	1.51	2.99e-05	0.00159
chemical synaptic transmission (GO:0007268)	426	175	116.29	+	1.5	7.26e-06	0.00045
anterograde trans-synaptic signaling (GO:0098916)	426	175	116.29	+	1.5	7.26e-06	0.000448
eye development (GO:0001654)	358	147	97.73	+	1.5	4.8e-05	0.00238
muscle contraction (GO:0006936)	246	101	67.15	+	1.5	0.000754	0.0238
muscle system process (GO:0003012)	295	121	80.53	+	1.5	0.000229	0.00891
transmembrane receptor protein tyrosine kinase signaling pathway (GO:0007169)	517	212	141.13	+	1.5	9e-07	6.45e-05
protein localization to cell periphery (GO:1990778)	232	95	63.33	+	1.5	0.0011	0.0323
negative regulation of Wnt signaling pathway (GO:0030178)	220	90	60.06	+	1.5	0.00167	0.0445
visual system development (GO:0150063)	362	148	98.82	+	1.5	5.23e-05	0.00257
heart development (GO:0007507)	526	215	143.59	+	1.5	8.74e-07	6.3e-05
regulation of cellular component movement (GO:0051270)	1023	418	279.26	+	1.5	3.58e-12	6.94e-10
gland development (GO:0048732)	421	172	114.93	+	1.5	1.26e-05	0.000733
regulation of dephosphorylation (GO:0035303)	213	87	58.15	+	1.5	0.00182	0.0471
response to mechanical stimulus (GO:0009612)	218	89	59.51	+	1.5	0.00162	0.0436
regulation of ion transmembrane transport (GO:0034765)	488	199	133.22	+	1.49	2.89e-06	0.000191
regulation of cell motility (GO:2000145)	939	382	256.33	+	1.49	5.55e-11	8.75e-09
cognition (GO:0050890)	305	124	83.26	+	1.49	0.00023	0.00889
anatomical structure morphogenesis (GO:0009653)	2174	883	593.47	+	1.49	5.75e-25	7.04e-22
regulation of system process (GO:0044057)	591	240	161.33	+	1.49	2.96e-07	2.31e-05
regulation of MAPK cascade (GO:0043408)	729	296	199.01	+	1.49	1.06e-08	1.12e-06
regulation of actin filament-based process (GO:0032970)	404	164	110.29	+	1.49	2.67e-05	0.00144
regulation of anatomical structure morphogenesis (GO:0022603)	1099	446	300.01	+	1.49	1.43e-12	2.95e-10
regulation of ERK1 and ERK2 cascade (GO:0070372)	291	118	79.44	+	1.49	0.00041	0.0145
regulation of cation transmembrane transport (GO:1904062)	348	141	95	+	1.48	9.61e-05	0.00427
microtubule-based movement (GO:0007018)	274	111	74.8	+	1.48	0.000565	0.0189
cell fate commitment (GO:0045165)	252	102	68.79	+	1.48	0.00107	0.0317
positive regulation of cell migration (GO:0030335)	519	210	141.68	+	1.48	2.26e-06	0.000152
protein phosphorylation (GO:0006468)	968	391	264.25	+	1.48	6.4e-11	9.69e-09
small GTPase mediated signal transduction (GO:0007264)	325	131	88.72	+	1.48	0.000221	0.0087
divalent metal ion transport (GO:0070838)	303	122	82.71	+	1.47	0.000421	0.0147
positive regulation of protein kinase activity (GO:0045860)	539	217	147.14	+	1.47	1.77e-06	0.000121
regulation of anatomical structure size (GO:0090066)	520	209	141.95	+	1.47	3.55e-06	0.00023
circulatory system process (GO:0003013)	401	161	109.47	+	1.47	4.84e-05	0.00239
regulation of locomotion (GO:0040012)	1010	405	275.71	+	1.47	6.01e-11	9.29e-09
skeletal system morphogenesis (GO:0048705)	242	97	66.06	+	1.47	0.0017	0.0449
second-messenger-mediated signaling (GO:0019932)	337	135	92	+	1.47	0.000225	0.00883
positive regulation of transferase activity (GO:0051347)	695	278	189.72	+	1.47	8.98e-08	7.52e-06
embryonic organ morphogenesis (GO:0048562)	305	122	83.26	+	1.47	0.000442	0.0153
divalent inorganic cation transport (GO:0072511)	310	124	84.63	+	1.47	0.000394	0.014
morphogenesis of an epithelium (GO:0002009)	438	175	119.57	+	1.46	2.75e-05	0.00147
rhythmic process (GO:0048511)	278	111	75.89	+	1.46	0.000939	0.0285
movement of cell or subcellular component (GO:0006928)	1555	620	424.49	+	1.46	4.65e-16	1.57e-13
muscle tissue development (GO:0060537)	301	120	82.17	+	1.46	0.000621	0.0206
regulation of cell adhesion (GO:0030155)	703	280	191.91	+	1.46	1.27e-07	1.04e-05
blood circulation (GO:0008015)	392	156	107.01	+	1.46	9.49e-05	0.00423
regulation of transmembrane transport (GO:0034762)	573	228	156.42	+	1.46	2.19e-06	0.000148
G protein-coupled receptor signaling pathway, coupled to cyclic nucleotide second messenger (GO:0007187)	249	99	67.97	+	1.46	0.00195	0.0494
tissue morphogenesis (GO:0048729)	566	225	154.51	+	1.46	2.38e-06	0.000159
striated muscle tissue development (GO:0014706)	287	114	78.35	+	1.46	0.000902	0.0276
positive regulation of protein serine/threonine kinase activity (GO:0071902)	345	137	94.18	+	1.45	0.000263	0.00999
cell-cell signaling by wnt (GO:0198738)	351	139	95.82	+	1.45	0.000293	0.0109
Wnt signaling pathway (GO:0016055)	351	139	95.82	+	1.45	0.000293	0.0109
regulation of cellular component biogenesis (GO:0044087)	960	380	262.07	+	1.45	8.77e-10	1.13e-07
cell surface receptor signaling pathway involved in cell-cell signaling (GO:1905114)	422	167	115.2	+	1.45	7.14e-05	0.00336
enzyme linked receptor protein signaling pathway (GO:0007167)	722	285	197.09	+	1.45	1.78e-07	1.42e-05
positive regulation of cell differentiation (GO:0045597)	992	391	270.8	+	1.44	8.17e-10	1.08e-07
cell population proliferation (GO:0008283)	495	195	135.13	+	1.44	1.81e-05	0.00101
regulation of vesicle-mediated transport (GO:0060627)	554	218	151.23	+	1.44	6.57e-06	0.000408
positive regulation of cell motility (GO:2000147)	544	214	148.5	+	1.44	8.29e-06	0.000496
regulation of neurotransmitter levels (GO:0001505)	356	140	97.18	+	1.44	0.00032	0.0117
positive regulation of catalytic activity (GO:0043085)	1469	575	401.01	+	1.43	1.12e-13	2.75e-11
positive regulation of cellular component organization (GO:0051130)	1240	485	338.5	+	1.43	1.2e-11	2.07e-09
positive regulation of cellular component movement (GO:0051272)	560	219	152.87	+	1.43	8.88e-06	0.000529
intracellular signal transduction (GO:0035556)	1701	665	464.35	+	1.43	1.01e-15	3.33e-13
regulation of cytosolic calcium ion concentration (GO:0051480)	343	134	93.63	+	1.43	0.000575	0.0192
response to growth factor (GO:0070848)	530	207	144.68	+	1.43	1.48e-05	0.000841
locomotion (GO:0040011)	1306	510	356.52	+	1.43	4.51e-12	8.34e-10
regulation of supramolecular fiber organization (GO:1902903)	374	146	102.1	+	1.43	0.000293	0.0109
regulation of ion transport (GO:0043269)	702	274	191.64	+	1.43	6.37e-07	4.74e-05
embryonic organ development (GO:0048568)	446	174	121.75	+	1.43	8.78e-05	0.00396
positive regulation of ion transport (GO:0043270)	282	110	76.98	+	1.43	0.00189	0.0482
positive regulation of locomotion (GO:0040017)	575	224	156.97	+	1.43	7.68e-06	0.000472
anatomical structure formation involved in morphogenesis (GO:0048646)	896	349	244.59	+	1.43	1.75e-08	1.7e-06
cellular response to growth factor stimulus (GO:0071363)	501	195	136.77	+	1.43	3.64e-05	0.00189
positive regulation of molecular function (GO:0044093)	1823	708	497.65	+	1.42	3.11e-16	1.08e-13
signal transduction by protein phosphorylation (GO:0023014)	393	152	107.28	+	1.42	0.000326	0.0119
regulation of vasculature development (GO:1901342)	331	128	90.36	+	1.42	0.00105	0.031
regulation of kinase activity (GO:0043549)	907	350	247.6	+	1.41	3.72e-08	3.36e-06
regulation of multicellular organismal development (GO:2000026)	2066	796	563.99	+	1.41	1.43e-17	6.32e-15
regulation of actin cytoskeleton organization (GO:0032956)	361	139	98.55	+	1.41	0.000769	0.0241
camera-type eye development (GO:0043010)	317	122	86.54	+	1.41	0.00151	0.0415
cellular response to organonitrogen compound (GO:0071417)	604	232	164.88	+	1.41	1.2e-05	0.000701
negative regulation of protein phosphorylation (GO:0001933)	409	157	111.65	+	1.41	0.000345	0.0125
embryonic morphogenesis (GO:0048598)	581	223	158.6	+	1.41	1.83e-05	0.00102
regulation of cell differentiation (GO:0045595)	1844	707	503.38	+	1.4	3.16e-15	1.01e-12
MAPK cascade (GO:0000165)	368	141	100.46	+	1.4	0.000711	0.0228
cell-cell signaling (GO:0007267)	1175	449	320.76	+	1.4	1.07e-09	1.37e-07
regulation of cellular component size (GO:0032535)	388	148	105.92	+	1.4	0.000651	0.0213
extracellular structure organization (GO:0043062)	341	130	93.09	+	1.4	0.00148	0.0407
regulation of protein serine/threonine kinase activity (GO:0071900)	520	198	141.95	+	1.39	8.6e-05	0.00389
negative regulation of developmental process (GO:0051093)	965	367	263.43	+	1.39	5.89e-08	5.09e-06
negative regulation of phosphorylation (GO:0042326)	450	171	122.84	+	1.39	0.000295	0.0109
negative regulation of cell differentiation (GO:0045596)	714	271	194.91	+	1.39	4.27e-06	0.000274
cellular response to peptide (GO:1901653)	332	126	90.63	+	1.39	0.0019	0.0483
extracellular matrix organization (GO:0030198)	340	129	92.81	+	1.39	0.00176	0.0457
positive regulation of developmental process (GO:0051094)	1388	526	378.9	+	1.39	8.57e-11	1.29e-08
regulation of protein kinase activity (GO:0045859)	800	303	218.39	+	1.39	1.28e-06	8.88e-05
regulation of developmental process (GO:0050793)	2631	996	718.22	+	1.39	2.19e-20	1.66e-17
cellular response to organic cyclic compound (GO:0071407)	549	207	149.87	+	1.38	8.9e-05	0.004
regulation of cellular component organization (GO:0051128)	2518	949	687.37	+	1.38	5.83e-19	3.44e-16
regulation of cell growth (GO:0001558)	422	159	115.2	+	1.38	0.000606	0.0201
metal ion transport (GO:0030001)	640	241	174.71	+	1.38	2.39e-05	0.0013
regulation of localization (GO:0032879)	2816	1060	768.72	+	1.38	3.57e-21	2.99e-18
positive regulation of multicellular organismal process (GO:0051240)	1768	665	482.64	+	1.38	5.19e-13	1.23e-10
negative regulation of phosphate metabolic process (GO:0045936)	569	214	155.33	+	1.38	8.08e-05	0.00373
regulation of cellular protein localization (GO:1903827)	559	210	152.6	+	1.38	0.000101	0.00445
negative regulation of phosphorus metabolic process (GO:0010563)	570	214	155.6	+	1.38	8.2e-05	0.00375
positive regulation of cell adhesion (GO:0045785)	421	158	114.93	+	1.37	0.000718	0.0229
calcium ion homeostasis (GO:0055074)	461	173	125.85	+	1.37	0.000412	0.0145
cellular response to endogenous stimulus (GO:0071495)	1221	458	333.31	+	1.37	4.95e-09	5.83e-07
cytoskeleton organization (GO:0007010)	1179	442	321.85	+	1.37	1.02e-08	1.09e-06
regulation of hydrolase activity (GO:0051336)	1293	484	352.97	+	1.37	2.03e-09	2.5e-07
cell migration (GO:0016477)	949	354	259.06	+	1.37	4.97e-07	3.78e-05
glycoprotein metabolic process (GO:0009100)	378	141	103.19	+	1.37	0.00171	0.0451
cellular calcium ion homeostasis (GO:0006874)	448	167	122.3	+	1.37	0.000708	0.0227
positive regulation of phosphorylation (GO:0042327)	1090	406	297.55	+	1.36	8.28e-08	7.01e-06
positive regulation of phosphorus metabolic process (GO:0010562)	1160	432	316.66	+	1.36	2.8e-08	2.62e-06
positive regulation of phosphate metabolic process (GO:0045937)	1160	432	316.66	+	1.36	2.8e-08	2.61e-06
cell projection assembly (GO:0030031)	446	166	121.75	+	1.36	0.000823	0.0256
regulation of protein localization (GO:0032880)	1054	392	287.73	+	1.36	1.53e-07	1.24e-05
regulation of cell communication (GO:0010646)	3633	1351	991.75	+	1.36	3.98e-26	7.05e-23
regulation of metal ion transport (GO:0010959)	398	148	108.65	+	1.36	0.00154	0.0422
regulation of intracellular signal transduction (GO:1902531)	1794	666	489.73	+	1.36	3.64e-12	6.89e-10
plasma membrane bounded cell projection assembly (GO:0120031)	431	160	117.66	+	1.36	0.000975	0.0293
establishment of organelle localization (GO:0051656)	388	144	105.92	+	1.36	0.00193	0.0491
regulation of signaling (GO:0023051)	3673	1362	1002.67	+	1.36	6.17e-26	9.83e-23
regulation of signal transduction (GO:0009966)	3151	1165	860.17	+	1.35	2.48e-21	2.19e-18
negative regulation of protein modification process (GO:0031400)	606	224	165.43	+	1.35	0.000128	0.0054
regulation of growth (GO:0040008)	682	252	186.18	+	1.35	4.78e-05	0.00238
regulation of multicellular organismal process (GO:0051239)	3187	1177	870	+	1.35	1.73e-21	1.62e-18
divalent inorganic cation homeostasis (GO:0072507)	501	185	136.77	+	1.35	0.000481	0.0165
regulation of transferase activity (GO:0051338)	1024	378	279.54	+	1.35	5.05e-07	3.83e-05
cellular response to nitrogen compound (GO:1901699)	661	244	180.44	+	1.35	6.23e-05	0.00302
localization of cell (GO:0051674)	1066	393	291	+	1.35	2.95e-07	2.32e-05
cell motility (GO:0048870)	1066	393	291	+	1.35	2.95e-07	2.31e-05
cell differentiation (GO:0030154)	3732	1375	1018.78	+	1.35	2.56e-25	3.4e-22
positive regulation of secretion (GO:0051047)	448	165	122.3	+	1.35	0.00119	0.0344
positive regulation of protein phosphorylation (GO:0001934)	1013	373	276.53	+	1.35	7.41e-07	5.41e-05
muscle structure development (GO:0061061)	481	177	131.31	+	1.35	0.000749	0.0237
negative regulation of multicellular organismal process (GO:0051241)	1215	447	331.68	+	1.35	5.26e-08	4.6e-06
transcription by RNA polymerase II (GO:0006366)	506	186	138.13	+	1.35	0.0006	0.02
cellular developmental process (GO:0048869)	3825	1406	1044.17	+	1.35	1.17e-25	1.69e-22
positive regulation of intracellular signal transduction (GO:1902533)	1032	379	281.72	+	1.35	6.58e-07	4.87e-05
establishment of localization in cell (GO:0051649)	414	152	113.02	+	1.34	0.00188	0.0482
regulation of protein phosphorylation (GO:0001932)	1458	535	398.01	+	1.34	2.83e-09	3.43e-07
positive regulation of cell communication (GO:0010647)	1936	710	528.5	+	1.34	3.64e-12	6.97e-10
regulation of protein secretion (GO:0050708)	480	176	131.03	+	1.34	0.000878	0.027
reproductive structure development (GO:0048608)	431	158	117.66	+	1.34	0.00163	0.0437
regulation of transport (GO:0051049)	1891	693	516.21	+	1.34	8.89e-12	1.57e-09
regulation of phosphorylation (GO:0042325)	1627	596	444.15	+	1.34	3.52e-10	4.96e-08
regulation of protein modification process (GO:0031399)	1871	685	510.75	+	1.34	1.21e-11	2.07e-09
positive regulation of protein modification process (GO:0031401)	1243	455	339.32	+	1.34	6.04e-08	5.2e-06
positive regulation of signal transduction (GO:0009967)	1706	624	465.71	+	1.34	1.49e-10	2.18e-08
positive regulation of signaling (GO:0023056)	1944	711	530.68	+	1.34	5.55e-12	1.02e-09
organelle localization (GO:0051640)	602	220	164.34	+	1.34	0.000238	0.00918
negative regulation of signal transduction (GO:0009968)	1278	467	348.87	+	1.34	4.52e-08	4.02e-06
positive regulation of transport (GO:0051050)	1013	370	276.53	+	1.34	1.44e-06	9.93e-05
regulation of phosphate metabolic process (GO:0019220)	1822	665	497.38	+	1.34	3.98e-11	6.47e-09
regulation of phosphorus metabolic process (GO:0051174)	1823	665	497.65	+	1.34	4.72e-11	7.52e-09
regulation of cytoskeleton organization (GO:0051493)	562	205	153.42	+	1.34	0.000414	0.0145
negative regulation of cell communication (GO:0010648)	1423	519	388.46	+	1.34	8.83e-09	9.97e-07
phosphorylation (GO:0016310)	1301	474	355.15	+	1.33	4.86e-08	4.27e-06
embryo development (GO:0009790)	1014	369	276.81	+	1.33	2.02e-06	0.000137
cellular response to hormone stimulus (GO:0032870)	613	223	167.34	+	1.33	0.000267	0.0101
negative regulation of cellular component organization (GO:0051129)	723	263	197.37	+	1.33	7.47e-05	0.00348
negative regulation of signaling (GO:0023057)	1427	519	389.55	+	1.33	1.27e-08	1.32e-06
regulation of secretion (GO:0051046)	828	301	226.03	+	1.33	1.99e-05	0.00109
positive regulation of organelle organization (GO:0010638)	636	231	173.62	+	1.33	0.00021	0.00834
regulation of cellular response to stress (GO:0080135)	739	268	201.74	+	1.33	7.5e-05	0.00348
regulation of secretion by cell (GO:1903530)	775	281	211.56	+	1.33	4.86e-05	0.0024
system development (GO:0048731)	4444	1611	1213.14	+	1.33	8.6e-28	1.95e-24
cellular divalent inorganic cation homeostasis (GO:0072503)	480	174	131.03	+	1.33	0.00144	0.04
regulation of cellular localization (GO:0060341)	820	296	223.85	+	1.32	4.04e-05	0.00205
regulation of peptide secretion (GO:0002791)	510	184	139.22	+	1.32	0.00141	0.0395
positive regulation of transcription, DNA-templated (GO:0045893)	1558	561	425.31	+	1.32	9.09e-09	1.02e-06
cellular response to lipid (GO:0071396)	529	190	144.41	+	1.32	0.00125	0.0358
multicellular organism development (GO:0007275)	5065	1819	1382.67	+	1.32	1.27e-30	1.01e-26
phosphorus metabolic process (GO:0006793)	2170	776	592.38	+	1.31	1.79e-11	3e-09
negative regulation of cell population proliferation (GO:0008285)	691	247	188.63	+	1.31	0.000306	0.0112
regulation of organelle organization (GO:0033043)	1320	471	360.34	+	1.31	3.91e-07	3e-05
phosphate-containing compound metabolic process (GO:0006796)	2143	764	585.01	+	1.31	4.3e-11	6.91e-09
positive regulation of transcription by RNA polymerase II (GO:0045944)	1223	436	333.86	+	1.31	1.2e-06	8.48e-05
positive regulation of RNA biosynthetic process (GO:1902680)	1657	590	452.34	+	1.3	1.38e-08	1.41e-06
regulation of catalytic activity (GO:0050790)	2385	849	651.07	+	1.3	3.42e-12	6.72e-10
positive regulation of nucleic acid-templated transcription (GO:1903508)	1656	589	452.06	+	1.3	1.59e-08	1.58e-06
cellular response to oxygen-containing compound (GO:1901701)	1077	383	294	+	1.3	7.93e-06	0.000482
response to endogenous stimulus (GO:0009719)	1506	535	411.11	+	1.3	9.3e-08	7.75e-06
microtubule-based process (GO:0007017)	722	256	197.09	+	1.3	0.000347	0.0125
anion transport (GO:0006820)	581	206	158.6	+	1.3	0.00128	0.0364
regulation of molecular function (GO:0065009)	3063	1086	836.15	+	1.3	2.4e-15	7.81e-13
regulation of establishment of protein localization (GO:0070201)	777	275	212.11	+	1.3	0.000229	0.00889
negative regulation of response to stimulus (GO:0048585)	1656	586	452.06	+	1.3	2.94e-08	2.72e-06
metal ion homeostasis (GO:0055065)	636	225	173.62	+	1.3	0.000845	0.0261
positive regulation of RNA metabolic process (GO:0051254)	1746	617	476.63	+	1.29	1.57e-08	1.58e-06
anatomical structure development (GO:0048856)	5451	1925	1488.04	+	1.29	1.53e-29	4.88e-26
response to organonitrogen compound (GO:0010243)	1010	355	275.71	+	1.29	3.56e-05	0.00185
peptidyl-amino acid modification (GO:0018193)	873	306	238.32	+	1.28	0.000158	0.00647
inorganic ion transmembrane transport (GO:0098660)	668	234	182.35	+	1.28	0.0011	0.0322
chordate embryonic development (GO:0043009)	654	229	178.53	+	1.28	0.00131	0.0369
negative regulation of transcription by RNA polymerase II (GO:0000122)	886	310	241.86	+	1.28	0.000152	0.00625
developmental process (GO:0032502)	5900	2062	1610.61	+	1.28	3.18e-30	1.69e-26
animal organ development (GO:0048513)	3215	1123	877.65	+	1.28	1.95e-14	5.18e-12
cation homeostasis (GO:0055080)	716	250	195.46	+	1.28	0.000788	0.0246
positive regulation of gene expression (GO:0010628)	2032	709	554.7	+	1.28	5.51e-09	6.4e-07
inorganic ion homeostasis (GO:0098771)	728	254	198.73	+	1.28	0.00075	0.0237
cation transport (GO:0006812)	844	294	230.4	+	1.28	0.000294	0.0109
embryo development ending in birth or egg hatching (GO:0009792)	672	234	183.45	+	1.28	0.00131	0.0369
regulation of protein transport (GO:0051223)	730	254	199.28	+	1.27	0.000875	0.0269
cation transmembrane transport (GO:0098655)	641	223	174.98	+	1.27	0.00181	0.0468
ion transmembrane transport (GO:0034220)	920	320	251.15	+	1.27	0.00017	0.0069
ion transport (GO:0006811)	1338	465	365.25	+	1.27	5.31e-06	0.000334
regulation of biological quality (GO:0065008)	4112	1429	1122.51	+	1.27	2.94e-18	1.38e-15
ion homeostasis (GO:0050801)	800	278	218.39	+	1.27	0.000488	0.0167
positive regulation of nucleobase-containing compound metabolic process (GO:0045935)	1911	662	521.67	+	1.27	4.64e-08	4.1e-06
positive regulation of cellular protein metabolic process (GO:0032270)	1618	560	441.69	+	1.27	6.91e-07	5.09e-05
regulation of peptide transport (GO:0090087)	762	263	208.01	+	1.26	0.0011	0.0322
positive regulation of macromolecule metabolic process (GO:0010604)	3404	1174	929.24	+	1.26	7.97e-14	2.01e-11
positive regulation of cellular metabolic process (GO:0031325)	3394	1170	926.51	+	1.26	1.01e-13	2.5e-11
positive regulation of metabolic process (GO:0009893)	3702	1274	1010.59	+	1.26	6.82e-15	1.94e-12
positive regulation of nitrogen compound metabolic process (GO:0051173)	3229	1111	881.47	+	1.26	7.76e-13	1.79e-10
positive regulation of protein metabolic process (GO:0051247)	1727	594	471.44	+	1.26	5.53e-07	4.17e-05
positive regulation of macromolecule biosynthetic process (GO:0010557)	1931	663	527.13	+	1.26	1.38e-07	1.12e-05
tissue development (GO:0009888)	1781	610	486.19	+	1.25	5.96e-07	4.47e-05
chemical homeostasis (GO:0048878)	1130	384	308.47	+	1.24	0.000181	0.00732
regulation of response to stress (GO:0080134)	1452	493	396.37	+	1.24	1.88e-05	0.00104
positive regulation of cellular process (GO:0048522)	5520	1867	1506.87	+	1.24	1.16e-20	9.21e-18
response to hormone (GO:0009725)	920	311	251.15	+	1.24	0.00106	0.0314
regulation of response to stimulus (GO:0048583)	4329	1463	1181.75	+	1.24	3.19e-15	9.97e-13
positive regulation of biosynthetic process (GO:0009891)	2055	694	560.98	+	1.24	4.77e-07	3.65e-05
developmental process involved in reproduction (GO:0003006)	968	326	264.25	+	1.23	0.000962	0.029
positive regulation of cellular biosynthetic process (GO:0031328)	2023	681	552.25	+	1.23	8.54e-07	6.21e-05
cellular response to organic substance (GO:0071310)	2396	806	654.07	+	1.23	7.57e-08	6.48e-06
negative regulation of cellular process (GO:0048523)	4799	1614	1310.05	+	1.23	1.79e-16	6.97e-14
regulation of cell population proliferation (GO:0042127)	1642	552	448.24	+	1.23	1.37e-05	0.000788
response to nitrogen compound (GO:1901698)	1093	367	298.37	+	1.23	0.000504	0.0171
epithelium development (GO:0060429)	1117	375	304.92	+	1.23	0.00045	0.0156
regulation of cell death (GO:0010941)	1707	572	465.98	+	1.23	1.19e-05	0.000696
regulation of cellular protein metabolic process (GO:0032268)	2660	891	726.14	+	1.23	2.08e-08	1.99e-06
regulation of protein metabolic process (GO:0051246)	2833	947	773.37	+	1.22	9.51e-09	1.04e-06
regulation of transcription by RNA polymerase II (GO:0006357)	2276	758	621.31	+	1.22	6.96e-07	5.1e-05
homeostatic process (GO:0042592)	1664	552	454.25	+	1.22	4.42e-05	0.00221
positive regulation of biological process (GO:0048518)	6249	2071	1705.88	+	1.21	5.78e-20	4e-17
response to oxygen-containing compound (GO:1901700)	1603	530	437.59	+	1.21	8.31e-05	0.00378
cellular protein modification process (GO:0006464)	3076	1017	839.7	+	1.21	1.37e-08	1.41e-06
protein modification process (GO:0036211)	3076	1017	839.7	+	1.21	1.37e-08	1.4e-06
multicellular organismal process (GO:0032501)	7015	2317	1914.99	+	1.21	9.88e-23	1.12e-19
regulation of apoptotic process (GO:0042981)	1558	514	425.31	+	1.21	0.000133	0.0056
regulation of programmed cell death (GO:0043067)	1580	521	431.32	+	1.21	0.000118	0.0051
cellular component organization (GO:0016043)	5581	1840	1523.53	+	1.21	2.66e-16	9.41e-14
negative regulation of biological process (GO:0048519)	5388	1770	1470.84	+	1.2	5.1e-15	1.5e-12
cell surface receptor signaling pathway (GO:0007166)	2480	814	677	+	1.2	1.5e-06	0.000103
transmembrane transport (GO:0055085)	1301	427	355.15	+	1.2	0.000762	0.024
cellular response to chemical stimulus (GO:0070887)	2956	970	806.94	+	1.2	1.09e-07	9.01e-06
negative regulation of cellular biosynthetic process (GO:0031327)	1567	514	427.77	+	1.2	0.000214	0.00846
macromolecule modification (GO:0043412)	3296	1080	899.76	+	1.2	1.84e-08	1.77e-06
negative regulation of transcription, DNA-templated (GO:0045892)	1229	402	335.5	+	1.2	0.00133	0.0375
negative regulation of nucleic acid-templated transcription (GO:1903507)	1282	419	349.97	+	1.2	0.00108	0.0318
macromolecule localization (GO:0033036)	2538	829	692.83	+	1.2	2.1e-06	0.000143
negative regulation of RNA biosynthetic process (GO:1902679)	1284	419	350.51	+	1.2	0.00121	0.0349
negative regulation of cellular macromolecule biosynthetic process (GO:2000113)	1425	465	389	+	1.2	0.000664	0.0217
cellular component organization or biogenesis (GO:0071840)	5772	1881	1575.67	+	1.19	4.86e-15	1.46e-12
negative regulation of RNA metabolic process (GO:0051253)	1378	449	376.17	+	1.19	0.000842	0.0261
positive regulation of response to stimulus (GO:0048584)	2453	799	669.63	+	1.19	5.02e-06	0.000317
negative regulation of cellular metabolic process (GO:0031324)	2603	847	710.58	+	1.19	2.67e-06	0.000177
negative regulation of biosynthetic process (GO:0009890)	1596	519	435.68	+	1.19	0.000366	0.0131
negative regulation of macromolecule biosynthetic process (GO:0010558)	1508	490	411.66	+	1.19	0.000601	0.02
protein localization (GO:0008104)	2201	714	600.84	+	1.19	2.82e-05	0.00151
reproductive process (GO:0022414)	1437	466	392.28	+	1.19	0.000947	0.0286
reproduction (GO:0000003)	1440	466	393.1	+	1.19	0.00106	0.0314
negative regulation of nitrogen compound metabolic process (GO:0051172)	2404	777	656.25	+	1.18	1.65e-05	0.000928
negative regulation of nucleobase-containing compound metabolic process (GO:0045934)	1482	476	404.56	+	1.18	0.00149	0.041
localization (GO:0051179)	5778	1854	1577.3	+	1.18	1.17e-12	2.49e-10
response to organic substance (GO:0010033)	3025	967	825.78	+	1.17	4.58e-06	0.000293
signaling (GO:0023052)	5491	1750	1498.96	+	1.17	5.71e-11	8.91e-09
cellular component assembly (GO:0022607)	2320	739	633.32	+	1.17	0.000122	0.00525
cell communication (GO:0007154)	5595	1777	1527.35	+	1.16	9.1e-11	1.35e-08
negative regulation of metabolic process (GO:0009892)	2960	936	808.03	+	1.16	2.6e-05	0.0014
cellular localization (GO:0051641)	2422	761	661.17	+	1.15	0.000359	0.0129
signal transduction (GO:0007165)	5134	1612	1401.5	+	1.15	1.75e-08	1.7e-06
negative regulation of macromolecule metabolic process (GO:0010605)	2700	846	737.06	+	1.15	0.000203	0.00808
regulation of cellular metabolic process (GO:0031323)	6272	1962	1712.16	+	1.15	3.16e-10	4.48e-08
regulation of nitrogen compound metabolic process (GO:0051171)	5881	1837	1605.42	+	1.14	2.74e-09	3.36e-07
regulation of primary metabolic process (GO:0080090)	6064	1894	1655.38	+	1.14	1.25e-09	1.6e-07
cellular protein metabolic process (GO:0044267)	3700	1154	1010.04	+	1.14	1.46e-05	0.000835
organelle organization (GO:0006996)	3455	1077	943.16	+	1.14	3.55e-05	0.00185
regulation of metabolic process (GO:0019222)	6755	2104	1844.01	+	1.14	1.19e-10	1.76e-08
regulation of macromolecule metabolic process (GO:0060255)	6204	1932	1693.6	+	1.14	1.59e-09	1.97e-07
regulation of RNA metabolic process (GO:0051252)	3812	1187	1040.62	+	1.14	1.29e-05	0.000748
regulation of transcription, DNA-templated (GO:0006355)	3480	1083	949.99	+	1.14	4.07e-05	0.00206
regulation of RNA biosynthetic process (GO:2001141)	3551	1104	969.37	+	1.14	3.94e-05	0.002
establishment of localization (GO:0051234)	4672	1452	1275.38	+	1.14	1.05e-06	7.48e-05
regulation of nucleic acid-templated transcription (GO:1903506)	3546	1102	968	+	1.14	4.25e-05	0.00213
regulation of nucleobase-containing compound metabolic process (GO:0019219)	4067	1259	1110.23	+	1.13	1.6e-05	0.000903
regulation of cellular macromolecule biosynthetic process (GO:2000112)	3937	1217	1074.74	+	1.13	2.93e-05	0.00156
protein metabolic process (GO:0019538)	4282	1323	1168.92	+	1.13	1.09e-05	0.000644
cellular component biogenesis (GO:0044085)	2551	787	696.38	+	1.13	0.00147	0.0406
regulation of gene expression (GO:0010468)	4494	1386	1226.79	+	1.13	7.95e-06	0.000481
regulation of macromolecule biosynthetic process (GO:0010556)	4076	1255	1112.68	+	1.13	3.69e-05	0.0019
transport (GO:0006810)	4542	1398	1239.9	+	1.13	1.01e-05	0.000598
cellular response to stimulus (GO:0051716)	6783	2075	1851.65	+	1.12	3.1e-08	2.84e-06
regulation of cellular biosynthetic process (GO:0031326)	4222	1291	1152.54	+	1.12	6.83e-05	0.00324
regulation of biosynthetic process (GO:0009889)	4301	1313	1174.11	+	1.12	7.62e-05	0.00353
regulation of cellular process (GO:0050794)	11077	3377	3023.85	+	1.12	7.53e-17	3.15e-14
cellular macromolecule metabolic process (GO:0044260)	5073	1545	1384.85	+	1.12	1.55e-05	0.000877
response to chemical (GO:0042221)	4501	1370	1228.7	+	1.11	7.36e-05	0.00343
regulation of biological process (GO:0050789)	11795	3564	3219.85	+	1.11	2.16e-16	8.19e-14
biological regulation (GO:0065007)	12491	3773	3409.85	+	1.11	1.34e-18	7.11e-16
organonitrogen compound metabolic process (GO:1901564)	5299	1596	1446.54	+	1.1	7.07e-05	0.00334
macromolecule metabolic process (GO:0043170)	6173	1838	1685.13	+	1.09	9.88e-05	0.00436
response to stimulus (GO:0050896)	8544	2537	2332.38	+	1.09	1.22e-06	8.52e-05
primary metabolic process (GO:0044238)	7463	2202	2037.28	+	1.08	6.09e-05	0.00297
cellular metabolic process (GO:0044237)	7664	2258	2092.15	+	1.08	6.24e-05	0.00302
cellular process (GO:0009987)	14623	4307	3991.85	+	1.08	1.3e-16	5.32e-14
nitrogen compound metabolic process (GO:0006807)	7000	2055	1910.89	+	1.08	0.000386	0.0137
organic substance metabolic process (GO:0071704)	7841	2297	2140.47	+	1.07	0.000163	0.00664
metabolic process (GO:0008152)	8414	2448	2296.89	+	1.07	0.000313	0.0114
biological_process (GO:0008150)	17794	5092	4857.49	+	1.05	2.54e-16	9.41e-14
response to other organism (GO:0051707)	1347	302	367.71	-	0.82	0.00127	0.0361
response to external biotic stimulus (GO:0043207)	1349	302	368.26	-	0.82	0.00114	0.0333
defense response (GO:0006952)	1360	293	371.26	-	0.79	0.000123	0.00525
immune response (GO:0006955)	1870	391	510.48	-	0.77	3.03e-07	2.35e-05
Unclassified (UNCLASSIFIED)	3057	600	834.51	-	0.72	2.54e-16	9.2e-14
leukocyte mediated immunity (GO:0002443)	760	148	207.47	-	0.71	9.04e-05	0.00405
innate immune response (GO:0045087)	776	149	211.84	-	0.7	3.72e-05	0.00191
defense response to other organism (GO:0098542)	967	185	263.98	-	0.7	3.03e-06	0.000199
detection of stimulus (GO:0051606)	702	128	191.64	-	0.67	1.12e-05	0.000655
peptide biosynthetic process (GO:0043043)	415	71	113.29	-	0.63	0.000142	0.00589
translation (GO:0006412)	389	65	106.19	-	0.61	0.000133	0.0056
defense response to bacterium (GO:0042742)	338	53	92.27	-	0.57	6.76e-05	0.00321
detection of stimulus involved in sensory perception (GO:0050906)	545	84	148.78	-	0.56	1.67e-07	1.35e-05
ATP metabolic process (GO:0046034)	202	31	55.14	-	0.56	0.00171	0.045
positive regulation of B cell activation (GO:0050871)	169	23	46.13	-	0.5	0.00102	0.0304
detection of chemical stimulus (GO:0009593)	519	69	141.68	-	0.49	8.29e-10	1.09e-07
keratinocyte differentiation (GO:0030216)	268	35	73.16	-	0.48	8.21e-06	0.000495
production of molecular mediator of immune response (GO:0002440)	177	23	48.32	-	0.48	0.000357	0.0128
sensory perception of chemical stimulus (GO:0007606)	540	69	147.41	-	0.47	6.08e-11	9.3e-09
adaptive immune response (GO:0002250)	614	78	167.61	-	0.47	1.86e-12	3.8e-10
antimicrobial humoral response (GO:0019730)	142	18	38.76	-	0.46	0.00097	0.0292
adaptive immune response based on somatic recombination of immune receptors built from immunoglobulin superfamily domains (GO:0002460)	270	34	73.71	-	0.46	4.14e-06	0.000267
B cell receptor signaling pathway (GO:0050853)	128	16	34.94	-	0.46	0.00153	0.0419
translational initiation (GO:0006413)	143	17	39.04	-	0.44	0.00046	0.0159
sensory perception of smell (GO:0007608)	468	54	127.76	-	0.42	2.28e-11	3.77e-09
humoral immune response (GO:0006959)	371	41	101.28	-	0.4	6.91e-10	9.33e-08
regulation of humoral immune response (GO:0002920)	136	15	37.13	-	0.4	0.000301	0.0111
detection of chemical stimulus involved in sensory perception (GO:0050907)	483	53	131.85	-	0.4	1.33e-12	2.79e-10
lymphocyte mediated immunity (GO:0002449)	262	28	71.52	-	0.39	1.16e-07	9.58e-06
cornification (GO:0070268)	113	12	30.85	-	0.39	0.000643	0.0211
immunoglobulin production (GO:0002377)	153	16	41.77	-	0.38	4.62e-05	0.0023
detection of chemical stimulus involved in sensory perception of smell (GO:0050911)	439	45	119.84	-	0.38	1.05e-12	2.29e-10
mitochondrial ATP synthesis coupled electron transport (GO:0042775)	88	8	24.02	-	0.33	0.00104	0.0308
ATP synthesis coupled electron transport (GO:0042773)	89	8	24.3	-	0.33	0.00073	0.0232
phagocytosis, recognition (GO:0006910)	106	9	28.94	-	0.31	0.000139	0.00584
oxidative phosphorylation (GO:0006119)	114	9	31.12	-	0.29	3.54e-05	0.00186
B cell mediated immunity (GO:0019724)	207	16	56.51	-	0.28	9.19e-09	1.02e-06
regulation of complement activation (GO:0030449)	117	9	31.94	-	0.28	1.76e-05	0.000987
keratinization (GO:0031424)	226	17	61.69	-	0.28	1.26e-09	1.59e-07
immunoglobulin mediated immune response (GO:0016064)	204	15	55.69	-	0.27	4.25e-09	5.09e-07
humoral immune response mediated by circulating immunoglobulin (GO:0002455)	166	11	45.32	-	0.24	3.42e-08	3.11e-06
complement activation (GO:0006956)	176	11	48.05	-	0.23	5.46e-09	6.39e-07
complement activation, classical pathway (GO:0006958)	161	9	43.95	-	0.2	8.57e-09	9.74e-07
protein peptidyl-prolyl isomerization (GO:0000413)	48	2	13.1	-	0.15	0.000894	0.0274

## Sheet: Cluster C FDR
GO biological process complete	Homo sapiens - REFLIST (20851)	upload_1 (6434)	upload_1 (expected)	upload_1 (over/under)	upload_1 (fold Enrichment)	upload_1 (raw P-value)	upload_1 (FDR)
cell-cell adhesion mediated by cadherin (GO:0044331)	27	23	8.33	+	2.76	0.000608	0.0203
neuron recognition (GO:0008038)	50	38	15.43	+	2.46	4.51e-05	0.00219
dendrite morphogenesis (GO:0048813)	60	41	18.51	+	2.21	0.000141	0.00607
ventricular septum development (GO:0003281)	73	49	22.53	+	2.18	5.99e-05	0.00285
heart valve morphogenesis (GO:0003179)	52	34	16.05	+	2.12	0.00126	0.0367
epidermal growth factor receptor signaling pathway (GO:0007173)	49	32	15.12	+	2.12	0.00145	0.0412
negative regulation of small GTPase mediated signal transduction (GO:0051058)	60	38	18.51	+	2.05	0.000755	0.0241
regulation of cardiac muscle hypertrophy (GO:0010611)	54	34	16.66	+	2.04	0.00152	0.043
heart valve development (GO:0003170)	61	38	18.82	+	2.02	0.00119	0.0352
cardiac septum morphogenesis (GO:0060411)	74	46	22.83	+	2.01	0.000322	0.012
cardiac septum development (GO:0003279)	111	69	34.25	+	2.01	8.81e-06	0.000515
regulation of cell-substrate junction organization (GO:0150116)	66	41	20.37	+	2.01	0.000815	0.0257
renal tubule morphogenesis (GO:0061333)	68	42	20.98	+	2	0.000644	0.0213
regulation of focal adhesion assembly (GO:0051893)	63	38	19.44	+	1.95	0.00143	0.041
regulation of cell-substrate junction assembly (GO:0090109)	63	38	19.44	+	1.95	0.00143	0.0409
outflow tract morphogenesis (GO:0003151)	73	44	22.53	+	1.95	0.000649	0.0214
nephron epithelium morphogenesis (GO:0072088)	66	39	20.37	+	1.91	0.00174	0.048
cellular response to alcohol (GO:0097306)	88	52	27.15	+	1.91	0.000297	0.0112
roof of mouth development (GO:0060021)	90	53	27.77	+	1.91	0.00033	0.0121
renal tubule development (GO:0061326)	82	48	25.3	+	1.9	0.000587	0.0198
negative regulation of developmental growth (GO:0048640)	108	63	33.33	+	1.89	9.12e-05	0.0041
cell-cell junction assembly (GO:0007043)	116	67	35.79	+	1.87	7.37e-05	0.00343
neuron projection morphogenesis (GO:0048812)	492	282	151.82	+	1.86	3.82e-16	1.45e-13
regulation of potassium ion transmembrane transport (GO:1901379)	82	47	25.3	+	1.86	0.00115	0.034
cell morphogenesis involved in neuron differentiation (GO:0048667)	443	253	136.7	+	1.85	1.83e-14	5.59e-12
neuron projection guidance (GO:0097485)	267	152	82.39	+	1.84	4.92e-09	5.84e-07
plasma membrane bounded cell projection morphogenesis (GO:0120039)	496	282	153.05	+	1.84	9.12e-16	3.3e-13
axon guidance (GO:0007411)	264	150	81.46	+	1.84	5.81e-09	6.7e-07
axonogenesis (GO:0007409)	379	215	116.95	+	1.84	2.72e-12	6.78e-10
chondrocyte differentiation (GO:0002062)	83	47	25.61	+	1.84	0.00123	0.036
cell projection morphogenesis (GO:0048858)	500	283	154.29	+	1.83	1.14e-15	4.04e-13
regulation of actomyosin structure organization (GO:0110020)	99	56	30.55	+	1.83	0.000412	0.0147
nephron tubule development (GO:0072080)	78	44	24.07	+	1.83	0.00182	0.0499
axon development (GO:0061564)	415	233	128.06	+	1.82	7.37e-13	1.99e-10
nephron epithelium development (GO:0072009)	98	55	30.24	+	1.82	0.000543	0.0186
regulation of axonogenesis (GO:0050770)	191	107	58.94	+	1.82	1.81e-06	0.000127
kidney morphogenesis (GO:0060993)	84	47	25.92	+	1.81	0.0018	0.0495
cell part morphogenesis (GO:0032990)	522	290	161.07	+	1.8	2.69e-15	8.91e-13
synapse assembly (GO:0007416)	101	56	31.17	+	1.8	0.000633	0.021
regulation of potassium ion transport (GO:0043266)	103	57	31.78	+	1.79	0.000702	0.0227
dendrite development (GO:0016358)	116	64	35.79	+	1.79	0.000279	0.0106
regulation of synapse assembly (GO:0051963)	107	59	33.02	+	1.79	0.000465	0.0163
postsynapse organization (GO:0099173)	93	51	28.7	+	1.78	0.00151	0.0426
regulation of small GTPase mediated signal transduction (GO:0051056)	321	176	99.05	+	1.78	2.46e-09	3.01e-07
cellular response to ketone (GO:1901655)	97	53	29.93	+	1.77	0.00134	0.0387
regulation of cell-matrix adhesion (GO:0001952)	119	65	36.72	+	1.77	0.000323	0.012
regulation of BMP signaling pathway (GO:0030510)	101	55	31.17	+	1.76	0.000896	0.0277
regulation of stress fiber assembly (GO:0051492)	90	49	27.77	+	1.76	0.00181	0.0495
neurotransmitter secretion (GO:0007269)	103	56	31.78	+	1.76	0.000961	0.0293
signal release from synapse (GO:0099643)	103	56	31.78	+	1.76	0.000961	0.0293
nephron development (GO:0072006)	127	69	39.19	+	1.76	0.000255	0.0099
cell junction assembly (GO:0034329)	267	145	82.39	+	1.76	8.53e-08	8.13e-06
cell-cell junction organization (GO:0045216)	166	90	51.22	+	1.76	3.02e-05	0.00154
neuron projection development (GO:0031175)	681	367	210.14	+	1.75	1.63e-17	8.64e-15
osteoblast differentiation (GO:0001649)	127	68	39.19	+	1.74	0.00035	0.0127
negative regulation of cell morphogenesis involved in differentiation (GO:0010771)	99	53	30.55	+	1.73	0.00151	0.0427
cardiac ventricle development (GO:0003231)	129	69	39.81	+	1.73	0.00038	0.0136
kidney epithelium development (GO:0072073)	131	70	40.42	+	1.73	0.000309	0.0115
regulation of cell junction assembly (GO:1901888)	201	107	62.02	+	1.73	1e-05	0.000578
neuron migration (GO:0001764)	124	66	38.26	+	1.72	0.000554	0.0189
negative regulation of transmembrane receptor protein serine/threonine kinase signaling pathway (GO:0090101)	130	69	40.11	+	1.72	0.000399	0.0143
regulation of osteoblast differentiation (GO:0045667)	115	61	35.49	+	1.72	0.000912	0.028
cell morphogenesis involved in differentiation (GO:0000904)	563	298	173.73	+	1.72	1.1e-13	3.23e-11
synapse organization (GO:0050808)	293	155	90.41	+	1.71	1.12e-07	1.01e-05
regulation of dendrite development (GO:0050773)	157	83	48.45	+	1.71	0.000121	0.00523
cell morphogenesis (GO:0000902)	724	382	223.4	+	1.71	4.27e-17	2.06e-14
regulation of cell morphogenesis involved in differentiation (GO:0010769)	313	165	96.58	+	1.71	6.09e-08	5.98e-06
cAMP-mediated signaling (GO:0019933)	148	78	45.67	+	1.71	0.000199	0.00801
regulation of Ras protein signal transduction (GO:0046578)	188	99	58.01	+	1.71	2.52e-05	0.00132
positive regulation of neuron differentiation (GO:0045666)	382	201	117.87	+	1.71	1.93e-09	2.4e-07
developmental growth involved in morphogenesis (GO:0060560)	118	62	36.41	+	1.7	0.00104	0.0312
neuron development (GO:0048666)	825	432	254.57	+	1.7	1.03e-18	6.56e-16
cyclic-nucleotide-mediated signaling (GO:0019935)	172	90	53.07	+	1.7	7.26e-05	0.00339
limb morphogenesis (GO:0035108)	151	79	46.59	+	1.7	0.000226	0.00894
appendage morphogenesis (GO:0035107)	151	79	46.59	+	1.7	0.000226	0.00891
regulation of extent of cell growth (GO:0061387)	115	60	35.49	+	1.69	0.00125	0.0364
negative regulation of cellular response to growth factor stimulus (GO:0090288)	163	85	50.3	+	1.69	0.000157	0.00668
central nervous system neuron differentiation (GO:0021953)	190	99	58.63	+	1.69	3.62e-05	0.00179
regulation of neuron differentiation (GO:0045664)	670	349	206.74	+	1.69	4.76e-15	1.48e-12
regulation of nervous system process (GO:0031644)	146	76	45.05	+	1.69	0.000327	0.012
peptidyl-tyrosine modification (GO:0018212)	154	80	47.52	+	1.68	0.000255	0.00988
adenylate cyclase-activating G protein-coupled receptor signaling pathway (GO:0007189)	129	67	39.81	+	1.68	0.000702	0.0227
regulation of neuron projection development (GO:0010975)	515	267	158.91	+	1.68	1.47e-11	3.04e-09
cell junction organization (GO:0034330)	489	253	150.89	+	1.68	5.06e-11	9.15e-09
peptidyl-tyrosine phosphorylation (GO:0018108)	151	78	46.59	+	1.67	0.000304	0.0114
regulation of cell-substrate adhesion (GO:0010810)	212	109	65.42	+	1.67	2.78e-05	0.00144
regulation of phosphatidylinositol 3-kinase signaling (GO:0014066)	125	64	38.57	+	1.66	0.00138	0.0396
neuron differentiation (GO:0030182)	1016	518	313.51	+	1.65	1.31e-20	1.16e-17
regulation of endothelial cell migration (GO:0010594)	161	82	49.68	+	1.65	0.000335	0.0122
cardiac chamber development (GO:0003205)	171	87	52.77	+	1.65	0.000214	0.0085
forebrain development (GO:0030900)	403	205	124.35	+	1.65	1.01e-08	1.13e-06
positive regulation of neuron projection development (GO:0010976)	293	149	90.41	+	1.65	1.38e-06	9.92e-05
embryonic limb morphogenesis (GO:0030326)	128	65	39.5	+	1.65	0.00155	0.0434
embryonic appendage morphogenesis (GO:0035113)	128	65	39.5	+	1.65	0.00155	0.0433
telencephalon development (GO:0021537)	266	135	82.08	+	1.64	4.47e-06	0.00028
bone development (GO:0060348)	203	103	62.64	+	1.64	5.95e-05	0.00285
regulation of epithelial cell migration (GO:0010632)	223	113	68.81	+	1.64	3.17e-05	0.00161
cellular component morphogenesis (GO:0032989)	829	420	255.8	+	1.64	1.83e-16	7.66e-14
regulation of synapse organization (GO:0050807)	229	116	70.66	+	1.64	2.29e-05	0.00123
ear development (GO:0043583)	231	117	71.28	+	1.64	1.9e-05	0.00105
positive regulation of protein kinase B signaling (GO:0051897)	170	86	52.46	+	1.64	0.000271	0.0104
regulation of JNK cascade (GO:0046328)	182	92	56.16	+	1.64	0.000184	0.00769
inner ear development (GO:0048839)	204	103	62.95	+	1.64	8.06e-05	0.00371
regulation of neurogenesis (GO:0050767)	838	423	258.58	+	1.64	2.49e-16	9.91e-14
regulation of nervous system development (GO:0051960)	948	478	292.52	+	1.63	2.55e-18	1.45e-15
positive regulation of neurogenesis (GO:0050769)	487	245	150.27	+	1.63	9.19e-10	1.24e-07
positive regulation of developmental growth (GO:0048639)	181	91	55.85	+	1.63	0.000233	0.00913
ossification (GO:0001503)	263	132	81.15	+	1.63	8.95e-06	0.000522
positive regulation of nervous system development (GO:0051962)	555	278	171.26	+	1.62	8.07e-11	1.43e-08
positive regulation of epithelial cell migration (GO:0010634)	144	72	44.43	+	1.62	0.00121	0.0357
negative regulation of neuron projection development (GO:0010977)	152	76	46.9	+	1.62	0.000735	0.0236
regulation of cell morphogenesis (GO:0022604)	511	255	157.68	+	1.62	7.2e-10	9.96e-08
limb development (GO:0060173)	181	90	55.85	+	1.61	0.000305	0.0114
appendage development (GO:0048736)	181	90	55.85	+	1.61	0.000305	0.0114
regulation of developmental growth (GO:0048638)	340	169	104.91	+	1.61	6.51e-07	5.21e-05
hindbrain development (GO:0030902)	159	79	49.06	+	1.61	0.000708	0.0228
sensory perception of sound (GO:0007605)	157	78	48.45	+	1.61	0.000853	0.0266
regulation of cellular response to growth factor stimulus (GO:0090287)	286	142	88.25	+	1.61	5.34e-06	0.000331
generation of neurons (GO:0048699)	1561	774	481.68	+	1.61	4.27e-28	3.4e-24
regulation of synapse structure or activity (GO:0050803)	240	119	74.06	+	1.61	3.37e-05	0.00169
regulation of ossification (GO:0030278)	196	97	60.48	+	1.6	0.000229	0.009
cartilage development (GO:0051216)	172	85	53.07	+	1.6	0.000499	0.0172
regulation of cell development (GO:0060284)	964	475	297.46	+	1.6	7.73e-17	3.52e-14
neurotransmitter transport (GO:0006836)	179	88	55.23	+	1.59	0.00048	0.0167
sensory perception of mechanical stimulus (GO:0050954)	177	87	54.62	+	1.59	0.000581	0.0196
connective tissue development (GO:0061448)	224	110	69.12	+	1.59	9.36e-05	0.00418
urogenital system development (GO:0001655)	318	156	98.13	+	1.59	3.2e-06	0.00021
calcium ion transmembrane transport (GO:0070588)	208	102	64.18	+	1.59	0.000201	0.00804
respiratory system development (GO:0060541)	198	97	61.1	+	1.59	0.000248	0.00964
neurogenesis (GO:0022008)	1664	813	513.46	+	1.58	5.18e-28	2.06e-24
positive regulation of cell development (GO:0010720)	563	275	173.73	+	1.58	7.98e-10	1.09e-07
peptidyl-serine modification (GO:0018209)	199	97	61.41	+	1.58	0.000324	0.012
mesenchymal cell differentiation (GO:0048762)	152	74	46.9	+	1.58	0.0016	0.0445
protein localization to plasma membrane (GO:0072659)	189	92	58.32	+	1.58	0.000507	0.0175
negative regulation of cell projection organization (GO:0031345)	181	88	55.85	+	1.58	0.000657	0.0216
adenylate cyclase-modulating G protein-coupled receptor signaling pathway (GO:0007188)	214	104	66.03	+	1.57	0.00019	0.00785
renal system development (GO:0072001)	282	137	87.02	+	1.57	2.11e-05	0.00114
regulation of response to wounding (GO:1903034)	175	85	54	+	1.57	0.000906	0.0279
peptidyl-serine phosphorylation (GO:0018105)	175	85	54	+	1.57	0.000906	0.0279
ameboidal-type cell migration (GO:0001667)	171	83	52.77	+	1.57	0.00103	0.031
vascular process in circulatory system (GO:0003018)	169	82	52.15	+	1.57	0.000978	0.0297
positive regulation of cell projection organization (GO:0031346)	394	191	121.58	+	1.57	4.62e-07	3.81e-05
negative regulation of neuron differentiation (GO:0045665)	223	108	68.81	+	1.57	0.000192	0.0079
negative regulation of nervous system development (GO:0051961)	314	152	96.89	+	1.57	7.64e-06	0.000457
regulation of cell size (GO:0008361)	186	90	57.39	+	1.57	0.000599	0.0201
regulation of cell projection organization (GO:0031344)	697	337	215.07	+	1.57	1.9e-11	3.88e-09
regulation of plasma membrane bounded cell projection organization (GO:0120035)	688	332	212.3	+	1.56	3.09e-11	5.85e-09
regulation of stress-activated MAPK cascade (GO:0032872)	228	110	70.35	+	1.56	0.000173	0.00727
regulation of GTPase activity (GO:0043087)	481	232	148.42	+	1.56	3.42e-08	3.56e-06
cytoskeleton-dependent intracellular transport (GO:0030705)	195	94	60.17	+	1.56	0.00048	0.0168
kidney development (GO:0001822)	272	131	83.93	+	1.56	4.21e-05	0.00208
positive regulation of cell morphogenesis involved in differentiation (GO:0010770)	160	77	49.37	+	1.56	0.0016	0.0444
plasma membrane bounded cell projection organization (GO:0120036)	1117	537	344.67	+	1.56	2.05e-17	1.05e-14
regulation of stress-activated protein kinase signaling cascade (GO:0070302)	231	111	71.28	+	1.56	0.000189	0.00782
establishment or maintenance of cell polarity (GO:0007163)	204	98	62.95	+	1.56	0.000481	0.0167
regulation of protein kinase B signaling (GO:0051896)	225	108	69.43	+	1.56	0.000206	0.00821
negative regulation of neurogenesis (GO:0050768)	292	140	90.1	+	1.55	2.82e-05	0.00146
brain development (GO:0007420)	754	361	232.66	+	1.55	8.35e-12	1.87e-09
protein localization to cell periphery (GO:1990778)	232	111	71.59	+	1.55	0.000195	0.00795
second-messenger-mediated signaling (GO:0019932)	337	161	103.99	+	1.55	7.13e-06	0.000431
epithelial cell development (GO:0002064)	199	95	61.41	+	1.55	0.000677	0.0221
lung development (GO:0030324)	172	82	53.07	+	1.55	0.00174	0.0479
positive regulation of GTPase activity (GO:0043547)	407	194	125.59	+	1.54	1.07e-06	7.94e-05
negative regulation of cell development (GO:0010721)	335	159	103.37	+	1.54	1.08e-05	0.000624
negative regulation of cellular component movement (GO:0051271)	314	149	96.89	+	1.54	2.02e-05	0.0011
head development (GO:0060322)	799	379	246.55	+	1.54	6.55e-12	1.49e-09
transmembrane receptor protein tyrosine kinase signaling pathway (GO:0007169)	517	245	159.53	+	1.54	4.46e-08	4.5e-06
negative regulation of cell migration (GO:0030336)	266	126	82.08	+	1.54	9.45e-05	0.0042
protein dephosphorylation (GO:0006470)	209	99	64.49	+	1.54	0.000557	0.0189
heart morphogenesis (GO:0003007)	250	118	77.14	+	1.53	0.000197	0.008
cell projection organization (GO:0030030)	1162	548	358.56	+	1.53	1.72e-16	7.4e-14
protein autophosphorylation (GO:0046777)	191	90	58.94	+	1.53	0.00113	0.0336
regulation of transmembrane receptor protein serine/threonine kinase signaling pathway (GO:0090092)	242	114	74.67	+	1.53	0.000256	0.0099
G protein-coupled receptor signaling pathway, coupled to cyclic nucleotide second messenger (GO:0007187)	249	117	76.83	+	1.52	0.000242	0.00947
negative regulation of cell motility (GO:2000146)	281	132	86.71	+	1.52	8.74e-05	0.00396
regulation of protein localization to membrane (GO:1905475)	194	91	59.86	+	1.52	0.00122	0.0357
calcium ion transport (GO:0006816)	258	121	79.61	+	1.52	0.000193	0.0079
developmental growth (GO:0048589)	397	186	122.5	+	1.52	4.15e-06	0.000264
locomotory behavior (GO:0007626)	199	93	61.41	+	1.51	0.00137	0.0395
tube morphogenesis (GO:0035239)	657	307	202.73	+	1.51	2.99e-09	3.64e-07
heart development (GO:0007507)	526	245	162.31	+	1.51	1.39e-07	1.23e-05
striated muscle cell differentiation (GO:0051146)	204	95	62.95	+	1.51	0.00123	0.0361
signal release (GO:0023061)	228	106	70.35	+	1.51	0.000713	0.0229
cell-cell adhesion via plasma-membrane adhesion molecules (GO:0098742)	256	119	78.99	+	1.51	0.000289	0.011
cell development (GO:0048468)	1626	755	501.74	+	1.5	2.46e-21	2.61e-18
growth (GO:0040007)	403	187	124.35	+	1.5	5.99e-06	0.000366
regulation of trans-synaptic signaling (GO:0099177)	457	212	141.02	+	1.5	1.21e-06	8.9e-05
regulation of system process (GO:0044057)	591	274	182.37	+	1.5	3.52e-08	3.59e-06
tube development (GO:0035295)	857	397	264.44	+	1.5	2.66e-11	5.16e-09
modulation of chemical synaptic transmission (GO:0050804)	456	211	140.71	+	1.5	1.47e-06	0.000105
regulation of membrane potential (GO:0042391)	441	204	136.08	+	1.5	2.48e-06	0.000167
positive regulation of MAP kinase activity (GO:0043406)	264	122	81.46	+	1.5	0.000281	0.0107
cell fate commitment (GO:0045165)	252	116	77.76	+	1.49	0.000513	0.0176
actin cytoskeleton organization (GO:0030036)	513	236	158.3	+	1.49	4.86e-07	3.98e-05
central nervous system development (GO:0007417)	997	458	307.64	+	1.49	1.56e-12	4.02e-10
mesenchyme development (GO:0060485)	218	100	67.27	+	1.49	0.00137	0.0394
trans-synaptic signaling (GO:0099537)	445	204	137.31	+	1.49	4.19e-06	0.000266
cardiovascular system development (GO:0072358)	529	242	163.23	+	1.48	5.49e-07	4.42e-05
actin filament-based process (GO:0030029)	586	268	180.82	+	1.48	1.18e-07	1.06e-05
enzyme linked receptor protein signaling pathway (GO:0007167)	722	330	222.79	+	1.48	4.33e-09	5.18e-07
circulatory system development (GO:0072359)	873	399	269.38	+	1.48	9.06e-11	1.58e-08
sensory organ morphogenesis (GO:0090596)	267	122	82.39	+	1.48	0.000464	0.0163
blood vessel development (GO:0001568)	497	227	153.36	+	1.48	1.24e-06	9.11e-05
learning or memory (GO:0007611)	265	121	81.77	+	1.48	0.000446	0.0158
activation of protein kinase activity (GO:0032147)	333	152	102.75	+	1.48	7.87e-05	0.00364
regulation of blood circulation (GO:1903522)	290	132	89.49	+	1.48	0.000263	0.0101
negative regulation of cell adhesion (GO:0007162)	277	126	85.47	+	1.47	0.000377	0.0136
epithelial tube morphogenesis (GO:0060562)	310	141	95.66	+	1.47	0.000172	0.00722
regulation of Wnt signaling pathway (GO:0030111)	374	170	115.41	+	1.47	3.46e-05	0.00173
positive regulation of cell differentiation (GO:0045597)	992	450	306.1	+	1.47	9.92e-12	2.16e-09
blood vessel morphogenesis (GO:0048514)	408	185	125.9	+	1.47	1.97e-05	0.00108
regulation of transmembrane transporter activity (GO:0022898)	278	126	85.78	+	1.47	0.000475	0.0166
skeletal system development (GO:0001501)	501	227	154.59	+	1.47	2.05e-06	0.000141
vasculature development (GO:0001944)	519	235	160.15	+	1.47	1.58e-06	0.000113
regulation of transporter activity (GO:0032409)	290	131	89.49	+	1.46	0.0004	0.0143
regulation of cellular component movement (GO:0051270)	1023	462	315.67	+	1.46	9.71e-12	2.15e-09
nervous system development (GO:0007399)	2383	1076	735.32	+	1.46	1.84e-27	5.87e-24
synaptic signaling (GO:0099536)	470	212	145.03	+	1.46	5.77e-06	0.000355
regulation of cell migration (GO:0030334)	876	395	270.31	+	1.46	4.23e-10	6.48e-08
chemical synaptic transmission (GO:0007268)	426	192	131.45	+	1.46	1.88e-05	0.00104
anterograde trans-synaptic signaling (GO:0098916)	426	192	131.45	+	1.46	1.88e-05	0.00104
regulation of cell motility (GO:2000145)	939	423	289.75	+	1.46	9.83e-11	1.68e-08
regulation of MAP kinase activity (GO:0043405)	342	154	105.53	+	1.46	0.000118	0.00511
negative regulation of protein phosphorylation (GO:0001933)	409	184	126.21	+	1.46	3.05e-05	0.00155
regulation of ion transmembrane transporter activity (GO:0032412)	269	121	83.01	+	1.46	0.000741	0.0237
behavior (GO:0007610)	596	268	183.91	+	1.46	4.09e-07	3.41e-05
sensory organ development (GO:0007423)	559	251	172.49	+	1.46	1.02e-06	7.7e-05
divalent metal ion transport (GO:0070838)	303	136	93.5	+	1.45	0.000345	0.0125
regulation of heart contraction (GO:0008016)	243	109	74.98	+	1.45	0.00153	0.043
divalent inorganic cation transport (GO:0072511)	310	139	95.66	+	1.45	0.000322	0.012
negative regulation of locomotion (GO:0040013)	328	147	101.21	+	1.45	0.000203	0.00813
positive regulation of growth (GO:0045927)	270	121	83.31	+	1.45	0.000762	0.0243
regulation of anatomical structure morphogenesis (GO:0022603)	1099	492	339.12	+	1.45	5.29e-12	1.22e-09
regulation of canonical Wnt signaling pathway (GO:0060828)	293	131	90.41	+	1.45	0.000524	0.018
positive regulation of protein serine/threonine kinase activity (GO:0071902)	345	154	106.46	+	1.45	0.000187	0.00777
sex differentiation (GO:0007548)	269	120	83.01	+	1.45	0.000919	0.0282
cellular response to peptide (GO:1901653)	332	148	102.45	+	1.44	0.000268	0.0103
positive regulation of kinase activity (GO:0033674)	615	274	189.77	+	1.44	4.86e-07	3.97e-05
regulation of cation transmembrane transport (GO:1904062)	348	155	107.38	+	1.44	0.000198	0.008
microtubule-based movement (GO:0007018)	274	122	84.55	+	1.44	0.00101	0.0304
morphogenesis of an epithelium (GO:0002009)	438	195	135.15	+	1.44	2.91e-05	0.0015
regulation of transmembrane transport (GO:0034762)	573	255	176.81	+	1.44	1.35e-06	9.73e-05
regulation of hormone secretion (GO:0046883)	272	121	83.93	+	1.44	0.000972	0.0295
regulation of locomotion (GO:0040012)	1010	449	311.66	+	1.44	1.1e-10	1.86e-08
anatomical structure morphogenesis (GO:0009653)	2174	966	670.83	+	1.44	9.72e-23	1.29e-19
taxis (GO:0042330)	547	243	168.79	+	1.44	2.74e-06	0.000183
anatomical structure formation involved in morphogenesis (GO:0048646)	896	398	276.48	+	1.44	1.41e-09	1.78e-07
gland development (GO:0048732)	421	187	129.91	+	1.44	4.71e-05	0.00228
chemotaxis (GO:0006935)	545	242	168.17	+	1.44	3.21e-06	0.00021
cell adhesion (GO:0007155)	922	409	284.5	+	1.44	1.01e-09	1.33e-07
positive regulation of protein kinase activity (GO:0045860)	539	239	166.32	+	1.44	4.28e-06	0.000269
biological adhesion (GO:0022610)	928	411	286.35	+	1.44	9.32e-10	1.25e-07
cognition (GO:0050890)	305	135	94.11	+	1.43	0.000659	0.0217
negative regulation of developmental process (GO:0051093)	965	427	297.77	+	1.43	5.4e-10	7.74e-08
rhythmic process (GO:0048511)	278	123	85.78	+	1.43	0.00109	0.0325
animal organ morphogenesis (GO:0009887)	970	429	299.31	+	1.43	4.84e-10	7.2e-08
muscle tissue development (GO:0060537)	301	133	92.88	+	1.43	0.000746	0.0238
dephosphorylation (GO:0016311)	308	136	95.04	+	1.43	0.000575	0.0194
regulation of neurotransmitter levels (GO:0001505)	356	157	109.85	+	1.43	0.000231	0.00907
positive regulation of hydrolase activity (GO:0051345)	769	339	237.29	+	1.43	4.57e-08	4.58e-06
regulation of ion transmembrane transport (GO:0034765)	488	215	150.58	+	1.43	1.81e-05	0.00101
MAPK cascade (GO:0000165)	368	162	113.55	+	1.43	0.000194	0.0079
intracellular signal transduction (GO:0035556)	1701	748	524.88	+	1.43	1.24e-16	5.47e-14
protein phosphorylation (GO:0006468)	968	425	298.7	+	1.42	1.25e-09	1.59e-07
striated muscle tissue development (GO:0014706)	287	126	88.56	+	1.42	0.00128	0.0371
signal transduction by protein phosphorylation (GO:0023014)	393	172	121.27	+	1.42	0.000167	0.00705
regulation of MAPK cascade (GO:0043408)	729	319	224.95	+	1.42	2.33e-07	2.01e-05
positive regulation of MAPK cascade (GO:0043410)	544	238	167.86	+	1.42	8.39e-06	0.000495
regulation of metal ion transport (GO:0010959)	398	174	122.81	+	1.42	0.00015	0.00643
negative regulation of cell differentiation (GO:0045596)	714	312	220.32	+	1.42	3.23e-07	2.75e-05
regulation of vesicle-mediated transport (GO:0060627)	554	242	170.95	+	1.42	8.18e-06	0.000484
reproductive system development (GO:0061458)	435	190	134.23	+	1.42	7.41e-05	0.00344
cell-cell adhesion (GO:0098609)	504	220	155.52	+	1.41	1.99e-05	0.00109
reproductive structure development (GO:0048608)	431	188	132.99	+	1.41	0.000101	0.00443
negative regulation of phosphorylation (GO:0042326)	450	196	138.86	+	1.41	6.5e-05	0.00308
extracellular matrix organization (GO:0030198)	340	148	104.91	+	1.41	0.00056	0.019
regulation of vasculature development (GO:1901342)	331	144	102.14	+	1.41	0.000704	0.0227
regulation of protein serine/threonine kinase activity (GO:0071900)	520	226	160.46	+	1.41	2.12e-05	0.00114
positive regulation of developmental process (GO:0051094)	1388	603	428.3	+	1.41	1.09e-12	2.84e-10
cell population proliferation (GO:0008283)	495	215	152.74	+	1.41	3.61e-05	0.00179
extracellular structure organization (GO:0043062)	341	148	105.22	+	1.41	0.000687	0.0224
response to growth factor (GO:0070848)	530	230	163.54	+	1.41	2.07e-05	0.00112
cellular response to organonitrogen compound (GO:0071417)	604	262	186.38	+	1.41	4.96e-06	0.000308
regulation of multicellular organismal development (GO:2000026)	2066	896	637.51	+	1.41	1.1e-18	6.76e-16
positive regulation of cell migration (GO:0030335)	519	225	160.15	+	1.4	2.52e-05	0.00133
positive regulation of transferase activity (GO:0051347)	695	301	214.46	+	1.4	1.07e-06	7.97e-05
regulation of anatomical structure size (GO:0090066)	520	225	160.46	+	1.4	2.57e-05	0.00135
regulation of cell differentiation (GO:0045595)	1844	797	569	+	1.4	2.52e-16	9.77e-14
circulatory system process (GO:0003013)	401	173	123.74	+	1.4	0.000278	0.0106
supramolecular fiber organization (GO:0097435)	466	201	143.79	+	1.4	8.4e-05	0.00384
chordate embryonic development (GO:0043009)	654	282	201.8	+	1.4	2.98e-06	0.000197
regulation of ion transport (GO:0043269)	702	302	216.62	+	1.39	1.44e-06	0.000103
positive regulation of cell motility (GO:2000147)	544	234	167.86	+	1.39	2.57e-05	0.00134
negative regulation of cell population proliferation (GO:0008285)	691	297	213.22	+	1.39	2.09e-06	0.000143
positive regulation of locomotion (GO:0040017)	575	247	177.43	+	1.39	1.66e-05	0.000936
negative regulation of cell communication (GO:0010648)	1423	611	439.1	+	1.39	3.95e-12	9.67e-10
regulation of developmental process (GO:0050793)	2631	1128	811.85	+	1.39	1.56e-22	1.78e-19
embryo development ending in birth or egg hatching (GO:0009792)	672	288	207.36	+	1.39	3.28e-06	0.000213
positive regulation of cellular component movement (GO:0051272)	560	240	172.8	+	1.39	2.29e-05	0.00122
regulation of actin filament-based process (GO:0032970)	404	173	124.66	+	1.39	0.000351	0.0127
negative regulation of signaling (GO:0023057)	1427	611	440.33	+	1.39	5.08e-12	1.19e-09
regulation of cell adhesion (GO:0030155)	703	301	216.92	+	1.39	2.1e-06	0.000143
tissue morphogenesis (GO:0048729)	566	242	174.65	+	1.39	2.5e-05	0.00132
negative regulation of signal transduction (GO:0009968)	1278	546	394.35	+	1.38	1.21e-10	2.02e-08
cellular response to growth factor stimulus (GO:0071363)	501	214	154.59	+	1.38	8.26e-05	0.00379
regulation of kinase activity (GO:0043549)	907	387	279.87	+	1.38	9e-08	8.53e-06
blood circulation (GO:0008015)	392	167	120.96	+	1.38	0.000602	0.0201
cellular response to hormone stimulus (GO:0032870)	613	261	189.15	+	1.38	1.42e-05	0.000814
regulation of cytosolic calcium ion concentration (GO:0051480)	343	146	105.84	+	1.38	0.00124	0.0363
regulation of supramolecular fiber organization (GO:1902903)	374	159	115.41	+	1.38	0.000797	0.0253
regulation of protein kinase activity (GO:0045859)	800	340	246.86	+	1.38	8.28e-07	6.39e-05
negative regulation of multicellular organismal process (GO:0051241)	1215	515	374.91	+	1.37	1.06e-09	1.39e-07
regulation of actin cytoskeleton organization (GO:0032956)	361	153	111.39	+	1.37	0.00113	0.0336
metal ion transport (GO:0030001)	640	271	197.49	+	1.37	1.45e-05	0.000829
cellular response to endogenous stimulus (GO:0071495)	1221	517	376.76	+	1.37	9.77e-10	1.3e-07
regulation of cellular protein localization (GO:1903827)	559	236	172.49	+	1.37	6.51e-05	0.00307
muscle structure development (GO:0061061)	481	203	148.42	+	1.37	0.000214	0.0085
positive regulation of multicellular organismal process (GO:0051240)	1768	746	545.55	+	1.37	1.81e-13	5.22e-11
regulation of cell growth (GO:0001558)	422	178	130.22	+	1.37	0.000543	0.0185
negative regulation of phosphate metabolic process (GO:0045936)	569	240	175.58	+	1.37	5.29e-05	0.00254
eye development (GO:0001654)	358	151	110.47	+	1.37	0.00153	0.043
cell-cell signaling by wnt (GO:0198738)	351	148	108.31	+	1.37	0.00166	0.046
Wnt signaling pathway (GO:0016055)	351	148	108.31	+	1.37	0.00166	0.0459
negative regulation of phosphorus metabolic process (GO:0010563)	570	240	175.89	+	1.36	6.35e-05	0.00302
calcium ion homeostasis (GO:0055074)	461	194	142.25	+	1.36	0.000327	0.012
establishment of localization in cell (GO:0051649)	414	174	127.75	+	1.36	0.000691	0.0224
positive regulation of cellular component organization (GO:0051130)	1240	521	382.63	+	1.36	2.11e-09	2.6e-07
cellular calcium ion homeostasis (GO:0006874)	448	188	138.24	+	1.36	0.00046	0.0162
sensory system development (GO:0048880)	367	154	113.25	+	1.36	0.00147	0.0415
embryo development (GO:0009790)	1014	425	312.89	+	1.36	9.44e-08	8.79e-06
positive regulation of catalytic activity (GO:0043085)	1469	614	453.29	+	1.35	1.27e-10	2.11e-08
cellular response to nitrogen compound (GO:1901699)	661	276	203.96	+	1.35	2.7e-05	0.0014
cell projection assembly (GO:0030031)	446	186	137.62	+	1.35	0.000629	0.0209
cell-cell signaling (GO:0007267)	1175	490	362.57	+	1.35	1.43e-08	1.57e-06
movement of cell or subcellular component (GO:0006928)	1555	648	479.83	+	1.35	4.7e-11	8.59e-09
embryonic morphogenesis (GO:0048598)	581	242	179.28	+	1.35	0.000102	0.00449
in utero embryonic development (GO:0001701)	392	163	120.96	+	1.35	0.00145	0.0412
regulation of multicellular organismal process (GO:0051239)	3187	1325	983.41	+	1.35	1.04e-22	1.27e-19
regulation of cellular component biogenesis (GO:0044087)	960	399	296.23	+	1.35	5.06e-07	4.09e-05
plasma membrane bounded cell projection assembly (GO:0120031)	431	179	132.99	+	1.35	0.00102	0.0307
regulation of growth (GO:0040008)	682	283	210.44	+	1.34	2.96e-05	0.00152
regulation of localization (GO:0032879)	2816	1168	868.93	+	1.34	1.53e-19	1.11e-16
pattern specification process (GO:0007389)	432	179	133.3	+	1.34	0.00103	0.031
regulation of cellular component organization (GO:0051128)	2518	1043	776.98	+	1.34	3.79e-17	1.89e-14
cytoskeleton organization (GO:0007010)	1179	488	363.8	+	1.34	3.44e-08	3.55e-06
regulation of intracellular signal transduction (GO:1902531)	1794	742	553.58	+	1.34	4.74e-12	1.13e-09
regulation of cellular response to stress (GO:0080135)	739	305	228.03	+	1.34	1.87e-05	0.00104
negative regulation of protein modification process (GO:0031400)	606	250	186.99	+	1.34	0.000118	0.00512
positive regulation of cellular component biogenesis (GO:0044089)	531	219	163.85	+	1.34	0.000341	0.0124
cellular response to organic cyclic compound (GO:0071407)	549	226	169.41	+	1.33	0.000304	0.0114
positive regulation of molecular function (GO:0044093)	1823	749	562.52	+	1.33	1.08e-11	2.31e-09
negative regulation of response to stimulus (GO:0048585)	1656	679	510.99	+	1.33	1.48e-10	2.42e-08
cell differentiation (GO:0030154)	3732	1530	1151.58	+	1.33	1.01e-24	1.79e-21
negative regulation of intracellular signal transduction (GO:1902532)	508	208	156.75	+	1.33	0.000684	0.0223
regulation of transferase activity (GO:0051338)	1024	419	315.98	+	1.33	8.97e-07	6.83e-05
positive regulation of intracellular signal transduction (GO:1902533)	1032	422	318.44	+	1.33	9.72e-07	7.37e-05
cellular developmental process (GO:0048869)	3825	1564	1180.28	+	1.33	5.94e-25	1.18e-21
locomotion (GO:0040011)	1306	534	402.99	+	1.33	2.79e-08	2.94e-06
regulation of signal transduction (GO:0009966)	3151	1288	972.31	+	1.32	6.56e-20	4.97e-17
negative regulation of transcription by RNA polymerase II (GO:0000122)	886	362	273.39	+	1.32	6.41e-06	0.000389
regulation of cellular localization (GO:0060341)	820	335	253.03	+	1.32	1.51e-05	0.000856
response to peptide (GO:1901652)	480	196	148.11	+	1.32	0.0011	0.033
regulation of cell communication (GO:0010646)	3633	1483	1121.04	+	1.32	3.45e-23	4.99e-20
regulation of signaling (GO:0023051)	3673	1497	1133.38	+	1.32	3e-23	4.77e-20
regulation of protein phosphorylation (GO:0001932)	1458	594	449.9	+	1.32	5.8e-09	6.74e-07
divalent inorganic cation homeostasis (GO:0072507)	501	204	154.59	+	1.32	0.000871	0.0271
positive regulation of protein phosphorylation (GO:0001934)	1013	412	312.58	+	1.32	2.02e-06	0.000139
regulation of transport (GO:0051049)	1891	768	583.51	+	1.32	3.03e-11	5.81e-09
regulation of hormone levels (GO:0010817)	542	220	167.25	+	1.32	0.000621	0.0207
negative regulation of cellular component organization (GO:0051129)	723	293	223.1	+	1.31	8.75e-05	0.00395
positive regulation of phosphorylation (GO:0042327)	1090	441	336.34	+	1.31	1.29e-06	9.39e-05
hemopoiesis (GO:0030097)	569	230	175.58	+	1.31	0.000602	0.0202
response to endogenous stimulus (GO:0009719)	1506	608	464.71	+	1.31	1.09e-08	1.2e-06
system development (GO:0048731)	4444	1794	1371.29	+	1.31	3.48e-27	7.91e-24
cation homeostasis (GO:0055080)	716	289	220.94	+	1.31	0.000111	0.00484
negative regulation of transport (GO:0051051)	498	201	153.67	+	1.31	0.00134	0.0388
positive regulation of phosphorus metabolic process (GO:0010562)	1160	468	357.94	+	1.31	7.64e-07	5.96e-05
positive regulation of phosphate metabolic process (GO:0045937)	1160	468	357.94	+	1.31	7.64e-07	5.93e-05
positive regulation of signal transduction (GO:0009967)	1706	688	526.42	+	1.31	1.18e-09	1.51e-07
regulation of protein localization (GO:0032880)	1054	425	325.23	+	1.31	2.62e-06	0.000175
inorganic ion homeostasis (GO:0098771)	728	293	224.64	+	1.3	0.000124	0.00535
positive regulation of transcription, DNA-templated (GO:0045893)	1558	627	480.75	+	1.3	8.4e-09	9.61e-07
regulation of cytoskeleton organization (GO:0051493)	562	226	173.42	+	1.3	0.000881	0.0273
response to organonitrogen compound (GO:0010243)	1010	406	311.66	+	1.3	5.67e-06	0.000349
hematopoietic or lymphoid organ development (GO:0048534)	617	248	190.39	+	1.3	0.000457	0.0162
regulation of protein modification process (GO:0031399)	1871	752	577.34	+	1.3	2.57e-10	4.09e-08
regulation of phosphate metabolic process (GO:0019220)	1822	732	562.22	+	1.3	4.77e-10	7.16e-08
regulation of phosphorus metabolic process (GO:0051174)	1823	732	562.52	+	1.3	5.59e-10	7.95e-08
regulation of phosphorylation (GO:0042325)	1627	653	502.04	+	1.3	5.52e-09	6.46e-07
chemical homeostasis (GO:0048878)	1130	453	348.68	+	1.3	1.9e-06	0.000132
ion homeostasis (GO:0050801)	800	320	246.86	+	1.3	8.75e-05	0.00395
regulation of hydrolase activity (GO:0051336)	1293	517	398.98	+	1.3	4.42e-07	3.66e-05
positive regulation of transcription by RNA polymerase II (GO:0045944)	1223	489	377.38	+	1.3	8.81e-07	6.74e-05
positive regulation of nucleic acid-templated transcription (GO:1903508)	1656	661	510.99	+	1.29	9.59e-09	1.08e-06
immune system development (GO:0002520)	654	261	201.8	+	1.29	0.000482	0.0168
positive regulation of RNA biosynthetic process (GO:1902680)	1657	661	511.3	+	1.29	9.69e-09	1.09e-06
microtubule-based process (GO:0007017)	722	288	222.79	+	1.29	0.000244	0.00952
positive regulation of cell communication (GO:0010647)	1936	771	597.39	+	1.29	5.32e-10	7.7e-08
positive regulation of protein modification process (GO:0031401)	1243	495	383.55	+	1.29	1.05e-06	7.91e-05
positive regulation of signaling (GO:0023056)	1944	774	599.86	+	1.29	4.93e-10	7.26e-08
cellular chemical homeostasis (GO:0055082)	763	303	235.44	+	1.29	0.000198	0.00799
regulation of cell population proliferation (GO:0042127)	1642	652	506.67	+	1.29	2.36e-08	2.54e-06
multicellular organism development (GO:0007275)	5065	2011	1562.91	+	1.29	4.65e-28	2.47e-24
organelle localization (GO:0051640)	602	239	185.76	+	1.29	0.000958	0.0293
positive regulation of transport (GO:0051050)	1013	402	312.58	+	1.29	1.61e-05	0.000911
cellular response to oxygen-containing compound (GO:1901701)	1077	426	332.33	+	1.28	1.18e-05	0.000679
inorganic cation transmembrane transport (GO:0098662)	577	228	178.05	+	1.28	0.00156	0.0436
metal ion homeostasis (GO:0055065)	636	251	196.25	+	1.28	0.000966	0.0294
phosphorylation (GO:0016310)	1301	513	401.45	+	1.28	1.71e-06	0.000121
phosphorus metabolic process (GO:0006793)	2170	855	669.6	+	1.28	2.6e-10	4.1e-08
inorganic ion transmembrane transport (GO:0098660)	668	263	206.12	+	1.28	0.000831	0.026
regulation of biological quality (GO:0065008)	4112	1618	1268.84	+	1.28	3.5e-20	2.79e-17
positive regulation of RNA metabolic process (GO:0051254)	1746	687	538.76	+	1.28	2.68e-08	2.84e-06
cellular ion homeostasis (GO:0006873)	661	260	203.96	+	1.27	0.000901	0.0279
regulation of organelle organization (GO:0033043)	1320	519	407.31	+	1.27	1.98e-06	0.000137
phosphate-containing compound metabolic process (GO:0006796)	2143	842	661.27	+	1.27	5.73e-10	8.07e-08
animal organ development (GO:0048513)	3215	1263	992.05	+	1.27	4.35e-15	1.41e-12
cellular cation homeostasis (GO:0030003)	647	254	199.65	+	1.27	0.00121	0.0357
cell migration (GO:0016477)	949	372	292.83	+	1.27	8.68e-05	0.00396
positive regulation of organelle organization (GO:0010638)	636	249	196.25	+	1.27	0.00146	0.0414
negative regulation of transcription, DNA-templated (GO:0045892)	1229	481	379.23	+	1.27	7.57e-06	0.000454
regulation of secretion (GO:0051046)	828	324	255.5	+	1.27	0.000258	0.00993
ion transmembrane transport (GO:0034220)	920	360	283.88	+	1.27	0.000119	0.00514
homeostatic process (GO:0042592)	1664	651	513.46	+	1.27	1.31e-07	1.17e-05
anatomical structure development (GO:0048856)	5451	2132	1682.02	+	1.27	3.2e-27	8.49e-24
localization of cell (GO:0051674)	1066	416	328.94	+	1.26	4.23e-05	0.00208
cell motility (GO:0048870)	1066	416	328.94	+	1.26	4.23e-05	0.00207
cation transmembrane transport (GO:0098655)	641	250	197.79	+	1.26	0.00173	0.0479
regulation of secretion by cell (GO:1903530)	775	302	239.14	+	1.26	0.000569	0.0193
negative regulation of nucleic acid-templated transcription (GO:1903507)	1282	499	395.59	+	1.26	7.5e-06	0.000452
regulation of molecular function (GO:0065009)	3063	1192	945.15	+	1.26	2.9e-13	8.09e-11
response to hormone (GO:0009725)	920	358	283.88	+	1.26	0.000177	0.0074
response to nitrogen compound (GO:1901698)	1093	425	337.27	+	1.26	4.51e-05	0.00219
negative regulation of RNA biosynthetic process (GO:1902679)	1284	499	396.2	+	1.26	8.67e-06	0.000509
tissue development (GO:0009888)	1781	692	549.56	+	1.26	1.04e-07	9.51e-06
regulation of catalytic activity (GO:0050790)	2385	926	735.94	+	1.26	4.65e-10	7.05e-08
negative regulation of RNA metabolic process (GO:0051253)	1378	535	425.21	+	1.26	4e-06	0.000256
developmental process (GO:0032502)	5900	2289	1820.56	+	1.26	3.28e-28	5.21e-24
cellular homeostasis (GO:0019725)	898	348	277.1	+	1.26	0.00029	0.0109
negative regulation of cellular macromolecule biosynthetic process (GO:2000113)	1425	551	439.71	+	1.25	4.25e-06	0.000269
developmental process involved in reproduction (GO:0003006)	968	374	298.7	+	1.25	0.000192	0.0079
positive regulation of nucleobase-containing compound metabolic process (GO:0045935)	1911	737	589.68	+	1.25	9.89e-08	9.1e-06
negative regulation of cellular process (GO:0048523)	4799	1850	1480.83	+	1.25	2.34e-20	1.96e-17
negative regulation of macromolecule biosynthetic process (GO:0010558)	1508	580	465.32	+	1.25	3.88e-06	0.000249
cation transport (GO:0006812)	844	324	260.43	+	1.24	0.000809	0.0256
positive regulation of cellular protein metabolic process (GO:0032270)	1618	621	499.27	+	1.24	1.95e-06	0.000136
positive regulation of cell population proliferation (GO:0008284)	921	353	284.19	+	1.24	0.000493	0.0171
positive regulation of gene expression (GO:0010628)	2032	778	627.01	+	1.24	9.83e-08	9.1e-06
positive regulation of macromolecule biosynthetic process (GO:0010557)	1931	739	595.85	+	1.24	2.41e-07	2.08e-05
negative regulation of nucleobase-containing compound metabolic process (GO:0045934)	1482	567	457.3	+	1.24	7.92e-06	0.00047
negative regulation of cellular biosynthetic process (GO:0031327)	1567	599	483.53	+	1.24	4.94e-06	0.000308
positive regulation of protein metabolic process (GO:0051247)	1727	659	532.9	+	1.24	1.8e-06	0.000126
epithelium development (GO:0060429)	1117	426	344.67	+	1.24	0.000164	0.00695
negative regulation of biosynthetic process (GO:0009890)	1596	608	492.48	+	1.23	5.86e-06	0.000359
regulation of transcription by RNA polymerase II (GO:0006357)	2276	864	702.31	+	1.23	5.5e-08	5.47e-06
positive regulation of nitrogen compound metabolic process (GO:0051173)	3229	1223	996.37	+	1.23	4.52e-11	8.36e-09
positive regulation of macromolecule metabolic process (GO:0010604)	3404	1288	1050.37	+	1.23	1.29e-11	2.69e-09
positive regulation of biosynthetic process (GO:0009891)	2055	777	634.11	+	1.23	4.9e-07	3.98e-05
regulation of response to stress (GO:0080134)	1452	549	448.04	+	1.23	3.18e-05	0.0016
positive regulation of cellular metabolic process (GO:0031325)	3394	1282	1047.29	+	1.22	2.3e-11	4.58e-09
ion transport (GO:0006811)	1338	505	412.87	+	1.22	8.7e-05	0.00396
positive regulation of metabolic process (GO:0009893)	3702	1397	1142.33	+	1.22	2.07e-12	5.24e-10
positive regulation of cellular biosynthetic process (GO:0031328)	2023	763	624.24	+	1.22	8.44e-07	6.49e-05
negative regulation of biological process (GO:0048519)	5388	2030	1662.58	+	1.22	5.45e-19	3.77e-16
negative regulation of cell death (GO:0060548)	1013	381	312.58	+	1.22	0.000845	0.0264
response to drug (GO:0042493)	1019	383	314.43	+	1.22	0.000872	0.0271
reproductive process (GO:0022414)	1437	540	443.42	+	1.22	6.57e-05	0.00309
reproduction (GO:0000003)	1440	541	444.34	+	1.22	6.67e-05	0.00312
regulation of response to stimulus (GO:0048583)	4329	1626	1335.8	+	1.22	3.83e-14	1.15e-11
regulation of cellular protein metabolic process (GO:0032268)	2660	995	820.8	+	1.21	4.04e-08	4.09e-06
regulation of cell death (GO:0010941)	1707	637	526.73	+	1.21	2.37e-05	0.00126
response to oxygen-containing compound (GO:1901700)	1603	598	494.64	+	1.21	4.87e-05	0.00235
regulation of protein metabolic process (GO:0051246)	2833	1054	874.18	+	1.21	3.16e-08	3.31e-06
positive regulation of cellular process (GO:0048522)	5520	2051	1703.31	+	1.2	5.17e-17	2.42e-14
negative regulation of nitrogen compound metabolic process (GO:0051172)	2404	892	741.8	+	1.2	7.49e-07	5.87e-05
negative regulation of cellular metabolic process (GO:0031324)	2603	963	803.21	+	1.2	3.38e-07	2.84e-05
protein localization (GO:0008104)	2201	814	679.16	+	1.2	3.84e-06	0.000247
cellular component organization (GO:0016043)	5581	2064	1722.13	+	1.2	2.12e-16	8.66e-14
cellular protein modification process (GO:0006464)	3076	1137	949.16	+	1.2	2.29e-08	2.5e-06
protein modification process (GO:0036211)	3076	1137	949.16	+	1.2	2.29e-08	2.48e-06
cellular response to organic substance (GO:0071310)	2396	883	739.33	+	1.19	2.14e-06	0.000145
regulation of apoptotic process (GO:0042981)	1558	574	480.75	+	1.19	0.000198	0.00801
regulation of programmed cell death (GO:0043067)	1580	582	487.54	+	1.19	0.000176	0.00738
multicellular organismal process (GO:0032501)	7015	2582	2164.62	+	1.19	3.08e-21	3.06e-18
positive regulation of biological process (GO:0048518)	6249	2297	1928.26	+	1.19	9.06e-18	4.97e-15
negative regulation of gene expression (GO:0010629)	1766	648	544.94	+	1.19	9.85e-05	0.00435
macromolecule localization (GO:0033036)	2538	928	783.15	+	1.18	3e-06	0.000198
cellular component organization or biogenesis (GO:0071840)	5772	2110	1781.07	+	1.18	4.51e-15	1.44e-12
macromolecule modification (GO:0043412)	3296	1204	1017.05	+	1.18	5.91e-08	5.84e-06
cellular response to chemical stimulus (GO:0070887)	2956	1076	912.13	+	1.18	6.84e-07	5.44e-05
negative regulation of macromolecule metabolic process (GO:0010605)	2700	981	833.14	+	1.18	3.21e-06	0.000209
negative regulation of metabolic process (GO:0009892)	2960	1073	913.37	+	1.17	1.27e-06	9.28e-05
amide transport (GO:0042886)	1590	576	490.63	+	1.17	0.000665	0.0218
establishment of protein localization (GO:0045184)	1617	585	498.96	+	1.17	0.000663	0.0218
regulation of transcription, DNA-templated (GO:0006355)	3480	1257	1073.82	+	1.17	1.82e-07	1.58e-05
regulation of nucleic acid-templated transcription (GO:1903506)	3546	1280	1094.19	+	1.17	1.49e-07	1.31e-05
regulation of RNA biosynthetic process (GO:2001141)	3551	1281	1095.73	+	1.17	1.67e-07	1.46e-05
peptide transport (GO:0015833)	1556	561	480.14	+	1.17	0.00114	0.0339
regulation of RNA metabolic process (GO:0051252)	3812	1373	1176.27	+	1.17	6.64e-08	6.44e-06
organelle organization (GO:0006996)	3455	1244	1066.11	+	1.17	3.73e-07	3.12e-05
organic substance transport (GO:0071702)	2220	799	685.03	+	1.17	9.18e-05	0.00411
nitrogen compound transport (GO:0071705)	1860	669	573.94	+	1.17	0.000435	0.0155
regulation of cellular macromolecule biosynthetic process (GO:2000112)	3937	1413	1214.84	+	1.16	7.05e-08	6.8e-06
cellular component assembly (GO:0022607)	2320	832	715.88	+	1.16	9.4e-05	0.00419
regulation of nucleobase-containing compound metabolic process (GO:0019219)	4067	1455	1254.96	+	1.16	7.48e-08	7.17e-06
cellular protein localization (GO:0034613)	1636	585	504.82	+	1.16	0.0016	0.0445
positive regulation of response to stimulus (GO:0048584)	2453	877	756.92	+	1.16	7.99e-05	0.00369
regulation of macromolecule biosynthetic process (GO:0010556)	4076	1457	1257.73	+	1.16	9.27e-08	8.67e-06
regulation of gene expression (GO:0010468)	4494	1602	1386.72	+	1.16	2.37e-08	2.53e-06
regulation of nitrogen compound metabolic process (GO:0051171)	5881	2095	1814.7	+	1.15	2.63e-11	5.17e-09
response to organic substance (GO:0010033)	3025	1076	933.43	+	1.15	1.77e-05	0.000997
regulation of cellular biosynthetic process (GO:0031326)	4222	1501	1302.78	+	1.15	1.47e-07	1.3e-05
signaling (GO:0023052)	5491	1952	1694.36	+	1.15	4.19e-10	6.48e-08
regulation of primary metabolic process (GO:0080090)	6064	2155	1871.17	+	1.15	2.29e-11	4.61e-09
cellular localization (GO:0051641)	2422	860	747.36	+	1.15	0.000193	0.0079
regulation of cellular metabolic process (GO:0031323)	6272	2226	1935.35	+	1.15	1.1e-11	2.32e-09
cell communication (GO:0007154)	5595	1984	1726.45	+	1.15	5.25e-10	7.66e-08
regulation of macromolecule metabolic process (GO:0060255)	6204	2197	1914.37	+	1.15	3.38e-11	6.32e-09
regulation of biosynthetic process (GO:0009889)	4301	1523	1327.16	+	1.15	2.56e-07	2.19e-05
regulation of metabolic process (GO:0019222)	6755	2387	2084.39	+	1.15	4e-12	9.64e-10
localization (GO:0051179)	5778	2035	1782.92	+	1.14	1.66e-09	2.08e-07
signal transduction (GO:0007165)	5134	1799	1584.2	+	1.14	9.25e-08	8.71e-06
cellular protein metabolic process (GO:0044267)	3700	1294	1141.71	+	1.13	2.04e-05	0.00111
protein metabolic process (GO:0019538)	4282	1489	1321.3	+	1.13	9.15e-06	0.000532
cellular component biogenesis (GO:0044085)	2551	887	787.16	+	1.13	0.00117	0.0347
cellular response to stimulus (GO:0051716)	6783	2347	2093.03	+	1.12	5.39e-09	6.35e-07
regulation of cellular process (GO:0050794)	11077	3823	3418.03	+	1.12	6.41e-19	4.25e-16
organonitrogen compound metabolic process (GO:1901564)	5299	1826	1635.11	+	1.12	2.5e-06	0.000168
establishment of localization (GO:0051234)	4672	1606	1441.64	+	1.11	2.45e-05	0.0013
regulation of biological process (GO:0050789)	11795	4037	3639.59	+	1.11	1.31e-18	7.75e-16
biological regulation (GO:0065007)	12491	4270	3854.35	+	1.11	8.52e-21	7.97e-18
transport (GO:0006810)	4542	1552	1401.53	+	1.11	9.45e-05	0.00419
response to chemical (GO:0042221)	4501	1533	1388.88	+	1.1	0.000168	0.00708
cellular macromolecule metabolic process (GO:0044260)	5073	1725	1565.38	+	1.1	6.59e-05	0.0031
response to stimulus (GO:0050896)	8544	2868	2636.42	+	1.09	3.33e-07	2.82e-05
primary metabolic process (GO:0044238)	7463	2493	2302.86	+	1.08	1.86e-05	0.00104
macromolecule metabolic process (GO:0043170)	6173	2057	1904.8	+	1.08	0.000332	0.0121
nitrogen compound metabolic process (GO:0006807)	7000	2330	2159.99	+	1.08	9.88e-05	0.00436
cellular metabolic process (GO:0044237)	7664	2550	2364.88	+	1.08	3.25e-05	0.00163
organic substance metabolic process (GO:0071704)	7841	2605	2419.5	+	1.08	3.51e-05	0.00175
cellular process (GO:0009987)	14623	4843	4512.22	+	1.07	8.42e-16	3.11e-13
metabolic process (GO:0008152)	8414	2767	2596.31	+	1.07	0.000163	0.00694
biological_process (GO:0008150)	17794	5737	5490.7	+	1.04	1.71e-15	5.93e-13
immune effector process (GO:0002252)	1079	269	332.95	-	0.81	0.00125	0.0364
positive regulation of immune response (GO:0050778)	744	177	229.58	-	0.77	0.00137	0.0394
immune response (GO:0006955)	1870	441	577.03	-	0.76	6.29e-08	6.14e-06
defense response to other organism (GO:0098542)	967	222	298.39	-	0.74	3.18e-05	0.00161
Unclassified (UNCLASSIFIED)	3057	697	943.3	-	0.74	1.71e-15	5.8e-13
innate immune response (GO:0045087)	776	172	239.45	-	0.72	4.23e-05	0.00206
leukocyte mediated immunity (GO:0002443)	760	162	234.51	-	0.69	7.86e-06	0.000469
detection of stimulus (GO:0051606)	702	140	216.62	-	0.65	6.96e-07	5.51e-05
epidermal cell differentiation (GO:0009913)	316	62	97.51	-	0.64	0.000764	0.0243
defense response to bacterium (GO:0042742)	338	60	104.3	-	0.58	2.94e-05	0.00151
detection of stimulus involved in sensory perception (GO:0050906)	545	92	168.17	-	0.55	9.27e-09	1.05e-06
positive regulation of B cell activation (GO:0050871)	169	28	52.15	-	0.54	0.00132	0.0382
sensory perception of chemical stimulus (GO:0007606)	540	86	166.63	-	0.52	6.46e-10	9.01e-08
production of molecular mediator of immune response (GO:0002440)	177	28	54.62	-	0.51	0.000493	0.0171
humoral immune response (GO:0006959)	371	57	114.48	-	0.5	1.09e-07	9.91e-06
plasma membrane invagination (GO:0099024)	137	21	42.27	-	0.5	0.0018	0.0495
detection of chemical stimulus (GO:0009593)	519	78	160.15	-	0.49	9.37e-11	1.62e-08
sensory perception of smell (GO:0007608)	468	70	144.41	-	0.48	7.83e-10	1.07e-07
keratinocyte differentiation (GO:0030216)	268	40	82.7	-	0.48	3.82e-06	0.000247
translational initiation (GO:0006413)	143	21	44.13	-	0.48	0.000821	0.0259
adaptive immune response (GO:0002250)	614	89	189.46	-	0.47	2.06e-13	5.85e-11
immunoglobulin production (GO:0002377)	153	22	47.21	-	0.47	0.000325	0.012
adaptive immune response based on somatic recombination of immune receptors built from immunoglobulin superfamily domains (GO:0002460)	270	38	83.31	-	0.46	7.09e-07	5.58e-05
phagocytosis, engulfment (GO:0006911)	128	18	39.5	-	0.46	0.000827	0.026
B cell receptor signaling pathway (GO:0050853)	128	18	39.5	-	0.46	0.000827	0.026
cornification (GO:0070268)	113	15	34.87	-	0.43	0.0011	0.0329
detection of chemical stimulus involved in sensory perception (GO:0050907)	483	63	149.04	-	0.42	8.79e-13	2.33e-10
oxidative phosphorylation (GO:0006119)	114	14	35.18	-	0.4	0.000355	0.0128
detection of chemical stimulus involved in sensory perception of smell (GO:0050911)	439	53	135.46	-	0.39	3.81e-13	1.04e-10
regulation of humoral immune response (GO:0002920)	136	16	41.97	-	0.38	5e-05	0.0024
regulation of complement activation (GO:0030449)	117	13	36.1	-	0.36	0.000107	0.00467
lymphocyte mediated immunity (GO:0002449)	262	29	80.85	-	0.36	3.47e-09	4.18e-07
keratinization (GO:0031424)	226	25	69.74	-	0.36	3.48e-08	3.58e-06
B cell mediated immunity (GO:0019724)	207	18	63.87	-	0.28	1.13e-09	1.46e-07
immunoglobulin mediated immune response (GO:0016064)	204	16	62.95	-	0.25	2.31e-10	3.71e-08
complement activation (GO:0006956)	176	12	54.31	-	0.22	4.18e-10	6.52e-08
phagocytosis, recognition (GO:0006910)	106	7	32.71	-	0.21	1.17e-06	8.69e-05
complement activation, classical pathway (GO:0006958)	161	9	49.68	-	0.18	1.53e-10	2.48e-08
humoral immune response mediated by circulating immunoglobulin (GO:0002455)	166	9	51.22	-	0.18	7.13e-11	1.27e-08

## Sheet: Intersection ABC FDR
GO biological process complete	Homo sapiens - REFLIST (20851)	upload_1 (3413)	upload_1 (expected)	upload_1 (over/under)	upload_1 (fold Enrichment)	upload_1 (raw P-value)	upload_1 (FDR)
observational learning (GO:0098597)	8	7	1.31	+	5.35	0.00247	0.0469
prostate gland growth (GO:0060736)	12	10	1.96	+	5.09	0.000382	0.0102
neuron projection arborization (GO:0140058)	11	9	1.8	+	5	0.000822	0.0191
trans-synaptic signaling by trans-synaptic complex (GO:0099545)	10	8	1.64	+	4.89	0.00178	0.036
cellular response to forskolin (GO:1904322)	12	9	1.96	+	4.58	0.00126	0.0271
response to forskolin (GO:1904321)	12	9	1.96	+	4.58	0.00126	0.0271
insulin-like growth factor receptor signaling pathway (GO:0048009)	14	10	2.29	+	4.36	0.000885	0.0202
cyclic nucleotide catabolic process (GO:0009214)	14	10	2.29	+	4.36	0.000885	0.0202
secretory granule localization (GO:0032252)	13	9	2.13	+	4.23	0.00187	0.0374
retinal ganglion cell axon guidance (GO:0031290)	18	12	2.95	+	4.07	0.00043	0.0112
mechanosensory behavior (GO:0007638)	15	10	2.46	+	4.07	0.00129	0.0275
regulation of protein kinase A signaling (GO:0010738)	22	14	3.6	+	3.89	0.000207	0.00603
negative regulation of sodium ion transport (GO:0010766)	19	12	3.11	+	3.86	0.000612	0.0152
cell-cell adhesion mediated by cadherin (GO:0044331)	27	17	4.42	+	3.85	4.88e-05	0.00174
neuron cell-cell adhesion (GO:0007158)	16	10	2.62	+	3.82	0.00184	0.0369
postsynaptic density organization (GO:0097106)	18	11	2.95	+	3.73	0.00125	0.027
regulation of cellular response to vascular endothelial growth factor stimulus (GO:1902547)	20	12	3.27	+	3.67	0.000855	0.0197
outflow tract septum morphogenesis (GO:0003148)	27	16	4.42	+	3.62	0.000137	0.00427
cAMP metabolic process (GO:0046058)	22	13	3.6	+	3.61	0.000584	0.0146
regulation of collateral sprouting (GO:0048670)	22	13	3.6	+	3.61	0.000584	0.0146
postsynaptic specialization organization (GO:0099084)	19	11	3.11	+	3.54	0.00173	0.0354
synaptic membrane adhesion (GO:0099560)	26	15	4.26	+	3.52	0.000273	0.00766
ionotropic glutamate receptor signaling pathway (GO:0035235)	26	15	4.26	+	3.52	0.000273	0.00765
positive regulation of long-term synaptic potentiation (GO:1900273)	21	12	3.44	+	3.49	0.00117	0.0258
synaptic transmission, glutamatergic (GO:0035249)	40	22	6.55	+	3.36	1.95e-05	0.000803
regulation of establishment of cell polarity (GO:2000114)	22	12	3.6	+	3.33	0.00158	0.033
substrate-dependent cell migration (GO:0006929)	24	13	3.93	+	3.31	0.00107	0.0237
inositol phosphate-mediated signaling (GO:0048016)	24	13	3.93	+	3.31	0.00107	0.0237
neuron recognition (GO:0008038)	50	27	8.18	+	3.3	3.01e-06	0.00015
axonal fasciculation (GO:0007413)	23	12	3.76	+	3.19	0.00211	0.0413
neuron projection fasciculation (GO:0106030)	23	12	3.76	+	3.19	0.00211	0.0412
glutamate receptor signaling pathway (GO:0007215)	48	25	7.86	+	3.18	1.11e-05	0.000496
dendrite morphogenesis (GO:0048813)	60	30	9.82	+	3.05	4.06e-06	0.000198
receptor localization to synapse (GO:0097120)	42	21	6.87	+	3.05	8.6e-05	0.00283
central nervous system projection neuron axonogenesis (GO:0021952)	26	13	4.26	+	3.05	0.00186	0.0373
positive regulation of cardiac muscle hypertrophy (GO:0010613)	28	14	4.58	+	3.05	0.00126	0.0271
heterophilic cell-cell adhesion via plasma membrane cell adhesion molecules (GO:0007157)	47	23	7.69	+	2.99	7.64e-05	0.00258
cyclic nucleotide metabolic process (GO:0009187)	41	20	6.71	+	2.98	0.000258	0.00729
regulation of NMDA receptor activity (GO:2000310)	39	19	6.38	+	2.98	0.000388	0.0104
olfactory bulb development (GO:0021772)	33	16	5.4	+	2.96	0.000752	0.0179
startle response (GO:0001964)	29	14	4.75	+	2.95	0.00163	0.0339
positive regulation of muscle hypertrophy (GO:0014742)	29	14	4.75	+	2.95	0.00163	0.0338
myelination in peripheral nervous system (GO:0022011)	27	13	4.42	+	2.94	0.00241	0.0461
peripheral nervous system axon ensheathment (GO:0032292)	27	13	4.42	+	2.94	0.00241	0.0461
cell-cell signaling involved in cardiac conduction (GO:0086019)	27	13	4.42	+	2.94	0.00241	0.046
prostate gland development (GO:0030850)	42	20	6.87	+	2.91	0.00029	0.00805
regulation of membrane repolarization (GO:0060306)	34	16	5.57	+	2.87	0.00147	0.0311
regulation of cell-substrate junction organization (GO:0150116)	66	31	10.8	+	2.87	5.8e-06	0.000272
negative regulation of cell junction assembly (GO:1901889)	32	15	5.24	+	2.86	0.00222	0.043
synapse assembly (GO:0007416)	101	47	16.53	+	2.84	3.34e-08	2.45e-06
heart valve morphogenesis (GO:0003179)	52	24	8.51	+	2.82	8.4e-05	0.00278
regulation of focal adhesion assembly (GO:0051893)	63	29	10.31	+	2.81	1.53e-05	0.000654
regulation of cell-substrate junction assembly (GO:0090109)	63	29	10.31	+	2.81	1.53e-05	0.000652
olfactory lobe development (GO:0021988)	35	16	5.73	+	2.79	0.00166	0.0343
retina morphogenesis in camera-type eye (GO:0060042)	57	26	9.33	+	2.79	4.76e-05	0.00171
positive regulation of bone mineralization (GO:0030501)	40	18	6.55	+	2.75	0.000868	0.0199
neuron projection guidance (GO:0097485)	267	120	43.7	+	2.75	8.11e-18	2.15e-15
negative regulation of cell-matrix adhesion (GO:0001953)	38	17	6.22	+	2.73	0.00129	0.0275
axon guidance (GO:0007411)	264	118	43.21	+	2.73	1.99e-17	5.03e-15
Schwann cell differentiation (GO:0014037)	36	16	5.89	+	2.72	0.00191	0.0382
lamellipodium assembly (GO:0030032)	36	16	5.89	+	2.72	0.00191	0.0381
central nervous system neuron axonogenesis (GO:0021955)	36	16	5.89	+	2.72	0.00191	0.0381
phospholipid translocation (GO:0045332)	43	19	7.04	+	2.7	0.000697	0.0169
calcium ion import (GO:0070509)	43	19	7.04	+	2.7	0.000697	0.0169
negative regulation of axonogenesis (GO:0050771)	71	31	11.62	+	2.67	2.02e-05	0.000824
adherens junction organization (GO:0034332)	62	27	10.15	+	2.66	8.07e-05	0.0027
calcium-dependent cell-cell adhesion via plasma membrane cell adhesion molecules (GO:0016339)	46	20	7.53	+	2.66	0.000571	0.0143
regulation of glutamate receptor signaling pathway (GO:1900449)	67	29	10.97	+	2.64	4.31e-05	0.00156
cardiac septum morphogenesis (GO:0060411)	74	32	12.11	+	2.64	1.64e-05	0.000687
regulation of neuron migration (GO:2001222)	44	19	7.2	+	2.64	0.000837	0.0193
negative chemotaxis (GO:0050919)	44	19	7.2	+	2.64	0.000837	0.0193
ventricular septum morphogenesis (GO:0060412)	42	18	6.87	+	2.62	0.00123	0.0266
cardiac muscle cell contraction (GO:0086003)	42	18	6.87	+	2.62	0.00123	0.0266
negative regulation of cell morphogenesis involved in differentiation (GO:0010771)	99	42	16.2	+	2.59	1.22e-06	6.52e-05
positive regulation of synapse assembly (GO:0051965)	66	28	10.8	+	2.59	7.35e-05	0.00249
modulation of excitatory postsynaptic potential (GO:0098815)	45	19	7.37	+	2.58	0.00101	0.0224
cellular response to amyloid-beta (GO:1904646)	38	16	6.22	+	2.57	0.00265	0.0499
inner ear receptor cell development (GO:0060119)	50	21	8.18	+	2.57	0.000817	0.0191
regulation of action potential (GO:0098900)	50	21	8.18	+	2.57	0.000817	0.019
protein localization to synapse (GO:0035418)	62	26	10.15	+	2.56	0.000156	0.00475
regulation of axon guidance (GO:1902667)	43	18	7.04	+	2.56	0.00147	0.0311
cellular response to nerve growth factor stimulus (GO:1990090)	53	22	8.68	+	2.54	0.00062	0.0153
T cell selection (GO:0045058)	41	17	6.71	+	2.53	0.00216	0.0421
lipid translocation (GO:0034204)	46	19	7.53	+	2.52	0.00177	0.036
regulation of sodium ion transmembrane transport (GO:1902305)	63	26	10.31	+	2.52	0.000183	0.00544
regulation of neurotransmitter receptor activity (GO:0099601)	80	33	13.09	+	2.52	2.96e-05	0.00113
mechanoreceptor differentiation (GO:0042490)	68	28	11.13	+	2.52	0.00016	0.00482
heart valve development (GO:0003170)	61	25	9.98	+	2.5	0.000265	0.00747
regulation of synaptic transmission, glutamatergic (GO:0051966)	71	29	11.62	+	2.5	0.000119	0.00375
epidermal growth factor receptor signaling pathway (GO:0007173)	49	20	8.02	+	2.49	0.00133	0.0283
cell morphogenesis involved in neuron differentiation (GO:0048667)	443	180	72.51	+	2.48	2.17e-22	8.42e-20
neuron projection morphogenesis (GO:0048812)	492	199	80.53	+	2.47	2.51e-24	1.37e-21
axonogenesis (GO:0007409)	379	153	62.04	+	2.47	5.63e-19	1.72e-16
inner ear receptor cell differentiation (GO:0060113)	62	25	10.15	+	2.46	0.000312	0.00856
negative regulation of cell-substrate adhesion (GO:0010812)	62	25	10.15	+	2.46	0.000312	0.00855
regulation of synapse assembly (GO:0051963)	107	43	17.51	+	2.46	2.82e-06	0.000141
plasma membrane bounded cell projection morphogenesis (GO:0120039)	496	199	81.19	+	2.45	4.03e-24	2.14e-21
cell projection morphogenesis (GO:0048858)	500	199	81.84	+	2.43	9.34e-24	4.51e-21
positive regulation of phosphatidylinositol 3-kinase signaling (GO:0014068)	88	35	14.4	+	2.43	3.63e-05	0.00135
dendrite development (GO:0016358)	116	46	18.99	+	2.42	1.98e-06	0.000101
regulation of sodium ion transmembrane transporter activity (GO:2000649)	53	21	8.68	+	2.42	0.00118	0.0258
response to amyloid-beta (GO:1904645)	48	19	7.86	+	2.42	0.00219	0.0426
regulation of dendritic spine morphogenesis (GO:0061001)	48	19	7.86	+	2.42	0.00219	0.0425
neural crest cell differentiation (GO:0014033)	86	34	14.08	+	2.42	5.24e-05	0.00185
nephron epithelium morphogenesis (GO:0072088)	66	26	10.8	+	2.41	0.0004	0.0106
cerebellar cortex development (GO:0021695)	56	22	9.17	+	2.4	0.000944	0.0213
response to nerve growth factor (GO:1990089)	56	22	9.17	+	2.4	0.000944	0.0213
regulation of sodium ion transport (GO:0002028)	87	34	14.24	+	2.39	5.74e-05	0.00201
nephron tubule morphogenesis (GO:0072078)	64	25	10.48	+	2.39	0.000579	0.0145
axon development (GO:0061564)	415	162	67.93	+	2.38	8.37e-19	2.47e-16
regulation of potassium ion transmembrane transport (GO:1901379)	82	32	13.42	+	2.38	0.000109	0.00348
cell part morphogenesis (GO:0032990)	522	203	85.44	+	2.38	3.49e-23	1.5e-20
regulation of potassium ion transport (GO:0043266)	103	40	16.86	+	2.37	1.57e-05	0.00067
nephron morphogenesis (GO:0072028)	67	26	10.97	+	2.37	0.000445	0.0116
regulation of cell junction assembly (GO:1901888)	201	78	32.9	+	2.37	1.11e-09	1.05e-07
phosphatidylinositol-mediated signaling (GO:0048015)	80	31	13.09	+	2.37	0.000157	0.00476
regulation of axonogenesis (GO:0050770)	191	74	31.26	+	2.37	3.67e-09	3.22e-07
cardiac septum development (GO:0003279)	111	43	18.17	+	2.37	6.54e-06	0.000303
central nervous system neuron development (GO:0021954)	83	32	13.59	+	2.36	0.000119	0.00376
neural crest cell migration (GO:0001755)	52	20	8.51	+	2.35	0.00198	0.0392
membrane depolarization (GO:0051899)	52	20	8.51	+	2.35	0.00198	0.0392
ventricular septum development (GO:0003281)	73	28	11.95	+	2.34	0.000279	0.0078
stem cell development (GO:0048864)	81	31	13.26	+	2.34	0.00017	0.00512
regulation of extent of cell growth (GO:0061387)	115	44	18.82	+	2.34	8.99e-06	0.000406
renal tubule morphogenesis (GO:0061333)	68	26	11.13	+	2.34	0.000503	0.013
mesonephric tubule morphogenesis (GO:0072171)	55	21	9	+	2.33	0.00234	0.045
negative regulation of neuron projection development (GO:0010977)	152	58	24.88	+	2.33	2.32e-07	1.45e-05
negative regulation of BMP signaling pathway (GO:0030514)	63	24	10.31	+	2.33	0.000926	0.0209
cell growth (GO:0016049)	92	35	15.06	+	2.32	5.79e-05	0.00202
positive regulation of small GTPase mediated signal transduction (GO:0051057)	79	30	12.93	+	2.32	0.000245	0.00699
positive regulation of protein localization to cell periphery (GO:1904377)	66	25	10.8	+	2.31	0.000723	0.0174
regulation of cell-matrix adhesion (GO:0001952)	119	45	19.48	+	2.31	7.31e-06	0.000334
developmental cell growth (GO:0048588)	90	34	14.73	+	2.31	8.26e-05	0.00274
neuron projection development (GO:0031175)	681	257	111.47	+	2.31	1.24e-27	1.1e-24
ERBB signaling pathway (GO:0038127)	69	26	11.29	+	2.3	0.000574	0.0144
neural crest cell development (GO:0014032)	77	29	12.6	+	2.3	0.00035	0.00952
cell morphogenesis involved in differentiation (GO:0000904)	563	212	92.15	+	2.3	7.24e-23	3.03e-20
protein localization to cell junction (GO:1902414)	85	32	13.91	+	2.3	0.000148	0.0045
synapse organization (GO:0050808)	293	110	47.96	+	2.29	2.64e-12	3.62e-10
regulation of dendrite morphogenesis (GO:0048814)	96	36	15.71	+	2.29	7.16e-05	0.00243
regulation of potassium ion transmembrane transporter activity (GO:1901016)	59	22	9.66	+	2.28	0.00192	0.0382
positive regulation of cell junction assembly (GO:1901890)	102	38	16.7	+	2.28	4.35e-05	0.00157
cell junction assembly (GO:0034329)	267	99	43.7	+	2.27	5.55e-11	6.59e-09
mesenchymal cell development (GO:0014031)	81	30	13.26	+	2.26	0.000301	0.00828
outflow tract morphogenesis (GO:0003151)	73	27	11.95	+	2.26	0.000717	0.0173
neural retina development (GO:0003407)	65	24	10.64	+	2.26	0.00118	0.0258
inositol lipid-mediated signaling (GO:0048017)	84	31	13.75	+	2.25	0.000239	0.00683
central nervous system neuron differentiation (GO:0021953)	190	70	31.1	+	2.25	4.44e-08	3.19e-06
regulation of JNK cascade (GO:0046328)	182	67	29.79	+	2.25	1.04e-07	7.01e-06
inner ear development (GO:0048839)	204	75	33.39	+	2.25	1.68e-08	1.31e-06
regulation of cardiac muscle contraction (GO:0055117)	79	29	12.93	+	2.24	0.000429	0.0112
regulation of dendritic spine development (GO:0060998)	79	29	12.93	+	2.24	0.000429	0.0112
negative regulation of small GTPase mediated signal transduction (GO:0051058)	60	22	9.82	+	2.24	0.00214	0.0417
positive regulation of Ras protein signal transduction (GO:0046579)	71	26	11.62	+	2.24	0.00102	0.0227
cell morphogenesis (GO:0000902)	724	265	118.51	+	2.24	6.59e-27	5.24e-24
postsynapse organization (GO:0099173)	93	34	15.22	+	2.23	0.000159	0.00481
negative regulation of cell projection organization (GO:0031345)	181	66	29.63	+	2.23	1.59e-07	1.03e-05
organ growth (GO:0035265)	96	35	15.71	+	2.23	0.000124	0.00392
regulation of postsynapse organization (GO:0099175)	107	39	17.51	+	2.23	5.99e-05	0.00208
developmental growth involved in morphogenesis (GO:0060560)	118	43	19.31	+	2.23	2.05e-05	0.000833
diencephalon development (GO:0021536)	77	28	12.6	+	2.22	0.00061	0.0151
ear development (GO:0043583)	231	84	37.81	+	2.22	3.77e-09	3.29e-07
regulation of dendrite development (GO:0050773)	157	57	25.7	+	2.22	1.39e-06	7.39e-05
neuron migration (GO:0001764)	124	45	20.3	+	2.22	1.75e-05	0.000727
positive regulation of axonogenesis (GO:0050772)	91	33	14.9	+	2.22	0.000225	0.00651
cell-cell junction assembly (GO:0007043)	116	42	18.99	+	2.21	2.89e-05	0.00111
regulation of synaptic vesicle exocytosis (GO:2000300)	83	30	13.59	+	2.21	0.00055	0.0139
regulation of small GTPase mediated signal transduction (GO:0051056)	321	116	52.54	+	2.21	4.61e-12	6.02e-10
regulation of neuron projection development (GO:0010975)	515	186	84.3	+	2.21	1.35e-18	3.9e-16
negative regulation of developmental growth (GO:0048640)	108	39	17.68	+	2.21	6.54e-05	0.00224
regulation of cell morphogenesis involved in differentiation (GO:0010769)	313	113	51.23	+	2.21	1.09e-11	1.35e-09
embryonic digit morphogenesis (GO:0042733)	61	22	9.98	+	2.2	0.0024	0.046
adenylate cyclase-inhibiting G protein-coupled receptor signaling pathway (GO:0007193)	86	31	14.08	+	2.2	0.000415	0.011
regulation of phosphatidylinositol 3-kinase signaling (GO:0014066)	125	45	20.46	+	2.2	1.91e-05	0.000788
nephron tubule development (GO:0072080)	78	28	12.77	+	2.19	0.000684	0.0167
neuron development (GO:0048666)	825	296	135.04	+	2.19	8.08e-29	8.04e-26
positive regulation of neuron differentiation (GO:0045666)	382	137	62.53	+	2.19	8.57e-14	1.39e-11
inner ear morphogenesis (GO:0042472)	106	38	17.35	+	2.19	9.22e-05	0.003
limb morphogenesis (GO:0035108)	151	54	24.72	+	2.18	3.86e-06	0.00019
appendage morphogenesis (GO:0035107)	151	54	24.72	+	2.18	3.86e-06	0.00019
telencephalon development (GO:0021537)	266	95	43.54	+	2.18	6.15e-10	6.04e-08
ear morphogenesis (GO:0042471)	126	45	20.62	+	2.18	2.11e-05	0.000854
kidney morphogenesis (GO:0060993)	84	30	13.75	+	2.18	0.000588	0.0146
regulation of Rho protein signal transduction (GO:0035023)	84	30	13.75	+	2.18	0.000588	0.0146
nephron epithelium development (GO:0072009)	98	35	16.04	+	2.18	0.000222	0.00643
regulation of synaptic vesicle cycle (GO:0098693)	118	42	19.31	+	2.17	4.88e-05	0.00174
peripheral nervous system development (GO:0007422)	76	27	12.44	+	2.17	0.00097	0.0218
nephron development (GO:0072006)	127	45	20.79	+	2.16	3.47e-05	0.00129
regulation of neuron differentiation (GO:0045664)	670	237	109.67	+	2.16	1.93e-22	7.68e-20
regulation of synapse organization (GO:0050807)	229	81	37.48	+	2.16	2.16e-08	1.64e-06
renal tubule development (GO:0061326)	82	29	13.42	+	2.16	0.000831	0.0192
vesicle cytoskeletal trafficking (GO:0099518)	68	24	11.13	+	2.16	0.00225	0.0436
gland morphogenesis (GO:0022612)	102	36	16.7	+	2.16	0.000183	0.00544
neuron differentiation (GO:0030182)	1016	358	166.3	+	2.15	1.13e-33	1.8e-30
artery development (GO:0060840)	88	31	14.4	+	2.15	0.000497	0.0129
positive regulation of JUN kinase activity (GO:0043507)	71	25	11.62	+	2.15	0.00174	0.0356
kidney epithelium development (GO:0072073)	131	46	21.44	+	2.15	2.79e-05	0.00109
regulation of Ras protein signal transduction (GO:0046578)	188	66	30.77	+	2.14	4.32e-07	2.54e-05
cytosolic calcium ion transport (GO:0060401)	100	35	16.37	+	2.14	0.000257	0.0073
regulation of axon extension (GO:0030516)	100	35	16.37	+	2.14	0.000257	0.00728
adult locomotory behavior (GO:0008344)	80	28	13.09	+	2.14	0.00117	0.0258
calcium ion transport into cytosol (GO:0060402)	83	29	13.59	+	2.13	0.000899	0.0204
chondrocyte differentiation (GO:0002062)	83	29	13.59	+	2.13	0.000899	0.0204
regulation of muscle adaptation (GO:0043502)	83	29	13.59	+	2.13	0.000899	0.0204
regulation of JUN kinase activity (GO:0043506)	86	30	14.08	+	2.13	0.0007	0.017
eye morphogenesis (GO:0048592)	152	53	24.88	+	2.13	6.96e-06	0.000319
epithelial cell proliferation (GO:0050673)	89	31	14.57	+	2.13	0.000552	0.0139
positive regulation of neuron projection development (GO:0010976)	293	102	47.96	+	2.13	5.02e-10	5.03e-08
regulation of BMP signaling pathway (GO:0030510)	101	35	16.53	+	2.12	0.000282	0.00785
regulation of synapse structure or activity (GO:0050803)	240	83	39.28	+	2.11	2.73e-08	2.04e-06
positive regulation of ion transmembrane transporter activity (GO:0032414)	107	37	17.51	+	2.11	0.000247	0.00705
homophilic cell adhesion via plasma membrane adhesion molecules (GO:0007156)	165	57	27.01	+	2.11	3.97e-06	0.000194
negative regulation of neuron differentiation (GO:0045665)	223	77	36.5	+	2.11	9.28e-08	6.31e-06
myelination (GO:0042552)	113	39	18.5	+	2.11	0.000146	0.00447
ureteric bud development (GO:0001657)	87	30	14.24	+	2.11	0.000776	0.0183
regulation of cell-substrate adhesion (GO:0010810)	212	73	34.7	+	2.1	1.96e-07	1.24e-05
regulation of cell size (GO:0008361)	186	64	30.45	+	2.1	1.39e-06	7.39e-05
regulation of heart rate (GO:0002027)	96	33	15.71	+	2.1	0.000506	0.013
action potential (GO:0001508)	96	33	15.71	+	2.1	0.000506	0.013
regulation of postsynaptic membrane potential (GO:0060078)	105	36	17.19	+	2.09	0.000345	0.00938
fat cell differentiation (GO:0045444)	108	37	17.68	+	2.09	0.000263	0.00742
regulation of cation channel activity (GO:2001257)	187	64	30.61	+	2.09	1.49e-06	7.84e-05
regulation of stress-activated MAPK cascade (GO:0032872)	228	78	37.32	+	2.09	1.22e-07	8.04e-06
cerebral cortex development (GO:0021987)	120	41	19.64	+	2.09	0.000138	0.00429
camera-type eye morphogenesis (GO:0048593)	123	42	20.13	+	2.09	0.000106	0.00339
cellular component morphogenesis (GO:0032989)	829	283	135.7	+	2.09	7.18e-25	4.76e-22
mesonephric tubule development (GO:0072164)	88	30	14.4	+	2.08	0.00121	0.0264
mesonephric epithelium development (GO:0072163)	88	30	14.4	+	2.08	0.00121	0.0263
cellular response to alcohol (GO:0097306)	88	30	14.4	+	2.08	0.00121	0.0263
cell-cell adhesion via plasma-membrane adhesion molecules (GO:0098742)	256	87	41.9	+	2.08	2.79e-08	2.08e-06
cell junction organization (GO:0034330)	489	166	80.04	+	2.07	9.92e-15	1.86e-12
cAMP-mediated signaling (GO:0019933)	148	50	24.23	+	2.06	3.11e-05	0.00118
peptidyl-tyrosine phosphorylation (GO:0018108)	151	51	24.72	+	2.06	2.4e-05	0.000963
regulation of stress-activated protein kinase signaling cascade (GO:0070302)	231	78	37.81	+	2.06	1.52e-07	9.89e-06
regulation of smoothened signaling pathway (GO:0008589)	86	29	14.08	+	2.06	0.00169	0.0347
sensory organ morphogenesis (GO:0090596)	267	90	43.7	+	2.06	2.16e-08	1.64e-06
endothelium development (GO:0003158)	92	31	15.06	+	2.06	0.000987	0.0221
ensheathment of neurons (GO:0007272)	116	39	18.99	+	2.05	0.000266	0.00749
axon ensheathment (GO:0008366)	116	39	18.99	+	2.05	0.000266	0.00747
embryonic limb morphogenesis (GO:0030326)	128	43	20.95	+	2.05	0.000141	0.00436
embryonic appendage morphogenesis (GO:0035113)	128	43	20.95	+	2.05	0.000141	0.00435
cardiac chamber morphogenesis (GO:0003206)	128	43	20.95	+	2.05	0.000141	0.00434
positive regulation of synaptic transmission (GO:0050806)	146	49	23.9	+	2.05	4.3e-05	0.00156
regulation of nervous system process (GO:0031644)	146	49	23.9	+	2.05	4.3e-05	0.00156
positive regulation of nervous system development (GO:0051962)	555	186	90.85	+	2.05	5.66e-16	1.25e-13
forebrain development (GO:0030900)	403	135	65.97	+	2.05	6.93e-12	8.76e-10
regulation of cell morphogenesis (GO:0022604)	511	171	83.64	+	2.04	1.36e-14	2.44e-12
regulation of neurogenesis (GO:0050767)	838	280	137.17	+	2.04	2.4e-23	1.09e-20
metanephros development (GO:0001656)	84	28	13.75	+	2.04	0.00235	0.0451
proteoglycan metabolic process (GO:0006029)	87	29	14.24	+	2.04	0.00179	0.0361
cardiac ventricle development (GO:0003231)	129	43	21.12	+	2.04	0.000147	0.00451
nerve development (GO:0021675)	81	27	13.26	+	2.04	0.00213	0.0416
positive regulation of neurogenesis (GO:0050769)	487	162	79.71	+	2.03	7.87e-14	1.31e-11
negative regulation of neurogenesis (GO:0050768)	292	97	47.8	+	2.03	9.89e-09	7.95e-07
cell-cell junction organization (GO:0045216)	166	55	27.17	+	2.02	1.58e-05	0.00067
regulation of nervous system development (GO:0051960)	948	314	155.17	+	2.02	9.61e-26	7.29e-23
generation of neurons (GO:0048699)	1561	517	255.51	+	2.02	5.14e-43	2.05e-39
peptidyl-tyrosine modification (GO:0018212)	154	51	25.21	+	2.02	4.3e-05	0.00156
positive regulation of JNK cascade (GO:0046330)	136	45	22.26	+	2.02	9.62e-05	0.00311
regulation of ion transmembrane transporter activity (GO:0032412)	269	89	44.03	+	2.02	5.59e-08	3.94e-06
positive regulation of transporter activity (GO:0032411)	115	38	18.82	+	2.02	0.000391	0.0104
neurotransmitter secretion (GO:0007269)	103	34	16.86	+	2.02	0.000759	0.0181
signal release from synapse (GO:0099643)	103	34	16.86	+	2.02	0.000759	0.018
regulation of plasma membrane bounded cell projection organization (GO:0120035)	688	227	112.62	+	2.02	1.52e-18	4.31e-16
regulation of cell projection organization (GO:0031344)	697	229	114.09	+	2.01	1.56e-18	4.36e-16
protein localization to plasma membrane (GO:0072659)	189	62	30.94	+	2	6.22e-06	0.000288
negative regulation of nervous system development (GO:0051961)	314	103	51.4	+	2	5.78e-09	4.82e-07
sensory perception of mechanical stimulus (GO:0050954)	177	58	28.97	+	2	1.21e-05	0.000534
cardiac chamber development (GO:0003205)	171	56	27.99	+	2	1.95e-05	0.000803
neuromuscular process (GO:0050905)	113	37	18.5	+	2	0.000539	0.0137
regulation of transmembrane transporter activity (GO:0022898)	278	91	45.5	+	2	5.79e-08	4.05e-06
regulation of neurotransmitter secretion (GO:0046928)	110	36	18.01	+	2	0.000702	0.017
neurogenesis (GO:0022008)	1664	544	272.37	+	2	4.53e-44	3.61e-40
locomotory behavior (GO:0007626)	199	65	32.57	+	2	4.39e-06	0.000211
adult behavior (GO:0030534)	147	48	24.06	+	1.99	7.37e-05	0.00249
segmentation (GO:0035282)	95	31	15.55	+	1.99	0.00177	0.0359
development of primary female sexual characteristics (GO:0046545)	95	31	15.55	+	1.99	0.00177	0.0359
mesonephros development (GO:0001823)	92	30	15.06	+	1.99	0.00234	0.045
limb development (GO:0060173)	181	59	29.63	+	1.99	1.39e-05	0.000604
appendage development (GO:0048736)	181	59	29.63	+	1.99	1.39e-05	0.000602
positive regulation of developmental growth (GO:0048639)	181	59	29.63	+	1.99	1.39e-05	0.0006
sensory perception of sound (GO:0007605)	157	51	25.7	+	1.98	5.18e-05	0.00183
multicellular organismal signaling (GO:0035637)	136	44	22.26	+	1.98	0.000211	0.00616
positive regulation of protein kinase B signaling (GO:0051897)	170	55	27.83	+	1.98	2.87e-05	0.00111
cardiac conduction (GO:0061337)	93	30	15.22	+	1.97	0.00244	0.0465
mesenchymal cell differentiation (GO:0048762)	152	49	24.88	+	1.97	9.03e-05	0.00294
regulation of GTPase activity (GO:0043087)	481	155	78.73	+	1.97	2.32e-12	3.21e-10
calcium ion transmembrane transport (GO:0070588)	208	67	34.05	+	1.97	4.56e-06	0.000218
negative regulation of cellular component movement (GO:0051271)	314	101	51.4	+	1.97	1.93e-08	1.49e-06
female sex differentiation (GO:0046660)	109	35	17.84	+	1.96	0.00102	0.0227
regulation of transporter activity (GO:0032409)	290	93	47.47	+	1.96	7.23e-08	4.96e-06
positive regulation of cell projection organization (GO:0031346)	394	126	64.49	+	1.95	4.09e-10	4.15e-08
cyclic-nucleotide-mediated signaling (GO:0019935)	172	55	28.15	+	1.95	4.56e-05	0.00164
negative regulation of cell migration (GO:0030336)	266	85	43.54	+	1.95	3.67e-07	2.18e-05
regulation of cell development (GO:0060284)	964	308	157.79	+	1.95	3.1e-23	1.37e-20
positive regulation of GTPase activity (GO:0043547)	407	130	66.62	+	1.95	2.26e-10	2.47e-08
regulation of striated muscle contraction (GO:0006942)	94	30	15.39	+	1.95	0.00257	0.0486
stem cell differentiation (GO:0048863)	157	50	25.7	+	1.95	0.000113	0.0036
calcium ion transport (GO:0006816)	258	82	42.23	+	1.94	5.88e-07	3.37e-05
adenylate cyclase-modulating G protein-coupled receptor signaling pathway (GO:0007188)	214	68	35.03	+	1.94	5.94e-06	0.000277
regulation of membrane potential (GO:0042391)	441	140	72.19	+	1.94	6.54e-11	7.66e-09
developmental growth (GO:0048589)	397	126	64.98	+	1.94	6.75e-10	6.55e-08
positive regulation of stress-activated MAPK cascade (GO:0032874)	164	52	26.84	+	1.94	7.3e-05	0.00248
regulation of insulin secretion (GO:0050796)	183	58	29.95	+	1.94	3.4e-05	0.00127
maintenance of cell number (GO:0098727)	142	45	23.24	+	1.94	0.00028	0.0078
negative regulation of cell motility (GO:2000146)	281	89	46	+	1.93	2.28e-07	1.43e-05
epithelial cell development (GO:0002064)	199	63	32.57	+	1.93	1.46e-05	0.000626
negative regulation of cell development (GO:0010721)	335	106	54.83	+	1.93	1.59e-08	1.25e-06
taxis (GO:0042330)	547	173	89.54	+	1.93	4.06e-13	6.03e-11
positive regulation of cell development (GO:0010720)	563	178	92.15	+	1.93	2.39e-13	3.65e-11
regulation of cation transmembrane transport (GO:1904062)	348	110	56.96	+	1.93	8.79e-09	7.18e-07
chemotaxis (GO:0006935)	545	172	89.21	+	1.93	5.5e-13	8.04e-11
negative regulation of transmembrane receptor protein serine/threonine kinase signaling pathway (GO:0090101)	130	41	21.28	+	1.93	0.000537	0.0137
cerebellum development (GO:0021549)	111	35	18.17	+	1.93	0.00117	0.0257
growth (GO:0040007)	403	127	65.97	+	1.93	8.74e-10	8.43e-08
plasma membrane bounded cell projection organization (GO:0120036)	1117	352	182.84	+	1.93	1.41e-25	1.02e-22
regulation of developmental growth (GO:0048638)	340	107	55.65	+	1.92	1.9e-08	1.48e-06
protein localization to cell periphery (GO:1990778)	232	73	37.97	+	1.92	4.04e-06	0.000197
regulation of signaling receptor activity (GO:0010469)	178	56	29.14	+	1.92	5.98e-05	0.00208
urogenital system development (GO:0001655)	318	100	52.05	+	1.92	5.25e-08	3.71e-06
hindbrain development (GO:0030902)	159	50	26.03	+	1.92	0.000126	0.00395
regulation of response to wounding (GO:1903034)	175	55	28.64	+	1.92	5.48e-05	0.00193
regulation of epithelial cell migration (GO:0010632)	223	70	36.5	+	1.92	6.03e-06	0.00028
heart process (GO:0003015)	102	32	16.7	+	1.92	0.00247	0.0471
modulation of chemical synaptic transmission (GO:0050804)	456	143	74.64	+	1.92	8.44e-11	9.8e-09
positive regulation of stress-activated protein kinase signaling cascade (GO:0070304)	166	52	27.17	+	1.91	0.000114	0.00361
regulation of trans-synaptic signaling (GO:0099177)	457	143	74.8	+	1.91	9.01e-11	1.03e-08
negative regulation of cellular response to growth factor stimulus (GO:0090288)	163	51	26.68	+	1.91	0.000148	0.00451
glial cell development (GO:0021782)	112	35	18.33	+	1.91	0.00175	0.0356
bone development (GO:0060348)	203	63	33.23	+	1.9	2.54e-05	0.00101
retina development in camera-type eye (GO:0060041)	145	45	23.73	+	1.9	0.000332	0.0091
brain development (GO:0007420)	754	234	123.42	+	1.9	1.47e-16	3.54e-14
adenylate cyclase-activating G protein-coupled receptor signaling pathway (GO:0007189)	129	40	21.12	+	1.89	0.000771	0.0182
embryonic skeletal system development (GO:0048706)	129	40	21.12	+	1.89	0.000771	0.0182
digestive tract development (GO:0048565)	129	40	21.12	+	1.89	0.000771	0.0182
cell-cell adhesion (GO:0098609)	504	156	82.5	+	1.89	2.89e-11	3.51e-09
actomyosin structure organization (GO:0031032)	110	34	18.01	+	1.89	0.00237	0.0454
pallium development (GO:0021543)	178	55	29.14	+	1.89	8.86e-05	0.00291
renal system development (GO:0072001)	282	87	46.16	+	1.88	7.63e-07	4.3e-05
metencephalon development (GO:0022037)	120	37	19.64	+	1.88	0.00119	0.026
sensory organ development (GO:0007423)	559	172	91.5	+	1.88	4.23e-12	5.61e-10
regulation of cellular response to growth factor stimulus (GO:0090287)	286	88	46.81	+	1.88	8.59e-07	4.8e-05
regulation of embryonic development (GO:0045995)	130	40	21.28	+	1.88	0.000822	0.0191
regulation of ion transmembrane transport (GO:0034765)	488	150	79.88	+	1.88	9.93e-11	1.13e-08
digestive system development (GO:0055123)	140	43	22.92	+	1.88	0.00057	0.0143
stem cell population maintenance (GO:0019827)	140	43	22.92	+	1.88	0.00057	0.0143
cell development (GO:0048468)	1626	499	266.15	+	1.87	2.63e-34	4.65e-31
head development (GO:0060322)	799	245	130.78	+	1.87	9e-17	2.24e-14
regulation of blood vessel diameter (GO:0097746)	137	42	22.42	+	1.87	0.000727	0.0175
regulation of tube diameter (GO:0035296)	137	42	22.42	+	1.87	0.000727	0.0174
memory (GO:0007613)	124	38	20.3	+	1.87	0.00134	0.0284
second-messenger-mediated signaling (GO:0019932)	337	103	55.16	+	1.87	1.12e-07	7.44e-06
regulation of cold-induced thermogenesis (GO:0120161)	144	44	23.57	+	1.87	0.00066	0.0162
positive regulation of epithelial cell migration (GO:0010634)	144	44	23.57	+	1.87	0.00066	0.0162
cell projection organization (GO:0030030)	1162	355	190.2	+	1.87	6.22e-24	3.09e-21
regulation of cell shape (GO:0008360)	167	51	27.34	+	1.87	0.000183	0.00544
branching morphogenesis of an epithelial tube (GO:0048754)	131	40	21.44	+	1.87	0.00122	0.0264
kidney development (GO:0001822)	272	83	44.52	+	1.86	2.19e-06	0.000111
cardiac muscle tissue development (GO:0048738)	161	49	26.35	+	1.86	0.000292	0.00809
regulation of tube size (GO:0035150)	138	42	22.59	+	1.86	0.000769	0.0182
regulation of endothelial cell migration (GO:0010594)	161	49	26.35	+	1.86	0.000292	0.00808
regulation of osteoblast differentiation (GO:0045667)	115	35	18.82	+	1.86	0.00204	0.0403
response to alkaloid (GO:0043279)	115	35	18.82	+	1.86	0.00204	0.0402
connective tissue development (GO:0061448)	224	68	36.67	+	1.85	1.97e-05	0.00081
cardiocyte differentiation (GO:0035051)	112	34	18.33	+	1.85	0.0026	0.049
regulation of wound healing (GO:0061041)	145	44	23.73	+	1.85	0.000685	0.0167
central nervous system development (GO:0007417)	997	302	163.19	+	1.85	5.92e-20	2e-17
actin filament-based process (GO:0030029)	586	177	95.92	+	1.85	5.82e-12	7.41e-10
calcium-mediated signaling (GO:0019722)	149	45	24.39	+	1.85	0.000566	0.0142
negative regulation of locomotion (GO:0040013)	328	99	53.69	+	1.84	3.38e-07	2.04e-05
skeletal system morphogenesis (GO:0048705)	242	73	39.61	+	1.84	1.28e-05	0.000563
divalent metal ion transport (GO:0070838)	303	91	49.6	+	1.83	1.17e-06	6.28e-05
actin cytoskeleton organization (GO:0030036)	513	154	83.97	+	1.83	2.52e-10	2.72e-08
morphogenesis of a branching structure (GO:0001763)	170	51	27.83	+	1.83	0.000288	0.008
positive regulation of cell morphogenesis involved in differentiation (GO:0010770)	160	48	26.19	+	1.83	0.000416	0.011
divalent inorganic cation transport (GO:0072511)	310	93	50.74	+	1.83	1.03e-06	5.69e-05
positive regulation of MAP kinase activity (GO:0043406)	264	79	43.21	+	1.83	6.93e-06	0.000319
trans-synaptic signaling (GO:0099537)	445	133	72.84	+	1.83	4.68e-09	4.05e-07
regulation of synaptic plasticity (GO:0048167)	191	57	31.26	+	1.82	0.000147	0.0045
tube morphogenesis (GO:0035239)	657	196	107.54	+	1.82	1.02e-12	1.45e-10
regulation of protein kinase B signaling (GO:0051896)	225	67	36.83	+	1.82	4.13e-05	0.00151
regulation of protein localization to cell periphery (GO:1904375)	121	36	19.81	+	1.82	0.00255	0.0484
actin filament-based movement (GO:0030048)	121	36	19.81	+	1.82	0.00255	0.0483
establishment of cell polarity (GO:0030010)	121	36	19.81	+	1.82	0.00255	0.0483
regulation of transmembrane transport (GO:0034762)	573	170	93.79	+	1.81	6.08e-11	7.17e-09
vesicle-mediated transport in synapse (GO:0099003)	135	40	22.1	+	1.81	0.00148	0.0312
heart morphogenesis (GO:0003007)	250	74	40.92	+	1.81	1.76e-05	0.000731
regulation of ossification (GO:0030278)	196	58	32.08	+	1.81	0.000174	0.00521
vascular process in circulatory system (GO:0003018)	169	50	27.66	+	1.81	0.000408	0.0108
nervous system development (GO:0007399)	2383	705	390.06	+	1.81	2.58e-45	4.11e-41
positive regulation of ion transmembrane transport (GO:0034767)	159	47	26.03	+	1.81	0.000802	0.0188
morphogenesis of a branching epithelium (GO:0061138)	159	47	26.03	+	1.81	0.000802	0.0188
post-Golgi vesicle-mediated transport (GO:0006892)	132	39	21.61	+	1.81	0.00186	0.0374
mammary gland development (GO:0030879)	132	39	21.61	+	1.81	0.00186	0.0373
regulation of peptide hormone secretion (GO:0090276)	217	64	35.52	+	1.8	8.91e-05	0.00292
response to transforming growth factor beta (GO:0071559)	156	46	25.53	+	1.8	0.000743	0.0177
learning or memory (GO:0007611)	265	78	43.38	+	1.8	1.43e-05	0.000615
tube development (GO:0035295)	857	252	140.28	+	1.8	2.08e-15	4.29e-13
synaptic signaling (GO:0099536)	470	138	76.93	+	1.79	7.52e-09	6.2e-07
eye development (GO:0001654)	358	105	58.6	+	1.79	4.79e-07	2.77e-05
G protein-coupled receptor signaling pathway, coupled to cyclic nucleotide second messenger (GO:0007187)	249	73	40.76	+	1.79	3.31e-05	0.00125
positive regulation of cation transmembrane transport (GO:1904064)	147	43	24.06	+	1.79	0.00152	0.0319
positive regulation of MAPK cascade (GO:0043410)	544	159	89.04	+	1.79	5.32e-10	5.29e-08
regulation of heart contraction (GO:0008016)	243	71	39.78	+	1.79	3.87e-05	0.00143
biological adhesion (GO:0022610)	928	271	151.9	+	1.78	3.3e-16	7.5e-14
regulation of muscle system process (GO:0090257)	233	68	38.14	+	1.78	5.58e-05	0.00196
cell adhesion (GO:0007155)	922	269	150.92	+	1.78	3.99e-16	8.95e-14
sensory system development (GO:0048880)	367	107	60.07	+	1.78	4.61e-07	2.69e-05
regulation of exocytosis (GO:0017157)	223	65	36.5	+	1.78	8.09e-05	0.0027
regulation of Wnt signaling pathway (GO:0030111)	374	109	61.22	+	1.78	4.07e-07	2.41e-05
tube formation (GO:0035148)	151	44	24.72	+	1.78	0.00124	0.0269
animal organ morphogenesis (GO:0009887)	970	282	158.77	+	1.78	1.15e-16	2.81e-14
cartilage development (GO:0051216)	172	50	28.15	+	1.78	0.000626	0.0154
regulation of hormone secretion (GO:0046883)	272	79	44.52	+	1.77	1.81e-05	0.00075
regulation of canonical Wnt signaling pathway (GO:0060828)	293	85	47.96	+	1.77	9.21e-06	0.000415
visual system development (GO:0150063)	362	105	59.25	+	1.77	7.63e-07	4.32e-05
cell fate commitment (GO:0045165)	252	73	41.25	+	1.77	3.73e-05	0.00138
regulation of MAP kinase activity (GO:0043405)	342	99	55.98	+	1.77	1.57e-06	8.23e-05
cardiovascular system development (GO:0072358)	529	153	86.59	+	1.77	2.4e-09	2.19e-07
regulation of cell migration (GO:0030334)	876	253	143.39	+	1.76	1.05e-14	1.93e-12
chemical synaptic transmission (GO:0007268)	426	123	69.73	+	1.76	1.04e-07	7.01e-06
anterograde trans-synaptic signaling (GO:0098916)	426	123	69.73	+	1.76	1.04e-07	6.98e-06
learning (GO:0007612)	149	43	24.39	+	1.76	0.00165	0.0342
behavior (GO:0007610)	596	172	97.56	+	1.76	2.55e-10	2.74e-08
negative regulation of MAPK cascade (GO:0043409)	170	49	27.83	+	1.76	0.000828	0.0192
glial cell differentiation (GO:0010001)	177	51	28.97	+	1.76	0.00073	0.0175
regulation of MAPK cascade (GO:0043408)	729	210	119.33	+	1.76	2.66e-12	3.62e-10
respiratory system development (GO:0060541)	198	57	32.41	+	1.76	0.00037	0.00996
blood vessel development (GO:0001568)	497	143	81.35	+	1.76	9.42e-09	7.61e-07
negative regulation of supramolecular fiber organization (GO:1902904)	146	42	23.9	+	1.76	0.00209	0.0409
gland development (GO:0048732)	421	121	68.91	+	1.76	1.73e-07	1.11e-05
vasculature development (GO:0001944)	519	149	84.95	+	1.75	6.61e-09	5.48e-07
blood vessel morphogenesis (GO:0048514)	408	117	66.78	+	1.75	3.11e-07	1.9e-05
ameboidal-type cell migration (GO:0001667)	171	49	27.99	+	1.75	0.00087	0.02
peptidyl-serine modification (GO:0018209)	199	57	32.57	+	1.75	0.000382	0.0102
regulation of blood circulation (GO:1903522)	290	83	47.47	+	1.75	1.65e-05	0.000689
anatomical structure morphogenesis (GO:0009653)	2174	622	355.85	+	1.75	9.57e-36	1.9e-32
positive regulation of Wnt signaling pathway (GO:0030177)	182	52	29.79	+	1.75	0.000632	0.0156
muscle tissue development (GO:0060537)	301	86	49.27	+	1.75	1.2e-05	0.000531
skeletal system development (GO:0001501)	501	143	82.01	+	1.74	1.47e-08	1.16e-06
cognition (GO:0050890)	305	87	49.92	+	1.74	1.33e-05	0.000583
lung development (GO:0030324)	172	49	28.15	+	1.74	0.00122	0.0265
mesenchyme development (GO:0060485)	218	62	35.68	+	1.74	0.000253	0.00719
establishment or maintenance of cell polarity (GO:0007163)	204	58	33.39	+	1.74	0.000445	0.0116
striated muscle cell differentiation (GO:0051146)	204	58	33.39	+	1.74	0.000445	0.0116
respiratory tube development (GO:0030323)	176	50	28.81	+	1.74	0.000995	0.0222
regulation of ion transport (GO:0043269)	702	199	114.91	+	1.73	3.2e-11	3.85e-09
positive regulation of cell differentiation (GO:0045597)	992	281	162.38	+	1.73	2.25e-15	4.6e-13
neural tube development (GO:0021915)	166	47	27.17	+	1.73	0.00144	0.0304
transmembrane receptor protein tyrosine kinase signaling pathway (GO:0007169)	517	146	84.63	+	1.73	2.26e-08	1.71e-06
protein dephosphorylation (GO:0006470)	209	59	34.21	+	1.72	0.000378	0.0101
striated muscle tissue development (GO:0014706)	287	81	46.98	+	1.72	2.96e-05	0.00113
regulation of muscle contraction (GO:0006937)	163	46	26.68	+	1.72	0.00181	0.0365
activation of MAPK activity (GO:0000187)	156	44	25.53	+	1.72	0.00208	0.0409
circulatory system development (GO:0072359)	873	246	142.9	+	1.72	2.56e-13	3.87e-11
regulation of metal ion transport (GO:0010959)	398	112	65.15	+	1.72	1.16e-06	6.27e-05
negative regulation of protein phosphorylation (GO:0001933)	409	115	66.95	+	1.72	8.42e-07	4.72e-05
regulation of transmembrane receptor protein serine/threonine kinase signaling pathway (GO:0090092)	242	68	39.61	+	1.72	0.000145	0.00446
positive regulation of hydrolase activity (GO:0051345)	769	216	125.87	+	1.72	8.65e-12	1.08e-09
regulation of system process (GO:0044057)	591	166	96.74	+	1.72	2.91e-09	2.63e-07
signal release (GO:0023061)	228	64	37.32	+	1.71	0.000248	0.00707
epithelial tube morphogenesis (GO:0060562)	310	87	50.74	+	1.71	2.12e-05	0.000857
regulation of cell motility (GO:2000145)	939	263	153.7	+	1.71	4.82e-14	8.08e-12
peptidyl-serine phosphorylation (GO:0018105)	175	49	28.64	+	1.71	0.00136	0.0289
positive regulation of cell migration (GO:0030335)	519	145	84.95	+	1.71	4.48e-08	3.21e-06
regulation of anatomical structure size (GO:0090066)	520	145	85.12	+	1.7	4.6e-08	3.28e-06
positive regulation of transmembrane transport (GO:0034764)	208	58	34.05	+	1.7	0.000518	0.0133
regulation of cellular component movement (GO:0051270)	1023	285	167.45	+	1.7	7.26e-15	1.38e-12
positive regulation of kinase activity (GO:0033674)	615	171	100.67	+	1.7	2.99e-09	2.67e-07
negative regulation of cell adhesion (GO:0007162)	277	77	45.34	+	1.7	7.76e-05	0.00261
positive regulation of growth (GO:0045927)	270	75	44.2	+	1.7	8.99e-05	0.00294
camera-type eye development (GO:0043010)	317	88	51.89	+	1.7	2.58e-05	0.00102
positive regulation of ERK1 and ERK2 cascade (GO:0070374)	209	58	34.21	+	1.7	0.000705	0.017
cytoskeleton-dependent intracellular transport (GO:0030705)	195	54	31.92	+	1.69	0.000932	0.021
morphogenesis of an epithelium (GO:0002009)	438	121	71.69	+	1.69	9.86e-07	5.47e-05
heart development (GO:0007507)	526	145	86.1	+	1.68	7.43e-08	5.08e-06
regulation of ERK1 and ERK2 cascade (GO:0070372)	291	80	47.63	+	1.68	8.2e-05	0.00273
regulation of anatomical structure morphogenesis (GO:0022603)	1099	302	179.89	+	1.68	4.28e-15	8.61e-13
regulation of locomotion (GO:0040012)	1010	277	165.32	+	1.68	8.5e-14	1.39e-11
ossification (GO:0001503)	263	72	43.05	+	1.67	0.000187	0.00553
negative regulation of phosphorylation (GO:0042326)	450	123	73.66	+	1.67	1.34e-06	7.14e-05
activation of protein kinase activity (GO:0032147)	333	91	54.51	+	1.67	2.91e-05	0.00112
angiogenesis (GO:0001525)	315	86	51.56	+	1.67	4.66e-05	0.00168
protein autophosphorylation (GO:0046777)	191	52	31.26	+	1.66	0.00207	0.0406
embryonic organ morphogenesis (GO:0048562)	305	83	49.92	+	1.66	8.63e-05	0.00284
positive regulation of cell motility (GO:2000147)	544	148	89.04	+	1.66	1.15e-07	7.59e-06
actin filament organization (GO:0007015)	250	68	40.92	+	1.66	0.000332	0.00909
positive regulation of epithelial cell proliferation (GO:0050679)	195	53	31.92	+	1.66	0.00169	0.0347
negative regulation of cell differentiation (GO:0045596)	714	194	116.87	+	1.66	1.28e-09	1.2e-07
positive regulation of cellular component movement (GO:0051272)	560	152	91.66	+	1.66	9.33e-08	6.32e-06
positive regulation of locomotion (GO:0040017)	575	156	94.12	+	1.66	5.59e-08	3.92e-06
muscle cell differentiation (GO:0042692)	247	67	40.43	+	1.66	0.000412	0.0109
positive regulation of cellular component biogenesis (GO:0044089)	531	144	86.92	+	1.66	2.04e-07	1.29e-05
positive regulation of protein kinase activity (GO:0045860)	539	146	88.23	+	1.65	1.83e-07	1.17e-05
regulation of vesicle-mediated transport (GO:0060627)	554	150	90.68	+	1.65	1.11e-07	7.37e-06
regulation of cellular component size (GO:0032535)	388	105	63.51	+	1.65	1.04e-05	0.000464
regulation of neurotransmitter levels (GO:0001505)	356	96	58.27	+	1.65	2.81e-05	0.00109
intracellular receptor signaling pathway (GO:0030522)	204	55	33.39	+	1.65	0.00157	0.0328
positive regulation of protein serine/threonine kinase activity (GO:0071902)	345	93	56.47	+	1.65	3.87e-05	0.00143
positive regulation of transferase activity (GO:0051347)	695	187	113.76	+	1.64	4.75e-09	4.09e-07
anatomical structure formation involved in morphogenesis (GO:0048646)	896	241	146.66	+	1.64	2.39e-11	2.93e-09
negative regulation of cell growth (GO:0030308)	186	50	30.45	+	1.64	0.00252	0.0478
regulation of cellular component biogenesis (GO:0044087)	960	258	157.14	+	1.64	4.15e-12	5.55e-10
enzyme linked receptor protein signaling pathway (GO:0007167)	722	194	118.18	+	1.64	2.77e-09	2.52e-07
development of primary sexual characteristics (GO:0045137)	220	59	36.01	+	1.64	0.00126	0.0271
negative regulation of Wnt signaling pathway (GO:0030178)	220	59	36.01	+	1.64	0.00126	0.0271
vesicle localization (GO:0051648)	209	56	34.21	+	1.64	0.00176	0.0358
protein phosphorylation (GO:0006468)	968	259	158.45	+	1.63	5.07e-12	6.56e-10
regulation of actin filament-based process (GO:0032970)	404	108	66.13	+	1.63	1.14e-05	0.000506
tissue morphogenesis (GO:0048729)	566	151	92.65	+	1.63	2.54e-07	1.58e-05
embryonic morphogenesis (GO:0048598)	581	155	95.1	+	1.63	1.53e-07	9.92e-06
locomotion (GO:0040011)	1306	348	213.77	+	1.63	1.29e-15	2.74e-13
gonad development (GO:0008406)	214	57	35.03	+	1.63	0.00151	0.0318
positive regulation of ion transport (GO:0043270)	282	75	46.16	+	1.62	0.000296	0.00816
movement of cell or subcellular component (GO:0006928)	1555	413	254.53	+	1.62	2.31e-18	6.24e-16
positive regulation of developmental process (GO:0051094)	1388	368	227.2	+	1.62	3.07e-16	7.18e-14
regulation of cell adhesion (GO:0030155)	703	186	115.07	+	1.62	1.35e-08	1.07e-06
circulatory system process (GO:0003013)	401	106	65.64	+	1.61	2.45e-05	0.000982
sex differentiation (GO:0007548)	269	71	44.03	+	1.61	0.00052	0.0133
cell-cell signaling (GO:0007267)	1175	310	192.33	+	1.61	1.42e-13	2.26e-11
gliogenesis (GO:0042063)	228	60	37.32	+	1.61	0.00154	0.0322
regulation of cell differentiation (GO:0045595)	1844	485	301.84	+	1.61	6.01e-21	2.08e-18
regulation of multicellular organismal development (GO:2000026)	2066	543	338.17	+	1.61	1.84e-23	8.63e-21
cell population proliferation (GO:0008283)	495	130	81.02	+	1.6	3.67e-06	0.000181
intracellular signal transduction (GO:0035556)	1701	446	278.43	+	1.6	6.04e-19	1.81e-16
positive regulation of cytosolic calcium ion concentration (GO:0007204)	298	78	48.78	+	1.6	0.000411	0.0109
muscle system process (GO:0003012)	295	77	48.29	+	1.59	0.000395	0.0105
MAPK cascade (GO:0000165)	368	96	60.24	+	1.59	8.51e-05	0.00281
regulation of cell growth (GO:0001558)	422	110	69.08	+	1.59	2.88e-05	0.00111
blood circulation (GO:0008015)	392	102	64.16	+	1.59	6.1e-05	0.00212
negative regulation of phosphate metabolic process (GO:0045936)	569	148	93.14	+	1.59	1.08e-06	5.9e-05
embryonic organ development (GO:0048568)	446	116	73	+	1.59	1.59e-05	0.000675
muscle structure development (GO:0061061)	481	125	78.73	+	1.59	8.22e-06	0.000374
reproductive structure development (GO:0048608)	431	112	70.55	+	1.59	2.63e-05	0.00103
reproductive system development (GO:0061458)	435	113	71.2	+	1.59	2.19e-05	0.000883
negative regulation of phosphorus metabolic process (GO:0010563)	570	148	93.3	+	1.59	1.11e-06	6.03e-05
regulation of protein serine/threonine kinase activity (GO:0071900)	520	135	85.12	+	1.59	3.55e-06	0.000176
regulation of cytosolic calcium ion concentration (GO:0051480)	343	89	56.14	+	1.59	0.000199	0.00586
metal ion transport (GO:0030001)	640	166	104.76	+	1.58	2.96e-07	1.81e-05
positive regulation of catalytic activity (GO:0043085)	1469	381	240.45	+	1.58	1.21e-15	2.6e-13
microtubule-based movement (GO:0007018)	274	71	44.85	+	1.58	0.000992	0.0222
regulation of kinase activity (GO:0043549)	907	235	148.46	+	1.58	6.71e-10	6.55e-08
rhythmic process (GO:0048511)	278	72	45.5	+	1.58	0.000819	0.0191
positive regulation of molecular function (GO:0044093)	1823	471	298.4	+	1.58	4.98e-19	1.55e-16
calcium ion homeostasis (GO:0055074)	461	119	75.46	+	1.58	1.64e-05	0.000687
negative regulation of developmental process (GO:0051093)	965	249	157.96	+	1.58	3.03e-10	3.19e-08
regulation of actin cytoskeleton organization (GO:0032956)	361	93	59.09	+	1.57	0.000166	0.00499
positive regulation of cellular component organization (GO:0051130)	1240	319	202.97	+	1.57	8.74e-13	1.25e-10
cellular calcium ion homeostasis (GO:0006874)	448	115	73.33	+	1.57	2.83e-05	0.0011
response to growth factor (GO:0070848)	530	136	86.75	+	1.57	5.58e-06	0.000262
cell-cell signaling by wnt (GO:0198738)	351	90	57.45	+	1.57	0.000234	0.00673
Wnt signaling pathway (GO:0016055)	351	90	57.45	+	1.57	0.000234	0.00672
regulation of protein kinase activity (GO:0045859)	800	205	130.95	+	1.57	2.31e-08	1.74e-06
establishment of localization in cell (GO:0051649)	414	106	67.77	+	1.56	7.14e-05	0.00243
positive regulation of intracellular signal transduction (GO:1902533)	1032	264	168.92	+	1.56	1.64e-10	1.81e-08
positive regulation of multicellular organismal process (GO:0051240)	1768	452	289.4	+	1.56	1.5e-17	3.84e-15
cellular response to growth factor stimulus (GO:0071363)	501	128	82.01	+	1.56	1.21e-05	0.000534
regulation of intracellular signal transduction (GO:1902531)	1794	458	293.65	+	1.56	1.05e-17	2.74e-15
negative regulation of multicellular organismal process (GO:0051241)	1215	310	198.88	+	1.56	4.61e-12	6.07e-10
cellular response to organonitrogen compound (GO:0071417)	604	154	98.87	+	1.56	1.63e-06	8.49e-05
signal transduction by protein phosphorylation (GO:0023014)	393	100	64.33	+	1.55	0.000137	0.00427
cytoskeleton organization (GO:0007010)	1179	299	192.98	+	1.55	1.99e-11	2.46e-09
extracellular matrix organization (GO:0030198)	340	86	55.65	+	1.55	0.000539	0.0137
negative regulation of protein modification process (GO:0031400)	606	153	99.19	+	1.54	2.81e-06	0.000141
small GTPase mediated signal transduction (GO:0007264)	325	82	53.2	+	1.54	0.000692	0.0168
positive regulation of phosphorylation (GO:0042327)	1090	275	178.42	+	1.54	2.64e-10	2.8e-08
extracellular structure organization (GO:0043062)	341	86	55.82	+	1.54	0.000547	0.0139
regulation of actin filament organization (GO:0110053)	278	70	45.5	+	1.54	0.00182	0.0366
negative regulation of cellular component organization (GO:0051129)	723	182	118.34	+	1.54	3.65e-07	2.17e-05
muscle organ development (GO:0007517)	294	74	48.12	+	1.54	0.00144	0.0304
regulation of developmental process (GO:0050793)	2631	662	430.66	+	1.54	1.01e-24	6.41e-22
divalent inorganic cation homeostasis (GO:0072507)	501	126	82.01	+	1.54	2.62e-05	0.00103
regulation of epithelial cell proliferation (GO:0050678)	338	85	55.33	+	1.54	0.00067	0.0164
regulation of supramolecular fiber organization (GO:1902903)	374	94	61.22	+	1.54	0.000352	0.00954
cell surface receptor signaling pathway involved in cell-cell signaling (GO:1905114)	422	106	69.08	+	1.53	0.000137	0.00427
supramolecular fiber organization (GO:0097435)	466	117	76.28	+	1.53	6.42e-05	0.0022
positive regulation of protein phosphorylation (GO:0001934)	1013	254	165.81	+	1.53	1.97e-09	1.81e-07
positive regulation of secretion by cell (GO:1903532)	421	105	68.91	+	1.52	0.000174	0.0052
regulation of cellular component organization (GO:0051128)	2518	628	412.16	+	1.52	1.48e-22	6.03e-20
regulation of localization (GO:0032879)	2816	700	460.94	+	1.52	5.23e-25	3.62e-22
regulation of protein phosphorylation (GO:0001932)	1458	362	238.65	+	1.52	1.18e-12	1.67e-10
positive regulation of phosphorus metabolic process (GO:0010562)	1160	288	189.87	+	1.52	3.81e-10	3.97e-08
positive regulation of phosphate metabolic process (GO:0045937)	1160	288	189.87	+	1.52	3.81e-10	3.94e-08
system development (GO:0048731)	4444	1103	727.42	+	1.52	7.33e-43	2.33e-39
regulation of multicellular organismal process (GO:0051239)	3187	791	521.66	+	1.52	1.28e-28	1.2e-25
regulation of growth (GO:0040008)	682	169	111.63	+	1.51	2.21e-06	0.000112
positive regulation of secretion (GO:0051047)	448	111	73.33	+	1.51	0.000131	0.00408
negative regulation of cell communication (GO:0010648)	1423	352	232.92	+	1.51	3.91e-12	5.27e-10
regulation of cell communication (GO:0010646)	3633	898	594.67	+	1.51	1.17e-32	1.43e-29
cellular response to peptide (GO:1901653)	332	82	54.34	+	1.51	0.00127	0.0273
regulation of signal transduction (GO:0009966)	3151	778	515.77	+	1.51	1.97e-27	1.65e-24
negative regulation of signaling (GO:0023057)	1427	352	233.58	+	1.51	5.3e-12	6.8e-10
embryo development (GO:0009790)	1014	250	165.98	+	1.51	1.1e-08	8.8e-07
cell differentiation (GO:0030154)	3732	920	610.87	+	1.51	2.92e-33	3.87e-30
regulation of protein secretion (GO:0050708)	480	118	78.57	+	1.5	0.000105	0.00337
cellular divalent inorganic cation homeostasis (GO:0072503)	480	118	78.57	+	1.5	0.000105	0.00337
negative regulation of signal transduction (GO:0009968)	1278	314	209.19	+	1.5	1.24e-10	1.38e-08
regulation of signaling (GO:0023051)	3673	902	601.22	+	1.5	6.18e-32	7.03e-29
cellular developmental process (GO:0048869)	3825	939	626.1	+	1.5	1.95e-33	2.82e-30
regulation of secretion by cell (GO:1903530)	775	190	126.86	+	1.5	1.04e-06	5.68e-05
regulation of transferase activity (GO:0051338)	1024	251	167.61	+	1.5	1.62e-08	1.27e-06
glycoprotein biosynthetic process (GO:0009101)	306	75	50.09	+	1.5	0.00226	0.0437
positive regulation of signal transduction (GO:0009967)	1706	418	279.25	+	1.5	9.72e-14	1.56e-11
chordate embryonic development (GO:0043009)	654	160	107.05	+	1.49	7.67e-06	0.00035
negative regulation of cell population proliferation (GO:0008285)	691	169	113.11	+	1.49	5.09e-06	0.00024
cell migration (GO:0016477)	949	232	155.34	+	1.49	5.9e-08	4.1e-06
regulation of hydrolase activity (GO:0051336)	1293	316	211.64	+	1.49	1.92e-10	2.1e-08
regionalization (GO:0003002)	336	82	55	+	1.49	0.00172	0.0353
regulation of phosphorylation (GO:0042325)	1627	397	266.32	+	1.49	7.36e-13	1.06e-10
positive regulation of transport (GO:0051050)	1013	247	165.81	+	1.49	2.8e-08	2.07e-06
regulation of transport (GO:0051049)	1891	461	309.53	+	1.49	6.34e-15	1.26e-12
cellular response to endogenous stimulus (GO:0071495)	1221	297	199.86	+	1.49	1.17e-09	1.1e-07
pattern specification process (GO:0007389)	432	105	70.71	+	1.48	0.000419	0.011
positive regulation of cell communication (GO:0010647)	1936	470	316.89	+	1.48	7.09e-15	1.36e-12
regulation of secretion (GO:0051046)	828	201	135.53	+	1.48	8.66e-07	4.82e-05
embryo development ending in birth or egg hatching (GO:0009792)	672	163	110	+	1.48	9.85e-06	0.000443
cellular response to organic cyclic compound (GO:0071407)	549	133	89.86	+	1.48	6.98e-05	0.00238
regulation of protein localization (GO:0032880)	1054	255	172.52	+	1.48	3.08e-08	2.27e-06
positive regulation of signaling (GO:0023056)	1944	469	318.2	+	1.47	1.62e-14	2.84e-12
regulation of peptide secretion (GO:0002791)	510	123	83.48	+	1.47	0.000159	0.00481
localization of cell (GO:0051674)	1066	257	174.49	+	1.47	3.62e-08	2.64e-06
cell motility (GO:0048870)	1066	257	174.49	+	1.47	3.62e-08	2.63e-06
multicellular organism development (GO:0007275)	5065	1221	829.07	+	1.47	3.13e-43	1.66e-39
regulation of phosphate metabolic process (GO:0019220)	1822	439	298.23	+	1.47	1.8e-13	2.83e-11
regulation of phosphorus metabolic process (GO:0051174)	1823	439	298.4	+	1.47	1.82e-13	2.85e-11
cellular response to nitrogen compound (GO:1901699)	661	159	108.2	+	1.47	2.09e-05	0.000847
positive regulation of cell adhesion (GO:0045785)	421	101	68.91	+	1.47	0.000723	0.0174
regulation of hormone levels (GO:0010817)	542	130	88.72	+	1.47	0.000125	0.00393
regulation of protein modification process (GO:0031399)	1871	448	306.25	+	1.46	2.1e-13	3.25e-11
negative regulation of response to external stimulus (GO:0032102)	368	88	60.24	+	1.46	0.00173	0.0354
plasma membrane bounded cell projection assembly (GO:0120031)	431	103	70.55	+	1.46	0.000817	0.0191
regulation of cytoskeleton organization (GO:0051493)	562	134	91.99	+	1.46	0.000129	0.00404
positive regulation of protein modification process (GO:0031401)	1243	296	203.46	+	1.45	7.64e-09	6.27e-07
cell projection assembly (GO:0030031)	446	106	73	+	1.45	0.000794	0.0186
positive regulation of cellular catabolic process (GO:0031331)	375	89	61.38	+	1.45	0.00233	0.045
transcription by RNA polymerase II (GO:0006366)	506	120	82.82	+	1.45	0.000366	0.00987
negative regulation of transcription by RNA polymerase II (GO:0000122)	886	210	145.03	+	1.45	1.84e-06	9.48e-05
regulation of cellular protein localization (GO:1903827)	559	132	91.5	+	1.44	0.000194	0.00573
animal organ development (GO:0048513)	3215	759	526.25	+	1.44	5.53e-22	2.09e-19
anatomical structure development (GO:0048856)	5451	1280	892.25	+	1.43	6.13e-41	1.63e-37
positive regulation of transcription by RNA polymerase II (GO:0045944)	1223	287	200.19	+	1.43	4.24e-08	3.06e-06
regulation of body fluid levels (GO:0050878)	495	116	81.02	+	1.43	0.000617	0.0153
negative regulation of response to stimulus (GO:0048585)	1656	388	271.06	+	1.43	1.25e-10	1.39e-08
regulation of cellular response to stress (GO:0080135)	739	173	120.96	+	1.43	2.86e-05	0.00111
regulation of DNA-binding transcription factor activity (GO:0051090)	436	102	71.37	+	1.43	0.00166	0.0343
inorganic ion transmembrane transport (GO:0098660)	668	156	109.34	+	1.43	8.33e-05	0.00276
positive regulation of transcription, DNA-templated (GO:0045893)	1558	363	255.02	+	1.42	1.04e-09	9.87e-08
regulation of molecular function (GO:0065009)	3063	712	501.37	+	1.42	4.8e-19	1.53e-16
inorganic cation transmembrane transport (GO:0098662)	577	134	94.45	+	1.42	0.000359	0.0097
regulation of cellular localization (GO:0060341)	820	190	134.22	+	1.42	2.01e-05	0.000823
metal ion homeostasis (GO:0055065)	636	147	104.1	+	1.41	0.000201	0.00591
cation homeostasis (GO:0055080)	716	165	117.2	+	1.41	9.29e-05	0.00301
negative regulation of intracellular signal transduction (GO:1902532)	508	117	83.15	+	1.41	0.00107	0.0237
hemopoiesis (GO:0030097)	569	131	93.14	+	1.41	0.000502	0.013
developmental process (GO:0032502)	5900	1358	965.74	+	1.41	2.32e-40	5.28e-37
wound healing (GO:0042060)	483	111	79.06	+	1.4	0.00151	0.0318
tissue development (GO:0009888)	1781	409	291.52	+	1.4	3.67e-10	3.85e-08
inorganic ion homeostasis (GO:0098771)	728	167	119.16	+	1.4	0.000105	0.00336
regulation of establishment of protein localization (GO:0070201)	777	178	127.18	+	1.4	6.4e-05	0.0022
regulation of biological quality (GO:0065008)	4112	942	673.07	+	1.4	2.09e-24	1.23e-21
response to organonitrogen compound (GO:0010243)	1010	231	165.32	+	1.4	4.74e-06	0.000224
regulation of catalytic activity (GO:0050790)	2385	545	390.39	+	1.4	3.52e-13	5.29e-11
response to endogenous stimulus (GO:0009719)	1506	344	246.51	+	1.4	1.96e-08	1.51e-06
regulation of cell population proliferation (GO:0042127)	1642	375	268.77	+	1.4	3.66e-09	3.23e-07
positive regulation of nucleic acid-templated transcription (GO:1903508)	1656	377	271.06	+	1.39	5.03e-09	4.31e-07
positive regulation of RNA biosynthetic process (GO:1902680)	1657	377	271.23	+	1.39	5.09e-09	4.33e-07
ion homeostasis (GO:0050801)	800	182	130.95	+	1.39	7.97e-05	0.00267
regulation of protein transport (GO:0051223)	730	166	119.49	+	1.39	0.000158	0.0048
positive regulation of cell population proliferation (GO:0008284)	921	209	150.75	+	1.39	2.48e-05	0.000989
hematopoietic or lymphoid organ development (GO:0048534)	617	140	100.99	+	1.39	0.000548	0.0139
phosphorylation (GO:0016310)	1301	294	212.95	+	1.38	5.62e-07	3.23e-05
organelle localization (GO:0051640)	602	136	98.54	+	1.38	0.000836	0.0193
positive regulation of RNA metabolic process (GO:0051254)	1746	394	285.79	+	1.38	5.17e-09	4.38e-07
cellular response to hormone stimulus (GO:0032870)	613	138	100.34	+	1.38	0.000922	0.0209
regulation of peptide transport (GO:0090087)	762	171	124.73	+	1.37	0.000213	0.0062
cellular metal ion homeostasis (GO:0006875)	571	128	93.46	+	1.37	0.00161	0.0336
cation transport (GO:0006812)	844	189	138.15	+	1.37	0.000118	0.00375
epithelium development (GO:0060429)	1117	250	182.84	+	1.37	8.41e-06	0.000381
immune system development (GO:0002520)	654	146	107.05	+	1.36	0.000766	0.0182
cation transmembrane transport (GO:0098655)	641	143	104.92	+	1.36	0.000979	0.0219
cellular cation homeostasis (GO:0030003)	647	144	105.9	+	1.36	0.00103	0.0228
cellular ion homeostasis (GO:0006873)	661	147	108.2	+	1.36	0.000965	0.0217
phosphorus metabolic process (GO:0006793)	2170	482	355.2	+	1.36	3.97e-10	4.05e-08
positive regulation of gene expression (GO:0010628)	2032	451	332.61	+	1.36	1.83e-09	1.7e-07
positive regulation of cellular protein metabolic process (GO:0032270)	1618	359	264.84	+	1.36	1.32e-07	8.65e-06
ion transmembrane transport (GO:0034220)	920	204	150.59	+	1.35	9.05e-05	0.00294
microtubule-based process (GO:0007017)	722	160	118.18	+	1.35	0.000647	0.0159
positive regulation of nucleobase-containing compound metabolic process (GO:0045935)	1911	423	312.8	+	1.35	9.36e-09	7.6e-07
chemical homeostasis (GO:0048878)	1130	250	184.96	+	1.35	1.61e-05	0.000679
cellular response to oxygen-containing compound (GO:1901701)	1077	238	176.29	+	1.35	3.07e-05	0.00117
phosphate-containing compound metabolic process (GO:0006796)	2143	472	350.78	+	1.35	1.7e-09	1.58e-07
positive regulation of nitrogen compound metabolic process (GO:0051173)	3229	711	528.54	+	1.35	2.4e-14	4.11e-12
positive regulation of apoptotic process (GO:0043065)	654	144	107.05	+	1.35	0.00155	0.0325
positive regulation of programmed cell death (GO:0043068)	660	145	108.03	+	1.34	0.00163	0.0338
regulation of response to stimulus (GO:0048583)	4329	951	708.59	+	1.34	1.05e-19	3.47e-17
positive regulation of macromolecule metabolic process (GO:0010604)	3404	746	557.18	+	1.34	9.94e-15	1.84e-12
positive regulation of cell death (GO:0010942)	712	156	116.54	+	1.34	0.00102	0.0227
regulation of organelle organization (GO:0033043)	1320	289	216.06	+	1.34	6.85e-06	0.000316
positive regulation of protein metabolic process (GO:0051247)	1727	378	282.68	+	1.34	2.07e-07	1.3e-05
cellular chemical homeostasis (GO:0055082)	763	167	124.89	+	1.34	0.000746	0.0178
positive regulation of cellular metabolic process (GO:0031325)	3394	742	555.55	+	1.34	1.98e-14	3.43e-12
negative regulation of cellular process (GO:0048523)	4799	1046	785.53	+	1.33	3.88e-21	1.4e-18
positive regulation of metabolic process (GO:0009893)	3702	806	605.96	+	1.33	1.94e-15	4.06e-13
positive regulation of macromolecule biosynthetic process (GO:0010557)	1931	420	316.08	+	1.33	6.34e-08	4.38e-06
regulation of transcription by RNA polymerase II (GO:0006357)	2276	495	372.55	+	1.33	2.99e-09	2.68e-07
positive regulation of cellular process (GO:0048522)	5520	1197	903.54	+	1.32	2.03e-24	1.24e-21
negative regulation of transcription, DNA-templated (GO:0045892)	1229	266	201.17	+	1.32	3.28e-05	0.00124
response to nitrogen compound (GO:1901698)	1093	236	178.91	+	1.32	0.000113	0.00359
negative regulation of nucleic acid-templated transcription (GO:1903507)	1282	276	209.84	+	1.32	3.32e-05	0.00125
negative regulation of RNA biosynthetic process (GO:1902679)	1284	276	210.17	+	1.31	3.39e-05	0.00127
multicellular organismal process (GO:0032501)	7015	1504	1148.25	+	1.31	2.11e-31	2.24e-28
regulation of cell death (GO:0010941)	1707	365	279.41	+	1.31	2.24e-06	0.000113
ion transport (GO:0006811)	1338	286	219.01	+	1.31	3.43e-05	0.00128
positive regulation of biosynthetic process (GO:0009891)	2055	439	336.37	+	1.31	1.92e-07	1.22e-05
regulation of response to stress (GO:0080134)	1452	310	237.67	+	1.3	1.63e-05	0.000688
regulation of response to external stimulus (GO:0032101)	1011	215	165.49	+	1.3	0.000462	0.012
positive regulation of cellular biosynthetic process (GO:0031328)	2023	430	331.14	+	1.3	4.17e-07	2.46e-05
negative regulation of cellular biosynthetic process (GO:0031327)	1567	333	256.49	+	1.3	1.06e-05	0.000475
regulation of cellular protein metabolic process (GO:0032268)	2660	565	435.4	+	1.3	3.43e-09	3.05e-07
negative regulation of cell death (GO:0060548)	1013	215	165.81	+	1.3	0.000543	0.0138
positive regulation of biological process (GO:0048518)	6249	1325	1022.87	+	1.3	2.35e-24	1.34e-21
negative regulation of RNA metabolic process (GO:0051253)	1378	292	225.56	+	1.29	5.05e-05	0.00179
cellular homeostasis (GO:0019725)	898	190	146.99	+	1.29	0.0013	0.0277
negative regulation of biological process (GO:0048519)	5388	1139	881.94	+	1.29	1.69e-19	5.5e-17
negative regulation of cellular macromolecule biosynthetic process (GO:2000113)	1425	301	233.25	+	1.29	4.82e-05	0.00172
homeostatic process (GO:0042592)	1664	351	272.37	+	1.29	1.14e-05	0.000505
negative regulation of macromolecule biosynthetic process (GO:0010558)	1508	317	246.84	+	1.28	4.1e-05	0.00151
regulation of programmed cell death (GO:0043067)	1580	332	258.62	+	1.28	2.45e-05	0.000981
regulation of protein metabolic process (GO:0051246)	2833	595	463.72	+	1.28	5.25e-09	4.42e-07
negative regulation of biosynthetic process (GO:0009890)	1596	334	261.24	+	1.28	3.09e-05	0.00117
regulation of apoptotic process (GO:0042981)	1558	326	255.02	+	1.28	3.97e-05	0.00146
cellular component organization (GO:0016043)	5581	1165	913.53	+	1.28	2.08e-18	5.72e-16
response to oxygen-containing compound (GO:1901700)	1603	334	262.39	+	1.27	4.27e-05	0.00156
positive regulation of response to stimulus (GO:0048584)	2453	511	401.52	+	1.27	2.39e-07	1.48e-05
response to hormone (GO:0009725)	920	191	150.59	+	1.27	0.00265	0.05
cell surface receptor signaling pathway (GO:0007166)	2480	514	405.94	+	1.27	3.63e-07	2.17e-05
protein localization (GO:0008104)	2201	453	360.27	+	1.26	4.42e-06	0.000212
negative regulation of nucleobase-containing compound metabolic process (GO:0045934)	1482	305	242.58	+	1.26	0.000204	0.00597
macromolecule localization (GO:0033036)	2538	521	415.43	+	1.25	8.27e-07	4.65e-05
negative regulation of cellular metabolic process (GO:0031324)	2603	534	426.07	+	1.25	6.15e-07	3.51e-05
negative regulation of nitrogen compound metabolic process (GO:0051172)	2404	493	393.5	+	1.25	1.94e-06	9.94e-05
cellular component organization or biogenesis (GO:0071840)	5772	1182	944.79	+	1.25	2.42e-16	5.75e-14
negative regulation of protein metabolic process (GO:0051248)	1121	229	183.49	+	1.25	0.00218	0.0425
cellular response to organic substance (GO:0071310)	2396	488	392.19	+	1.24	4.28e-06	0.000207
signaling (GO:0023052)	5491	1118	898.8	+	1.24	1.54e-14	2.73e-12
system process (GO:0003008)	1980	401	324.1	+	1.24	6.14e-05	0.00212
cell communication (GO:0007154)	5595	1133	915.82	+	1.24	3.48e-14	5.9e-12
cellular response to chemical stimulus (GO:0070887)	2956	595	483.85	+	1.23	1.01e-06	5.6e-05
cellular component assembly (GO:0022607)	2320	463	379.75	+	1.22	4.91e-05	0.00175
signal transduction (GO:0007165)	5134	1020	840.36	+	1.21	1.07e-10	1.21e-08
cellular protein modification process (GO:0006464)	3076	609	503.5	+	1.21	4.6e-06	0.000219
protein modification process (GO:0036211)	3076	609	503.5	+	1.21	4.6e-06	0.000218
negative regulation of metabolic process (GO:0009892)	2960	583	484.51	+	1.2	1.4e-05	0.000605
regulation of transcription, DNA-templated (GO:0006355)	3480	685	569.62	+	1.2	1.78e-06	9.17e-05
regulation of RNA metabolic process (GO:0051252)	3812	750	623.97	+	1.2	4.74e-07	2.75e-05
regulation of RNA biosynthetic process (GO:2001141)	3551	698	581.25	+	1.2	1.67e-06	8.68e-05
regulation of nucleic acid-templated transcription (GO:1903506)	3546	697	580.43	+	1.2	1.66e-06	8.62e-05
localization (GO:0051179)	5778	1133	945.77	+	1.2	8.53e-11	9.84e-09
negative regulation of macromolecule metabolic process (GO:0010605)	2700	529	441.95	+	1.2	6.39e-05	0.0022
cellular localization (GO:0051641)	2422	473	396.45	+	1.19	0.000236	0.00678
regulation of cellular macromolecule biosynthetic process (GO:2000112)	3937	768	644.43	+	1.19	1.04e-06	5.69e-05
regulation of nitrogen compound metabolic process (GO:0051171)	5881	1142	962.63	+	1.19	5.86e-10	5.79e-08
regulation of macromolecule biosynthetic process (GO:0010556)	4076	791	667.18	+	1.19	1.42e-06	7.51e-05
regulation of nucleobase-containing compound metabolic process (GO:0019219)	4067	789	665.71	+	1.19	1.56e-06	8.2e-05
macromolecule modification (GO:0043412)	3296	639	539.51	+	1.18	2.55e-05	0.00101
regulation of gene expression (GO:0010468)	4494	871	735.6	+	1.18	3.43e-07	2.06e-05
response to external stimulus (GO:0009605)	2472	479	404.63	+	1.18	0.00037	0.00996
regulation of primary metabolic process (GO:0080090)	6064	1175	992.59	+	1.18	3.86e-10	3.96e-08
regulation of cellular metabolic process (GO:0031323)	6272	1213	1026.63	+	1.18	2.58e-10	2.75e-08
regulation of cellular biosynthetic process (GO:0031326)	4222	814	691.08	+	1.18	2.16e-06	0.00011
regulation of macromolecule metabolic process (GO:0060255)	6204	1195	1015.5	+	1.18	9.3e-10	8.92e-08
response to organic substance (GO:0010033)	3025	580	495.15	+	1.17	0.000204	0.00597
regulation of biosynthetic process (GO:0009889)	4301	824	704.01	+	1.17	4.34e-06	0.000209
regulation of metabolic process (GO:0019222)	6755	1292	1105.69	+	1.17	4.94e-10	4.98e-08
regulation of cellular process (GO:0050794)	11077	2110	1813.14	+	1.16	2.02e-21	7.47e-19
cellular component biogenesis (GO:0044085)	2551	484	417.56	+	1.16	0.00176	0.0359
cellular response to stimulus (GO:0051716)	6783	1286	1110.28	+	1.16	4.54e-09	3.95e-07
organelle organization (GO:0006996)	3455	654	565.53	+	1.16	0.000221	0.0064
regulation of biological process (GO:0050789)	11795	2222	1930.67	+	1.15	4.62e-21	1.63e-18
biological regulation (GO:0065007)	12491	2352	2044.59	+	1.15	4.65e-24	2.39e-21
establishment of localization (GO:0051234)	4672	869	764.74	+	1.14	9.84e-05	0.00318
response to chemical (GO:0042221)	4501	835	736.75	+	1.13	0.000196	0.00579
cellular protein metabolic process (GO:0044267)	3700	682	605.64	+	1.13	0.00181	0.0365
transport (GO:0006810)	4542	836	743.46	+	1.12	0.000481	0.0125
protein metabolic process (GO:0019538)	4282	785	700.9	+	1.12	0.00116	0.0255
response to stimulus (GO:0050896)	8544	1559	1398.53	+	1.11	2.83e-07	1.74e-05
cellular process (GO:0009987)	14623	2620	2393.57	+	1.09	8.03e-16	1.75e-13
biological_process (GO:0008150)	17794	3077	2912.61	+	1.06	6.51e-15	1.26e-12
response to biotic stimulus (GO:0009607)	1381	179	226.05	-	0.79	0.00201	0.0398
response to other organism (GO:0051707)	1347	174	220.48	-	0.79	0.00202	0.04
response to external biotic stimulus (GO:0043207)	1349	174	220.81	-	0.79	0.00203	0.04
defense response (GO:0006952)	1360	163	222.61	-	0.73	6.29e-05	0.00217
immune response (GO:0006955)	1870	218	306.09	-	0.71	2.7e-07	1.67e-05
immune effector process (GO:0002252)	1079	123	176.62	-	0.7	5.18e-05	0.00183
Unclassified (UNCLASSIFIED)	3057	336	500.39	-	0.67	6.51e-15	1.28e-12
neutrophil mediated immunity (GO:0002446)	493	53	80.7	-	0.66	0.00226	0.0436
neutrophil activation involved in immune response (GO:0002283)	486	52	79.55	-	0.65	0.00254	0.0483
amide biosynthetic process (GO:0043604)	538	57	88.06	-	0.65	0.001	0.0224
neutrophil degranulation (GO:0043312)	482	51	78.9	-	0.65	0.00197	0.0392
ncRNA metabolic process (GO:0034660)	477	50	78.08	-	0.64	0.00185	0.0372
defense response to other organism (GO:0098542)	967	101	158.28	-	0.64	4.15e-06	0.000202
innate immune response (GO:0045087)	776	80	127.02	-	0.63	2.52e-05	0.001
ribonucleoprotein complex biogenesis (GO:0022613)	426	43	69.73	-	0.62	0.00157	0.0327
peptide metabolic process (GO:0006518)	537	53	87.9	-	0.6	0.000192	0.00569
detection of stimulus (GO:0051606)	702	66	114.91	-	0.57	3.19e-06	0.000159
leukocyte mediated immunity (GO:0002443)	760	69	124.4	-	0.55	3.31e-07	2.01e-05
defense response to bacterium (GO:0042742)	338	29	55.33	-	0.52	0.000352	0.00953
ribosome biogenesis (GO:0042254)	298	25	48.78	-	0.51	0.000512	0.0131
peptide biosynthetic process (GO:0043043)	415	34	67.93	-	0.5	2.61e-05	0.00103
translation (GO:0006412)	389	30	63.67	-	0.47	1.34e-05	0.000586
detection of stimulus involved in sensory perception (GO:0050906)	545	40	89.21	-	0.45	4.77e-08	3.39e-06
adaptive immune response (GO:0002250)	614	45	100.5	-	0.45	5.29e-09	4.43e-07
adaptive immune response based on somatic recombination of immune receptors built from immunoglobulin superfamily domains (GO:0002460)	270	19	44.2	-	0.43	8.08e-05	0.0027
humoral immune response (GO:0006959)	371	24	60.73	-	0.4	5.59e-07	3.22e-05
ATP metabolic process (GO:0046034)	202	13	33.06	-	0.39	0.000341	0.00928
lymphocyte mediated immunity (GO:0002449)	262	15	42.89	-	0.35	5.05e-06	0.000239
proton transmembrane transport (GO:1902600)	142	8	23.24	-	0.34	0.00089	0.0203
keratinocyte differentiation (GO:0030216)	268	15	43.87	-	0.34	2.74e-06	0.000138
translational initiation (GO:0006413)	143	8	23.41	-	0.34	0.000896	0.0204
ribonucleoprotein complex export from nucleus (GO:0071426)	127	7	20.79	-	0.34	0.00166	0.0342
ribonucleoprotein complex localization (GO:0071166)	128	7	20.95	-	0.33	0.00169	0.0347
cornification (GO:0070268)	113	6	18.5	-	0.32	0.00224	0.0434
viral gene expression (GO:0019080)	132	7	21.61	-	0.32	0.000879	0.0201
viral transcription (GO:0019083)	115	6	18.82	-	0.32	0.00228	0.0439
sensory perception of chemical stimulus (GO:0007606)	540	28	88.39	-	0.32	1.72e-12	2.4e-10
sensory perception of smell (GO:0007608)	468	24	76.6	-	0.31	3.38e-11	4.05e-09
detection of chemical stimulus (GO:0009593)	519	25	84.95	-	0.29	5.46e-13	8.05e-11
respiratory electron transport chain (GO:0022904)	109	5	17.84	-	0.28	0.00162	0.0336
mitochondrial translation (GO:0032543)	113	5	18.5	-	0.27	0.000794	0.0187
regulation of humoral immune response (GO:0002920)	136	6	22.26	-	0.27	0.000229	0.00659
phagocytosis, recognition (GO:0006910)	106	4	17.35	-	0.23	0.000502	0.013
regulation of complement activation (GO:0030449)	117	4	19.15	-	0.21	0.000182	0.00543
detection of chemical stimulus involved in sensory perception of smell (GO:0050911)	439	15	71.86	-	0.21	1.26e-14	2.28e-12
B cell mediated immunity (GO:0019724)	207	7	33.88	-	0.21	1.76e-07	1.13e-05
detection of chemical stimulus involved in sensory perception (GO:0050907)	483	16	79.06	-	0.2	3.09e-16	7.12e-14
keratinization (GO:0031424)	226	7	36.99	-	0.19	2.06e-08	1.58e-06
translational termination (GO:0006415)	97	3	15.88	-	0.19	0.000424	0.0111
immunoglobulin mediated immune response (GO:0016064)	204	6	33.39	-	0.18	6.76e-08	4.66e-06
complement activation (GO:0006956)	176	5	28.81	-	0.17	4.59e-07	2.69e-05
complement activation, classical pathway (GO:0006958)	161	4	26.35	-	0.15	7.35e-07	4.18e-05
humoral immune response mediated by circulating immunoglobulin (GO:0002455)	166	4	27.17	-	0.15	3.33e-07	2.02e-05
mitochondrial translational elongation (GO:0070125)	88	2	14.4	-	0.14	0.00034	0.00929
mitochondrial translational termination (GO:0070126)	89	2	14.57	-	0.14	0.000217	0.0063
mitochondrial ATP synthesis coupled electron transport (GO:0042775)	88	1	14.4	-	0.07	4.2e-05	0.00154
ATP synthesis coupled electron transport (GO:0042773)	89	1	14.57	-	0.07	2.72e-05	0.00106
oxidative phosphorylation (GO:0006119)	114	1	18.66	-	0.05	1.09e-06	5.93e-05
