# Supplementary material for: Clustering Analysis Supports the Detection of Biological Processes Related to Autism Spectrum Disorder
Source: Genes (Basel). 2020 Dec 9;11(12):1476. doi: 10.3390/genes11121476 (PMC7763205; doi:10.3390/genes11121476)
Supplement: Supplementary file 1 [file genes-11-01476-s001.zip › Supplementary/Supplementary Table S3_Genes with occurrences.xlsx]

## Sheet: Cluster A
gene_symbol	patients	count
CSMD1	{30720, 30721, 30725, 32781, 32273, 30737, 32787, 30740, 30741, 32793, 30746, 32282, 30751, 32297, 32816, 32817, 32317, 13885, 30783, 32829, 32832, 32335, 32344, 32349, 2142, 32883, 32890, 32893, 30852, 32397, 32910, 32399, 30863, 32401, 30865, 32911, 32411, 32422, 32442, 32443, 32963, 32965, 32966, 32967, 32458, 32460, 31952, 32464, 32466, 32476, 31968, 32993, 32486, 31975, 32491, 32492, 32494, …	139
TEKT4P2	{32260, 30727, 32264, 32265, 30733, 32782, 30737, 32790, 30743, 30744, 32281, 32791, 32289, 32803, 32292, 30759, 32299, 32815, 32816, 32305, 32306, 32817, 32308, 30774, 30775, 32829, 30787, 30792, 32845, 30810, 30823, 32871, 30836, 32885, 30838, 30842, 32894, 30852, 30858, 30861, 32400, 32408, 32920, 32951, 32961, 32964, 32966, 32967, 32968, 32969, 31952, 12505, 32993, 31980, 33007, 32501, 33020,…	115
RBFOX1	{30727, 32265, 32782, 32273, 32785, 32787, 30741, 30743, 30751, 32291, 32292, 32296, 32297, 30777, 32314, 32829, 32329, 32845, 11355, 32871, 11373, 32882, 32885, 30838, 30852, 32401, 32919, 32422, 32449, 32450, 32965, 32457, 32973, 31951, 32990, 31973, 31975, 32504, 32506, 32513, 32516, 32005, 33039, 32530, 33043, 32540, 32553, 33066, 13625, 32063, 32064, 32585, 14668, 32590, 33102, 33113, 13669,…	93
CWH43	{32264, 30729, 32781, 30737, 30738, 32790, 32280, 32281, 30751, 32289, 32292, 32809, 32299, 30766, 32305, 32306, 32817, 32308, 30792, 30807, 32866, 32883, 32885, 32905, 30858, 32910, 32911, 32400, 30865, 32444, 32961, 32962, 32968, 32969, 12505, 32993, 32995, 33019, 33025, 32518, 33044, 33046, 33055, 32043, 33072, 32568, 33089, 33100, 33108, 33121, 33133, 32626, 32117, 33143, 33145, 33148, 33152,…	90
NRXN1	{2066, 30741, 32279, 32282, 32800, 32815, 30774, 32314, 32829, 13885, 30783, 32329, 32853, 32345, 32858, 30823, 32892, 32380, 32893, 32392, 32397, 32910, 30870, 32411, 32924, 32438, 32439, 32443, 32446, 32963, 32967, 32494, 32499, 32506, 33025, 33031, 32537, 12083, 33076, 13625, 32063, 32064, 14666, 32586, 33106, 33107, 32597, 33117, 33118, 32608, 32619, 32660, 22935, 32160, 32167, 33191, 32681, …	80
CSMD3	{32897, 32770, 32260, 32516, 32010, 32523, 30861, 30733, 33039, 33168, 32273, 32018, 30870, 32279, 30839, 32793, 33177, 22935, 32029, 32163, 32550, 33191, 33196, 22957, 32817, 32434, 11314, 32950, 32443, 32317, 32830, 32119, 32063, 32576, 32832, 32195, 32833, 33215, 32457, 32202, 2123, 32204, 32077, 32206, 31951, 32464, 32588, 32721, 33231, 27348, 30807, 31968, 32762, 32227, 32740, 32866, 32890, …	71
DPP10	{32264, 32392, 32010, 32649, 32397, 32782, 33038, 32273, 30737, 30742, 33046, 32280, 32281, 30744, 32666, 32029, 30751, 32289, 32673, 32291, 32549, 32422, 32553, 32681, 32043, 32299, 33196, 13870, 30766, 33072, 32049, 32817, 32307, 32438, 32056, 32440, 32186, 32444, 32191, 32968, 32457, 2123, 32588, 32077, 32205, 32845, 32464, 33102, 32594, 33106, 2510, 32599, 32344, 32217, 11993, 13533, 32605, 3…	68
CNTN5	{32516, 33031, 32523, 32524, 32013, 33037, 33038, 32530, 32660, 30742, 32279, 32409, 32027, 32924, 32286, 32032, 32544, 14240, 33058, 32676, 2218, 33196, 32175, 32815, 32049, 32306, 33072, 33200, 32951, 32184, 32568, 32186, 32315, 32060, 32446, 32703, 3009, 32705, 32195, 30787, 33219, 33097, 2123, 32716, 32590, 32337, 32596, 3031, 32090, 32858, 33117, 32606, 32990, 32227, 32229, 32872, 33259, 138…	67
PTPRD	{33153, 32770, 32516, 32649, 30733, 33165, 33167, 32790, 32025, 32281, 32538, 32666, 32924, 32673, 33058, 2978, 32292, 32038, 32296, 32681, 32427, 33200, 12083, 32950, 32568, 33209, 32315, 3008, 32832, 32833, 32195, 32708, 32709, 3014, 30792, 32457, 32459, 31949, 32078, 32205, 32335, 32081, 32722, 32083, 33108, 33231, 32982, 33238, 11993, 33116, 13533, 32608, 32225, 32103, 32487, 32636, 32510, 33…	67
GRIK2	{32000, 32135, 32781, 32014, 10895, 32144, 30865, 32530, 32787, 32910, 30870, 32663, 33175, 32411, 32415, 30753, 32291, 32292, 32166, 32297, 32043, 22957, 30766, 32820, 32950, 13879, 32439, 32697, 32444, 32189, 32062, 32191, 32703, 32577, 32829, 32832, 3014, 32327, 33097, 32202, 32458, 32973, 32335, 32211, 32596, 3030, 32217, 32474, 32603, 31964, 33114, 32995, 32998, 33126, 32872, 32491, 33135, 3…	67
TECRL	{30720, 33152, 13956, 32647, 30861, 30863, 32785, 32532, 22937, 32666, 33178, 32413, 32286, 32415, 30753, 32297, 33066, 32428, 30769, 12083, 32820, 33076, 32184, 32568, 32186, 32829, 32449, 32450, 32705, 32707, 32833, 32327, 32457, 3017, 32716, 32844, 32590, 32207, 33102, 32465, 33232, 32853, 32087, 32599, 33113, 32604, 32606, 31967, 31968, 32734, 32099, 31972, 32230, 32103, 32487, 32871, 32107, …	66
WWOX	{32770, 32134, 30727, 30729, 32649, 32910, 32655, 10895, 32017, 30738, 32785, 32279, 32281, 33178, 22937, 32419, 32676, 33191, 32809, 32815, 32820, 33076, 32438, 32439, 32950, 32951, 32446, 32063, 32064, 3008, 32968, 32457, 33097, 32587, 32844, 2123, 32464, 33232, 33233, 32084, 32217, 32473, 32474, 31964, 32349, 32094, 32604, 32227, 32486, 31980, 32236, 32238, 32510, 11373, 32241, 33266, 32501, 3…	63
EYS	{33152, 13569, 32513, 32897, 32520, 32265, 32523, 33166, 10895, 32911, 32533, 33173, 32408, 33058, 32803, 32292, 22946, 32682, 30766, 33072, 32177, 11314, 32181, 32951, 32187, 32317, 32573, 32830, 32577, 33220, 32199, 14666, 33100, 33228, 31951, 32335, 32465, 31960, 32092, 32990, 31967, 30819, 32614, 32487, 33131, 32749, 32623, 33265, 32754, 32882, 30838, 33145, 32634, 30715, 33020, 33021, 32894}	57
CNTNAP5	{32516, 32522, 32781, 33037, 10895, 32144, 32273, 32400, 32787, 33038, 30743, 30744, 32025, 13979, 32540, 32414, 32031, 30753, 32550, 32435, 32308, 33076, 32055, 13625, 32442, 32186, 33209, 13885, 32701, 33210, 32832, 32705, 30787, 32586, 32203, 33100, 33102, 32466, 27348, 32597, 3030, 30807, 32216, 33236, 33121, 32099, 32740, 32995, 32614, 32615, 33132, 32749, 33261, 32887, 32635, 32892, 32767}	57
LOC102723769	{30852, 32904, 30729, 33038, 33039, 32530, 32660, 32021, 33175, 32541, 30751, 33184, 32803, 33200, 30769, 32817, 32440, 30777, 32699, 3004, 32701, 33213, 32961, 30787, 30792, 33097, 32205, 3022, 32845, 33108, 3030, 33238, 32216, 30810, 33115, 32094, 32990, 33143, 32230, 32487, 32872, 32998, 33145, 33131, 32112, 32753, 33264, 32755, 32628, 32117, 30838, 32247, 32883, 32885, 33265, 32892, 32254}	57
ROBO1	{32388, 13956, 32516, 30727, 32139, 32399, 32532, 32533, 33174, 32793, 32282, 32538, 32413, 32414, 32292, 32171, 32045, 32175, 32816, 32820, 32950, 30775, 32823, 33213, 32446, 33097, 32586, 32459, 2123, 32205, 32335, 32212, 30807, 32476, 33121, 32866, 31972, 32740, 32230, 32103, 30823, 32614, 32872, 33145, 33134, 33007, 33135, 33263, 32626, 33265, 31988, 33266, 33014, 33021, 30842, 32765}	56
ARRDC3-AS1	{32518, 32520, 32904, 30861, 32014, 30863, 32785, 33043, 32660, 33175, 32280, 32408, 30746, 32025, 32026, 32156, 32665, 32673, 32034, 30759, 32682, 32171, 32172, 22957, 13870, 1199, 32688, 11314, 32307, 32436, 32441, 32444, 33213, 32064, 32450, 3011, 32327, 32457, 32460, 32465, 32721, 31955, 32212, 27348, 31960, 11355, 32099, 33256, 33131, 33007, 33265, 33145, 30842, 32379, 32892, 8446}	56
LOC102723968	{32133, 32134, 30727, 30858, 32650, 30861, 30733, 30743, 32538, 32029, 33055, 33184, 30753, 32038, 33191, 32809, 32937, 32043, 32172, 2218, 13870, 8105, 32816, 33075, 32823, 30777, 32187, 32062, 32446, 32703, 32708, 3014, 33097, 32714, 32459, 33228, 32465, 32210, 32594, 32597, 32214, 32982, 32344, 32345, 32091, 33118, 32232, 32745, 33002, 32236, 32882, 33143, 33144, 32508, 13821}	55
TYRP1	{33152, 30725, 32265, 32650, 33166, 33168, 30868, 32021, 32279, 32280, 30744, 32538, 32793, 32920, 22935, 32289, 32673, 33066, 30766, 1199, 32688, 32049, 32181, 33206, 13879, 32568, 32699, 32119, 32449, 32450, 32577, 32709, 32199, 3017, 3018, 32204, 2510, 33107, 32853, 32091, 11355, 32740, 32998, 32103, 32872, 32619, 32878, 32239, 32241, 32882, 32500, 32247, 32506, 33020, 32509}	55
GBE1	{33027, 30858, 32400, 30737, 33168, 33044, 32533, 32919, 32031, 33055, 32289, 32292, 33189, 32427, 1199, 32176, 32816, 32181, 32573, 32701, 32191, 32830, 3009, 33216, 33219, 32714, 32716, 32206, 32207, 32591, 27348, 32085, 30810, 32604, 31968, 32866, 13669, 32487, 31976, 30823, 32615, 32745, 32749, 11373, 33133, 33264, 32114, 31988, 30837, 33270, 30839, 32893, 32510}	53
C3orf58	{13569, 33025, 32010, 32522, 30858, 32144, 32401, 33169, 32019, 32023, 32919, 33058, 32291, 30759, 22953, 32427, 32172, 1199, 30769, 33076, 32181, 32183, 32440, 32568, 32314, 32443, 3004, 32823, 32194, 33219, 32714, 32459, 32588, 32973, 32462, 31951, 32464, 32722, 32596, 27348, 32086, 33118, 31973, 32623, 33263, 32882, 32117, 30838, 32247, 33144, 32762, 32763}	52
TSN	{32260, 32134, 32520, 30729, 32397, 33167, 32785, 30870, 32023, 32791, 32029, 32544, 2978, 32676, 33191, 33066, 32174, 13870, 32184, 13625, 32314, 32315, 32440, 32446, 32064, 1348, 32072, 32073, 3017, 32845, 32078, 31952, 30802, 32083, 33238, 31960, 13912, 32473, 13533, 33121, 32866, 32357, 32486, 32614, 22501, 33261, 32878, 32755, 33014, 30839, 32122, 32636}	52
NRXN3	{32897, 32894, 33031, 32660, 32025, 33177, 33187, 30759, 32296, 30766, 33198, 33075, 32308, 32950, 32951, 32315, 32064, 32193, 32577, 32963, 1348, 32965, 30792, 32329, 3018, 32591, 32210, 30803, 31956, 32085, 27348, 11993, 13532, 32349, 13533, 32476, 32605, 32634, 32099, 31973, 13669, 33126, 32882, 33020, 30711, 33144, 32761, 32122, 32380, 32509, 31998}	51
LINC01309	{30720, 32524, 33166, 30865, 30868, 32532, 32665, 32290, 32038, 32682, 13870, 1199, 32816, 30769, 32435, 32184, 32697, 32573, 32446, 30783, 32830, 3011, 1348, 3017, 32586, 31952, 30802, 32211, 32086, 32474, 13532, 32605, 32734, 31967, 33118, 32866, 32228, 32487, 31976, 32238, 33265, 32754, 32628, 33268, 32118, 32887, 32761, 32890, 32509, 32767}	50
CDH4	{32135, 30727, 32905, 32010, 33037, 32014, 32785, 32019, 32663, 32920, 32415, 32290, 32803, 33187, 32166, 32937, 32172, 32045, 32183, 32055, 32184, 13625, 32439, 32441, 32442, 32062, 33209, 32194, 32195, 32198, 32457, 32585, 32587, 32717, 32590, 32591, 32337, 32465, 32084, 32597, 32345, 32091, 31967, 31968, 31973, 32103, 33002, 30715, 32380, 30719}	50
DISC1FP1	{32897, 30727, 32265, 33043, 32790, 32279, 33177, 30746, 32666, 30751, 32160, 32177, 11314, 32307, 32435, 12083, 32184, 32186, 32314, 32189, 32062, 32446, 32829, 32832, 33089, 30787, 14668, 32337, 33233, 32084, 32212, 32214, 30807, 32216, 13912, 30810, 32596, 13533, 32990, 30819, 32228, 32890, 11373, 33261, 32883, 33140, 30837, 33144, 32634, 32767}	50
ADGRL4	{32516, 32005, 33159, 32520, 32522, 32014, 32654, 32017, 30744, 32666, 32031, 32800, 22946, 32038, 2218, 32299, 32436, 33206, 32184, 32056, 32568, 33210, 3008, 3009, 32707, 32204, 32205, 32973, 33100, 33232, 30802, 32084, 32853, 32982, 32087, 32728, 32217, 31964, 32604, 32608, 32227, 32998, 32232, 31980, 32623, 32114, 32118, 33270, 13821}	49
CDH8	{33152, 32785, 32663, 32538, 32540, 32286, 32549, 22953, 32176, 30769, 32305, 32688, 32951, 3004, 32830, 32961, 32963, 33228, 32206, 32335, 32590, 33231, 32084, 32597, 32214, 32087, 32887, 33113, 32474, 32603, 32604, 32605, 33115, 31967, 32608, 32229, 32103, 33131, 31980, 33263, 30835, 32883, 30837, 32885, 32119, 33020, 32636, 32254, 32767}	49
LINC00564	{33152, 32770, 32138, 32781, 33169, 30738, 2066, 32916, 32790, 32919, 33184, 32673, 32803, 12083, 32440, 32186, 13884, 32317, 32446, 32703, 30783, 32450, 33220, 32709, 32966, 32967, 30792, 33097, 14666, 32203, 32205, 32335, 32465, 33238, 32344, 32728, 33242, 11355, 32604, 32092, 32606, 32094, 32734, 33115, 32745, 32878, 33140, 32763, 33148}	49
LINC01435	{33152, 13956, 32005, 32516, 33159, 33037, 33038, 33166, 32273, 30739, 30741, 30742, 32026, 32163, 32809, 32171, 32172, 32045, 33198, 32056, 32188, 33213, 32703, 32193, 32707, 32714, 32844, 2510, 32209, 32210, 30803, 32086, 3030, 32599, 32728, 13533, 32099, 32228, 13669, 32740, 32487, 32872, 32108, 32236, 33135, 32114, 32755, 32117, 31998}	49
CCSER1	{32516, 33031, 32904, 30729, 30858, 32905, 33039, 30738, 33044, 32533, 32409, 33184, 32550, 33066, 32171, 32043, 30766, 32177, 33076, 3004, 32317, 32701, 32830, 32832, 32449, 32450, 32577, 32328, 32329, 32206, 32207, 32212, 3030, 3031, 31964, 13533, 32229, 32230, 31975, 33002, 32494, 33134, 32892, 32885, 32890, 32380, 33021, 32510}	48
LINGO2	{30721, 32387, 32388, 32518, 32013, 32273, 30738, 32916, 30741, 32026, 32032, 32549, 32296, 2218, 32816, 32308, 33206, 32184, 32193, 32961, 32708, 32198, 32329, 32203, 32844, 32205, 2123, 32591, 32721, 31955, 32211, 3030, 32344, 33241, 30810, 31967, 32230, 32231, 32107, 32491, 33268, 33141, 32118, 32247, 33270, 33021, 32509, 30718}	48
DLG2	{30721, 13956, 32516, 32264, 32524, 33166, 32017, 30740, 32149, 32023, 32408, 32920, 32666, 32540, 32029, 32032, 32034, 33187, 22946, 32037, 32422, 32174, 33072, 32951, 32314, 32187, 32060, 32701, 33089, 3011, 1348, 32460, 32206, 32335, 32464, 33236, 33238, 31997, 11993, 31973, 32229, 32106, 32883, 33014, 32635, 13821, 32767}	47
EMBP1	{33027, 32139, 33165, 33038, 10895, 33166, 30865, 32660, 32916, 32163, 33188, 33189, 32167, 32171, 32305, 33075, 30775, 33209, 33216, 32193, 32833, 32966, 32968, 32969, 32458, 32203, 32205, 32717, 33232, 32210, 27348, 32474, 30810, 33116, 32762, 32229, 32998, 32487, 33126, 32749, 33134, 33135, 32112, 33270, 32120, 30842, 32763}	47
LINC01467	{32516, 32135, 32520, 32523, 33038, 33168, 30739, 30868, 30741, 32533, 32793, 33177, 33178, 32924, 33188, 32296, 32937, 32045, 33209, 32444, 32062, 3008, 32833, 32200, 32969, 32845, 33102, 31951, 32207, 32081, 32853, 3030, 32087, 32858, 32606, 32357, 33126, 32745, 32491, 32878, 33264, 33141, 33014, 32119, 33270, 32762, 33148}	47
LINC00613	{33152, 33153, 32139, 32524, 32910, 32400, 30740, 32280, 32026, 32924, 32160, 14240, 30759, 22957, 30774, 30775, 32696, 13625, 32442, 32443, 32830, 32576, 32193, 32832, 3011, 32964, 32199, 32328, 3017, 14668, 33233, 32210, 33108, 32087, 32599, 32474, 32603, 32476, 33115, 32229, 33259, 33135, 33264, 32114, 32755, 32118, 32890}	47
RAB9BP1	{13569, 33159, 32520, 32649, 32397, 32654, 33043, 32149, 30741, 32409, 32665, 32673, 33188, 32166, 32296, 32681, 33075, 33209, 13884, 32193, 32072, 32073, 32716, 31949, 33232, 32209, 32210, 31955, 31956, 32086, 30807, 32216, 32473, 32603, 13532, 32604, 32866, 32487, 32239, 33135, 32882, 30835, 30836, 32500, 33020, 31998}	46
LRFN5	{33027, 32260, 32005, 32522, 32400, 33044, 32279, 32023, 33178, 32032, 2978, 32163, 32292, 32419, 32049, 11314, 32183, 30775, 32317, 32576, 32195, 32964, 33219, 32328, 33097, 31949, 2510, 32081, 32466, 31955, 31956, 32085, 33238, 32728, 33115, 32094, 30819, 32230, 32615, 33131, 33264, 33265, 32883, 32885, 32119, 32508}	46
LOC102723427	{32135, 30729, 32013, 33167, 33168, 33043, 30870, 32537, 32793, 14240, 33187, 32166, 32422, 32550, 32809, 32427, 13870, 33198, 32049, 32817, 32436, 32438, 32063, 32064, 32964, 32458, 32203, 32586, 32714, 31951, 33231, 33112, 11355, 31964, 32349, 32476, 32604, 32866, 31973, 32107, 32493, 33261, 33264, 32885, 33141, 32767}	46
C11orf74	{32513, 32897, 13956, 30861, 32654, 33165, 33043, 30740, 30741, 32916, 32023, 32663, 32920, 32411, 32286, 14240, 32290, 32180, 32055, 32951, 32314, 32442, 32188, 33210, 32062, 32833, 33089, 3014, 33097, 32459, 14668, 32845, 3022, 33100, 3031, 32473, 32858, 32092, 33117, 31976, 32232, 32872, 33002, 32765, 32379, 31997}	46
KLF4	{32522, 33166, 32655, 32401, 32018, 32019, 30865, 32149, 32409, 32027, 13979, 32413, 30751, 32544, 32037, 32167, 32172, 32049, 30769, 32817, 32183, 32568, 32186, 32063, 32064, 32195, 32072, 32460, 31951, 32081, 33106, 32596, 32858, 32476, 32349, 32228, 31973, 32614, 32232, 32872, 32107, 32492, 32493, 32117, 32379, 32254}	46
COBL	{32000, 32516, 30727, 32520, 32138, 32781, 33165, 33039, 32401, 32018, 32019, 32530, 30741, 33175, 30746, 32031, 32034, 32419, 22946, 32427, 32174, 32049, 33206, 32314, 32699, 32194, 32707, 32965, 32072, 3017, 32587, 32081, 32086, 32344, 32216, 33114, 32990, 30819, 32615, 32619, 32492, 33131, 33266, 33145, 32765}	45
FHIT	{32897, 33025, 32647, 32138, 30739, 30740, 33173, 32666, 32027, 32160, 32419, 32166, 32681, 32174, 13870, 32306, 32180, 32696, 32442, 32188, 13885, 33213, 33215, 32963, 2123, 2510, 30802, 32722, 31956, 32597, 33108, 32087, 31961, 30810, 33113, 33241, 32606, 32487, 32745, 33002, 33261, 32499, 32500, 33270, 33021}	45
TEX41	{33027, 32516, 32400, 32017, 33173, 32663, 32280, 32538, 32540, 32676, 32549, 32422, 13870, 30766, 32177, 33076, 32183, 32823, 32186, 32830, 32577, 32962, 32457, 32586, 32203, 32460, 31949, 32209, 32722, 3030, 33241, 13532, 32604, 32605, 33144, 22501, 33259, 32753, 32114, 32755, 33141, 32118, 30711, 32120, 32506}	45
LCORL	{30720, 32513, 32264, 30729, 32522, 32650, 32782, 32911, 32273, 32149, 32793, 32538, 32666, 32415, 32549, 32820, 32950, 13625, 32829, 3008, 32961, 32202, 14668, 32460, 33228, 31952, 33233, 32211, 33107, 32853, 32086, 32728, 32090, 32990, 33118, 32608, 32740, 32230, 32236, 33268, 33270, 33148, 33019, 33020, 32510}	45
SHOX	{33153, 33031, 33037, 32782, 10895, 30737, 30738, 33046, 32029, 32292, 33188, 32038, 33189, 32297, 32043, 32428, 33196, 32816, 30769, 3004, 32444, 32576, 3009, 33089, 33216, 33219, 32199, 3018, 32714, 32204, 32973, 33102, 30802, 33106, 33115, 32230, 32619, 33133, 33135, 33140, 33141, 30838, 33144, 33145, 32890}	45
NRG3	{32134, 30727, 32264, 32138, 33037, 32911, 33173, 22935, 32025, 32665, 32411, 33177, 33178, 32676, 32299, 32045, 32816, 33072, 12083, 32184, 3004, 13884, 3008, 32708, 32965, 1348, 32327, 32328, 32967, 33097, 33106, 32083, 32084, 33236, 30810, 32091, 13533, 32998, 33131, 32623, 32112, 30835, 32628, 32634, 32767}	45
EPHA3	{13569, 32649, 30861, 32014, 10895, 32910, 32785, 33167, 33044, 32920, 32665, 33178, 32800, 30753, 32167, 32427, 30769, 11314, 33206, 32951, 32443, 3004, 13628, 32188, 32703, 33216, 32833, 30787, 31949, 33107, 13532, 13533, 31972, 32228, 32740, 31975, 32492, 33261, 33268, 30836, 30838, 33143, 32506, 32635, 33020}	45
POTEA	{32135, 32010, 32139, 32523, 32013, 32910, 32399, 33165, 32017, 32279, 32537, 32665, 32029, 32033, 32676, 32167, 32809, 22953, 32043, 32696, 32327, 32200, 32202, 32587, 32714, 32845, 33100, 32591, 32083, 32596, 32597, 32853, 32599, 32091, 32092, 33118, 32231, 33002, 32492, 33140, 33141, 32119, 32635, 33021}	44
LOC100506207	{32000, 30852, 32650, 33168, 30742, 32793, 32924, 22946, 32166, 32296, 22953, 32820, 32439, 13879, 33209, 3004, 33216, 32707, 32588, 33100, 32590, 33228, 32337, 32594, 32721, 31956, 32853, 33233, 33236, 31960, 32094, 32734, 33121, 30823, 32749, 33007, 33135, 33263, 33268, 33141, 32504, 33145, 32380, 32254}	44
LINC01493	{13956, 32516, 32904, 32905, 30858, 30733, 32781, 30865, 32149, 32282, 32666, 32544, 32549, 32681, 32172, 32688, 32180, 32823, 32441, 13628, 32063, 32064, 32449, 32450, 32832, 32964, 32714, 32204, 32845, 32591, 32081, 32722, 32083, 32473, 32090, 32476, 32604, 32608, 32099, 32486, 33261, 33135, 30835, 32380}	44
LRP1B	{33152, 33153, 32399, 32408, 30744, 32160, 32673, 32290, 32549, 33189, 22953, 8105, 32428, 33200, 32186, 32317, 33213, 32191, 32703, 32072, 32073, 32206, 32591, 33232, 32083, 32084, 27348, 13912, 32090, 32603, 33114, 32227, 32228, 32890, 32491, 13804, 32114, 32118, 33014, 32120, 32634, 32763, 33020, 31997}	44
LINC01098	{32392, 32014, 32399, 32400, 32017, 32273, 30863, 32663, 32408, 32919, 32027, 13979, 33055, 32544, 33184, 32803, 32553, 32682, 32049, 32817, 33075, 32314, 32188, 32064, 33219, 33097, 32587, 32078, 32462, 33106, 32083, 13912, 31960, 32734, 33121, 32866, 33134, 33007, 32883, 30836, 32246, 30711, 32506, 33148}	44
NELL1	{33166, 33167, 32400, 33043, 30868, 30741, 30870, 33173, 13979, 32544, 30759, 32809, 12083, 30719, 32060, 32832, 32449, 32450, 14668, 31952, 32722, 31955, 32087, 32599, 33242, 32092, 32604, 32228, 32357, 32230, 32740, 32232, 32492, 32238, 32623, 33264, 32754, 32499, 32885, 33014, 31991, 32767, 33148, 13951}	44
RAPGEF2	{33153, 32133, 32134, 32392, 32904, 32010, 32905, 30733, 32018, 32019, 32916, 32025, 30746, 32411, 32156, 33177, 32544, 32292, 32549, 13870, 32176, 32049, 30775, 13625, 32119, 33219, 32965, 32198, 32588, 32973, 32466, 30803, 32597, 32087, 32858, 32107, 33261, 33019, 33270, 31991, 32379, 32508, 32765}	43
LOC101928622	{33153, 32260, 30725, 32647, 32522, 32532, 32916, 32919, 32415, 30753, 33058, 32549, 32296, 32553, 22957, 32180, 32823, 13625, 33213, 32830, 32191, 32193, 32195, 33097, 32844, 32721, 32599, 31960, 13533, 32606, 32990, 32993, 32228, 31973, 32740, 32998, 32107, 32749, 32112, 32754, 32628, 32246, 13821}	43
MIR548XHG	{30720, 32134, 32135, 32010, 32013, 33165, 32399, 33169, 32532, 30743, 32919, 22937, 32800, 32034, 32803, 33188, 32038, 33072, 30769, 32696, 32697, 33220, 32198, 32327, 32457, 33228, 32335, 30802, 33108, 13912, 32728, 11993, 33242, 32604, 31968, 32998, 33259, 33261, 33007, 32241, 32882, 33140, 32635}	43
EDIL3	{32518, 32135, 32910, 32530, 32532, 30744, 32800, 22946, 32681, 1199, 11314, 32183, 32573, 32701, 32830, 32064, 32962, 32963, 30792, 32457, 32968, 2123, 32206, 32081, 32853, 33238, 11355, 31968, 32866, 30823, 31976, 32106, 33002, 32626, 32118, 33270, 32120, 33021, 30842, 32635, 32636, 32765}	42
SGCZ	{32897, 32392, 33038, 10895, 33166, 2066, 33043, 32533, 13979, 32031, 32032, 32289, 32681, 32809, 32045, 33198, 32307, 33076, 13879, 33210, 32188, 32701, 32708, 32457, 32969, 32587, 32591, 30803, 32084, 12505, 32858, 31964, 13669, 32229, 32487, 32232, 32236, 32493, 33141, 30842, 32379, 13951}	42
SLC16A7	{33159, 30861, 32781, 32399, 32787, 32021, 32409, 32538, 32029, 32032, 32034, 32419, 32422, 30759, 22957, 32817, 32307, 32180, 32181, 32308, 30775, 32056, 33209, 32187, 32194, 1348, 30792, 32458, 32459, 33102, 32084, 33236, 32982, 32094, 32614, 30823, 32615, 33264, 33265, 32754, 32628, 32501}	42
LRRC4C	{30721, 30725, 32520, 32144, 30740, 30868, 32409, 33187, 32037, 32422, 30769, 32436, 33076, 32438, 32186, 32446, 3009, 32833, 32966, 32967, 33097, 32204, 32973, 32206, 32211, 31956, 32214, 32217, 32090, 32605, 32866, 30819, 32614, 32103, 33132, 32749, 33265, 32626, 32755, 32885, 32119, 32763}	42
CCDC85A	{33027, 32650, 32397, 32014, 10895, 32144, 30865, 30738, 30739, 32782, 32149, 30744, 32025, 32665, 32027, 32156, 32032, 32544, 33058, 32296, 32043, 32055, 32829, 32576, 32832, 32199, 32460, 32590, 31951, 3031, 32216, 30810, 13532, 13533, 32608, 32231, 32107, 33263, 32756, 32757, 33021}	41
SDK1	{32000, 32897, 32005, 32133, 30729, 32655, 32401, 33169, 30711, 32663, 32919, 33175, 32666, 22953, 32043, 1199, 32176, 32306, 12083, 32180, 32438, 32439, 31991, 32701, 32191, 32329, 14666, 32845, 32462, 32207, 33102, 32345, 33241, 32606, 33143, 32357, 33256, 32745, 32628, 33014, 32119}	41
HDGFL1	{32516, 32005, 32139, 33165, 32273, 32532, 32660, 33055, 33184, 32034, 32676, 32166, 32435, 32568, 32189, 32966, 32967, 30792, 32459, 32204, 32077, 31949, 32591, 31952, 32465, 30802, 27348, 32085, 32086, 33108, 30810, 32506, 32476, 33114, 32734, 32254, 32872, 30842, 32763, 13821, 30718}	41
MIR1269A	{33153, 33027, 30725, 30727, 32911, 32023, 32282, 32411, 32414, 32160, 30759, 32296, 32809, 33066, 32171, 1199, 32688, 32833, 32195, 32709, 32968, 2123, 32204, 32590, 31952, 33107, 32217, 32090, 32993, 32995, 32229, 32103, 32763, 32745, 32238, 33007, 30836, 32628, 30715, 32892, 30718}	41
LINC01320	{32387, 32388, 33027, 32264, 32392, 30861, 32144, 32021, 32790, 22935, 32409, 32032, 32160, 32434, 13879, 13884, 30783, 3011, 33220, 32969, 32078, 32462, 33231, 32081, 3031, 33241, 32091, 13532, 32604, 32998, 32615, 32232, 32872, 32106, 33264, 32628, 30837, 33144, 30842, 32509, 31998}	41
LOC102546299	{32516, 32005, 33169, 30711, 32660, 32793, 32924, 32033, 32673, 32550, 32171, 32428, 11314, 32820, 32568, 32193, 32966, 32967, 32969, 32464, 30802, 3030, 32603, 32225, 32993, 32995, 32357, 32491, 32239, 32623, 33007, 32114, 32628, 32756, 32757, 32247, 33268, 33270, 33019, 32765}	40
PTCHD4	{33027, 32397, 30868, 32021, 32149, 32279, 32280, 30742, 32533, 33175, 32540, 22935, 14240, 32803, 30759, 32174, 32175, 32176, 30777, 32063, 3008, 33215, 32708, 30802, 33236, 32982, 31964, 32094, 32225, 32099, 32995, 33259, 32754, 33268, 32246, 32504, 33145, 32890, 33019, 32510}	40
IMPG1	{32513, 32781, 32654, 33167, 33168, 32018, 32019, 30738, 30741, 32787, 32663, 32791, 30746, 32038, 32045, 32951, 33210, 32699, 13628, 32829, 3009, 32708, 1348, 30792, 32466, 32083, 32597, 32087, 11355, 32092, 32349, 32866, 32486, 32103, 30836, 33140, 32246, 32762, 32892, 32254}	40
UBE2E2	{33153, 30725, 30729, 32010, 32018, 32019, 32920, 32026, 32411, 13979, 32541, 32160, 33184, 32166, 32045, 33072, 30769, 32307, 32438, 32439, 32440, 32573, 32062, 3009, 32195, 3011, 32204, 32845, 33232, 32212, 33108, 33238, 3031, 32745, 32619, 32493, 32885, 32887, 33144, 32763}	40
SQOR	{33025, 32649, 32010, 32911, 32273, 32530, 32538, 33184, 33058, 32419, 32676, 32427, 32175, 32177, 32434, 32307, 32438, 32950, 32184, 32697, 3008, 32576, 32833, 32199, 30792, 32202, 32078, 32590, 32466, 30803, 32597, 32086, 32092, 31972, 31976, 32232, 33132, 33135, 31988, 33268}	40
MIR5007	{33153, 33031, 32392, 32522, 33037, 30865, 32019, 33044, 30741, 32537, 32538, 13979, 32411, 14240, 2218, 33198, 32815, 11314, 32435, 32180, 32183, 33210, 32315, 32191, 32961, 32327, 33102, 32597, 32344, 32473, 32094, 32606, 32099, 32228, 33256, 32107, 33265, 32379, 32892, 32893}	40
MMP16	{33025, 32264, 30865, 32660, 32021, 32149, 32920, 30746, 32540, 33187, 33188, 32809, 32699, 3004, 32576, 1348, 32203, 32716, 31949, 32335, 32210, 32211, 32597, 32853, 33238, 33241, 32091, 32092, 13532, 32866, 31972, 32231, 32871, 32626, 32118, 32246, 30838, 33014, 30715, 32765}	40
AGBL1	{30720, 13569, 30852, 33159, 32399, 32144, 32924, 33187, 32292, 33196, 1199, 33075, 32820, 32950, 32444, 32188, 32189, 32830, 32207, 33232, 32209, 32597, 3030, 32728, 32345, 33241, 11355, 32092, 32606, 32866, 33256, 31980, 32236, 32753, 32754, 30835, 33266, 32246, 32635}	39
KCTD16	{32387, 30852, 32388, 30725, 33038, 30737, 32787, 30870, 33177, 33188, 32166, 32043, 32435, 32436, 32568, 30777, 33210, 32573, 32191, 32576, 32703, 32708, 3014, 33097, 32465, 32210, 33107, 3030, 32473, 32091, 32608, 32866, 31972, 11373, 32241, 32757, 32120, 32122, 30718}	39
SLC8A1	{32133, 30725, 32649, 32655, 32530, 32532, 22935, 32408, 32281, 30744, 32924, 32029, 32673, 33189, 32296, 32682, 33066, 30766, 32697, 13885, 30783, 32577, 32968, 3017, 32203, 33100, 32078, 32209, 32216, 31960, 12505, 31968, 32099, 32229, 33126, 33259, 32108, 32626, 13821}	39
SLC25A51P1	{32518, 30727, 32904, 32905, 32522, 32400, 32273, 32785, 22935, 30759, 32809, 32299, 32177, 32435, 33075, 32833, 30787, 32458, 33100, 33102, 32210, 32596, 33108, 33236, 13912, 13532, 32225, 32230, 32231, 32106, 32619, 32749, 32753, 32117, 33144, 32761, 30842, 32508, 32509}	39
KHDRBS3	{13569, 32647, 32654, 10895, 30739, 30868, 33174, 32919, 32415, 32032, 32292, 32549, 33189, 32174, 32434, 32950, 32183, 32189, 32830, 32457, 32202, 32591, 32337, 32721, 31956, 32087, 32728, 32606, 32608, 33121, 32995, 32229, 22501, 32890, 32872, 32108, 33261, 32506, 32635}	39
MIR4275	{30720, 33039, 32916, 32021, 33044, 13979, 32419, 32037, 30759, 22957, 30769, 32177, 32306, 32817, 33206, 32056, 32696, 3004, 32193, 32449, 32450, 32328, 32458, 32586, 31951, 31952, 32504, 32594, 33107, 11993, 13533, 31968, 32103, 32491, 32619, 33270, 32247, 32120, 32765}	39
KIF4B	{32000, 33153, 32518, 32273, 33174, 30743, 32023, 32537, 13979, 32544, 32553, 33066, 32176, 13625, 32187, 33213, 32832, 32194, 32195, 32707, 32964, 32329, 14666, 33233, 32858, 32476, 31968, 32608, 32228, 32357, 32614, 33256, 32745, 33132, 32749, 33141, 32894, 31997, 32254}	39
PDHA2	{32782, 32910, 32532, 32023, 32156, 32540, 32286, 32681, 32428, 32049, 32305, 32306, 32434, 33206, 32183, 32440, 30777, 32573, 33215, 32833, 32963, 32585, 32077, 32465, 30802, 31956, 33236, 13912, 12505, 33113, 32091, 32225, 32103, 32872, 32619, 32756, 32246, 33270}	38
LINC01037	{30721, 32133, 32520, 30742, 32415, 32291, 32045, 32175, 32688, 1199, 33210, 32063, 32064, 32194, 32707, 33219, 32198, 33228, 32717, 32335, 31952, 33231, 32084, 32086, 30807, 32092, 32349, 13533, 32606, 32357, 32619, 33132, 32493, 32112, 31988, 30837, 32118, 32635}	38
DMD	{30720, 32770, 32005, 33159, 33167, 32791, 32920, 22937, 30746, 32541, 33184, 32037, 32937, 32428, 32049, 32308, 30783, 32833, 3011, 32709, 32717, 32465, 32721, 3031, 13912, 32217, 11355, 32232, 32236, 33261, 32878, 32112, 32626, 32628, 33143, 33144, 33020, 32893}	38
TMTC2	{32524, 2066, 32532, 33046, 32791, 33174, 32537, 32666, 33175, 32156, 32419, 32292, 32166, 33066, 32815, 32305, 32435, 32440, 32315, 13884, 32701, 32965, 32588, 32207, 13912, 33117, 33118, 32740, 32229, 32103, 32872, 33002, 32493, 32494, 33264, 32500, 33141, 33148}	38
LINC00901	{30727, 30729, 32399, 32533, 22935, 32411, 32286, 33058, 32163, 32681, 33196, 32176, 32950, 32577, 32327, 30792, 32585, 14668, 32845, 32206, 32462, 32344, 12505, 32728, 32091, 32858, 33116, 32227, 32228, 32998, 32871, 31980, 32238, 32494, 32499, 33141, 33148, 13821}	38
LINC01477	{30725, 32650, 30861, 33165, 32911, 33039, 30870, 32025, 30746, 33058, 32550, 32427, 33198, 32815, 32306, 32308, 32441, 13884, 32062, 33215, 32576, 32962, 32199, 30792, 32459, 32205, 33106, 30803, 31956, 31964, 33118, 32108, 32628, 32246, 32247, 33019, 33148, 32509}	38
CTNNA2	{13956, 30725, 33168, 33169, 32409, 32033, 32673, 32176, 33072, 32697, 32443, 32188, 32833, 32961, 32072, 32073, 3017, 32588, 32206, 32722, 27348, 32214, 32087, 13912, 33238, 32606, 31972, 32749, 33135, 33263, 33264, 32114, 32754, 32247, 32504, 32636, 32894}	37
KCNIP4	{32647, 33159, 32265, 10895, 33167, 32785, 32018, 32019, 33173, 32280, 32025, 32291, 1199, 32436, 32950, 32696, 32697, 32315, 32444, 32573, 32829, 30783, 33219, 33228, 32078, 32209, 32466, 33236, 32473, 32866, 22501, 33259, 32236, 11373, 32501, 32761, 32763}	37
LINC01139	{32897, 33153, 33165, 32018, 32019, 30738, 32537, 32793, 13979, 32415, 32163, 32292, 30766, 33198, 30777, 32443, 30783, 32449, 32450, 3011, 32708, 32962, 3014, 32964, 32457, 32585, 31956, 32858, 31976, 32232, 32749, 33133, 33263, 32117, 30837, 30839, 32509}	37
SNHG5	{32260, 10895, 33169, 33043, 32533, 30742, 32663, 32919, 32281, 30743, 32414, 22946, 32550, 32171, 13870, 32307, 32181, 32055, 32446, 32200, 32586, 32204, 32206, 32207, 12505, 11993, 33241, 30810, 32606, 32872, 32491, 31980, 32238, 32239, 30836, 32120, 13821}	37
CDH2	{32139, 32910, 30739, 32281, 30746, 32817, 32308, 30777, 32187, 32188, 13884, 32193, 32194, 3011, 32705, 32962, 33219, 32327, 32458, 32587, 32460, 31951, 32337, 32211, 31956, 32597, 32086, 13912, 33113, 31964, 32993, 32872, 32241, 32117, 31991, 32634, 32635}	37
LARGE1	{32134, 32135, 33159, 30858, 30868, 32532, 30870, 32660, 32673, 33058, 22946, 32037, 33066, 32308, 13879, 32184, 33209, 33210, 32063, 32064, 32590, 33233, 32210, 33106, 31960, 32345, 33241, 32606, 32734, 22501, 32230, 32494, 33265, 30835, 32887, 32120, 32762}	37
MGAT4C	{32000, 33025, 32264, 32397, 32782, 30863, 33165, 32017, 30737, 32021, 32790, 32791, 30744, 32665, 32544, 33196, 30769, 32441, 32443, 32577, 33219, 30787, 3014, 32969, 32077, 3022, 32462, 32717, 33118, 32614, 31976, 32236, 32246, 32504, 33019, 32767}	36
OTOL1	{33153, 32135, 32273, 32401, 32530, 30743, 22935, 32409, 32665, 32793, 33184, 33058, 33187, 32297, 32682, 32171, 32299, 22953, 33076, 32060, 32062, 32961, 32072, 32073, 32973, 32465, 33108, 30807, 11993, 32734, 33143, 32107, 31980, 32755, 31991, 30715}	36
MIR4318	{13569, 32387, 32388, 30725, 30733, 32781, 32149, 32793, 32666, 22937, 32034, 33191, 32937, 22953, 32815, 32187, 32317, 32072, 32073, 14666, 32457, 32587, 31949, 3022, 30802, 31956, 32217, 33114, 31967, 32740, 32486, 33256, 32619, 33259, 32508, 31997}	36
OPCML	{32387, 32388, 32138, 32013, 32014, 30733, 32654, 33166, 33046, 33178, 32034, 32290, 32422, 22957, 30766, 32823, 32446, 32199, 31951, 31952, 32337, 32216, 33113, 33116, 33117, 32866, 32227, 33250, 31976, 32492, 33261, 32623, 32753, 32755, 32761, 32634}	36
REEP3	{13569, 32904, 30729, 32905, 32523, 32655, 10895, 32911, 33168, 33044, 33173, 32920, 22937, 33055, 33198, 32434, 32441, 32703, 32576, 32194, 33219, 32966, 32967, 32968, 32969, 33100, 32335, 31952, 33118, 32228, 11373, 30835, 32883, 32117, 32506, 33021}	36
NAALADL2	{30720, 13569, 32523, 33166, 33168, 30868, 32026, 32029, 32286, 32415, 32033, 32291, 32676, 32422, 32296, 32428, 13870, 32435, 32181, 32696, 32441, 32830, 32833, 32328, 32588, 33102, 33232, 32214, 32473, 33116, 33118, 32231, 32492, 32499, 31988, 33141}	36
CNTN3	{32770, 32133, 32518, 32654, 33174, 32027, 32411, 32924, 32415, 32031, 32673, 22953, 33196, 33206, 32184, 32056, 32314, 32701, 32062, 32063, 33089, 32328, 33228, 32212, 32086, 32473, 33113, 11355, 32740, 31975, 33256, 13804, 31988, 33268, 32122, 32510}	36
PRKN	{32516, 30729, 33167, 33173, 8105, 32682, 32307, 30774, 32441, 32442, 32697, 33209, 32832, 3017, 32586, 2123, 32205, 32206, 32462, 30802, 3030, 33114, 32604, 32866, 32099, 33259, 33132, 33133, 33263, 30836, 32756, 32757, 31991, 30715, 32508}	35
LINC00910	{32388, 32524, 32397, 32654, 32655, 32018, 32532, 32663, 32027, 32034, 32553, 32427, 32438, 32183, 32055, 32056, 32439, 32060, 32446, 32191, 32449, 32585, 32202, 31949, 32590, 32591, 32596, 32086, 32087, 32476, 32357, 32107, 32119, 32635, 31997}	35
PITX2	{32397, 33037, 32655, 32660, 33173, 33174, 32665, 32541, 32163, 32175, 32446, 32830, 32709, 32966, 32967, 31949, 33102, 32081, 32209, 32084, 13532, 33116, 32995, 32740, 32614, 32487, 32615, 32491, 32878, 32239, 32626, 30711, 32634, 8446, 30719}	35
FSTL5	{32000, 13956, 32516, 32013, 32399, 30742, 32663, 22937, 32034, 2978, 33200, 32049, 32697, 33215, 32194, 30787, 33100, 2510, 32337, 32594, 32083, 32596, 27348, 32086, 13912, 32476, 32605, 31968, 32995, 32103, 32871, 32241, 32246, 33145}	34
MIR99AHG	{30852, 32005, 32260, 32522, 32021, 32149, 32023, 32280, 32034, 32163, 22957, 32174, 32175, 30769, 32307, 32573, 32446, 32193, 32965, 31952, 32337, 33233, 32211, 32596, 33236, 32225, 33126, 32103, 33134, 32882, 33270, 32506, 8446, 30719}	34
TLR4	{13956, 32647, 32010, 33165, 33038, 32273, 32018, 32019, 32401, 2066, 30743, 22937, 32026, 33191, 33196, 13879, 32186, 32829, 32705, 32963, 32585, 14666, 32587, 14668, 33100, 33231, 32209, 33116, 32486, 31980, 32753, 33268, 30711, 33148}	34
MIR4790	{30720, 33153, 30852, 30727, 30733, 32781, 33167, 32787, 32533, 32919, 32924, 32031, 32544, 33189, 30759, 32446, 32705, 3018, 32716, 32844, 3022, 31951, 31955, 32211, 32345, 33242, 33250, 32103, 33131, 11373, 33007, 33270, 33144, 13951}	34
CTNNA3	{32392, 32649, 30740, 33044, 32409, 33191, 32299, 32427, 32049, 11314, 32314, 33215, 32576, 32449, 32586, 32460, 32845, 32590, 32591, 30803, 32087, 30810, 11355, 31964, 13669, 32998, 33126, 32236, 33266, 32756, 32757, 30842, 30715, 33021}	34
MIR8068	{33031, 30858, 32911, 32533, 32791, 32919, 32290, 2978, 32553, 32937, 32045, 33076, 30774, 32950, 13884, 32829, 32585, 31949, 32206, 33107, 33236, 32085, 32086, 12505, 33114, 13533, 32094, 31968, 32866, 32228, 33135, 32114, 33268, 30836}	34
BCHE	{13569, 32392, 32265, 32787, 30868, 32021, 32409, 32282, 32538, 32156, 32033, 32809, 32435, 13625, 33215, 32193, 3011, 32973, 32209, 32085, 30807, 32599, 32092, 31968, 32106, 33002, 32493, 33007, 32112, 32883, 30836, 33141, 32118, 30715}	34
MIR4445	{32387, 32388, 32005, 33027, 32911, 32533, 32408, 32409, 33177, 32924, 32029, 32289, 8105, 22953, 13870, 32435, 32441, 3004, 32317, 33213, 32191, 32705, 32203, 32722, 32212, 13532, 32990, 30819, 32241, 30835, 31988, 30837, 32894, 32767}	34
DUXAP10	{32904, 32905, 30858, 32144, 32660, 33174, 33177, 33178, 32541, 32286, 33189, 30759, 33191, 32682, 32815, 32816, 33200, 33076, 32966, 3017, 33228, 31952, 33238, 30807, 32216, 33241, 33134, 33135, 32112, 32241, 33265, 30835, 33144, 32761}	34
ADCY8	{32904, 32905, 30733, 33038, 32399, 30738, 32530, 32027, 32924, 33055, 32296, 32428, 30769, 33075, 33206, 32697, 32441, 32830, 32064, 32962, 32966, 32327, 32967, 32586, 32211, 32853, 33117, 33126, 32106, 32623, 32241, 33141, 33143, 32894}	34
DLGAP1	{33152, 13569, 30858, 32013, 33038, 30863, 32273, 32401, 30742, 32920, 22946, 32291, 32803, 32681, 32045, 32688, 33075, 13885, 32832, 32193, 32450, 32203, 32596, 27348, 33108, 32087, 13533, 32614, 31975, 32749, 11373, 32754, 31991, 13821}	34
PABPC1P2	{32513, 32388, 32392, 32649, 30861, 32916, 33174, 32793, 22937, 32027, 32156, 32544, 32291, 32549, 32550, 1199, 13879, 13884, 32446, 32072, 32585, 33097, 33228, 32466, 31956, 32599, 32217, 32473, 31961, 32866, 32501, 32761, 32894, 32254}	34
HCN1	{32516, 32649, 32785, 32018, 32149, 30744, 32025, 32414, 32034, 32419, 32549, 32937, 32816, 32305, 30775, 32701, 32964, 33228, 33102, 32594, 33236, 32597, 32599, 31960, 32474, 32091, 13532, 33115, 32993, 32099, 32103, 31976, 32745, 32887}	34
LINC01507	{33152, 32910, 30863, 30711, 30740, 30742, 32790, 22935, 32415, 32032, 32160, 32673, 32037, 32307, 32180, 32440, 32444, 3009, 32833, 32457, 32586, 33097, 32473, 32217, 32474, 31964, 33118, 31975, 32239, 33266, 32501, 33141, 32247, 32890}	34
SPOCK3	{13569, 32518, 32010, 33037, 33168, 32279, 32791, 22937, 33184, 22946, 32292, 22957, 30774, 32439, 32438, 32961, 32968, 32329, 33107, 32086, 32344, 32217, 31960, 32603, 32605, 32995, 32357, 32487, 32114, 32754, 32500, 32118, 32504, 31998}	34
GIMD1	{32388, 32005, 32523, 32524, 32654, 32787, 32532, 33046, 32537, 32027, 32413, 32414, 32549, 32174, 32176, 32317, 32064, 32450, 32962, 32072, 32077, 32717, 32335, 32081, 32337, 32344, 32473, 32091, 32092, 32099, 31972, 32357, 32501}	33
KCNH8	{32770, 32647, 32524, 33169, 32790, 32279, 32281, 32029, 32291, 32553, 32682, 32049, 30774, 13879, 32696, 32187, 33219, 32709, 32072, 32073, 33228, 32590, 33107, 31956, 32853, 33236, 33114, 31968, 32998, 32487, 32887, 32379, 32510}	33
PABPC4L	{32904, 32905, 33165, 32399, 33039, 32530, 30739, 30870, 32023, 32025, 32290, 33191, 22953, 1199, 30769, 32056, 33210, 3008, 32576, 33219, 3014, 32328, 32587, 32204, 32205, 32086, 32216, 33121, 32619, 32623, 33270, 32504, 8446}	33
TRPM3	{30727, 32265, 32139, 32782, 33177, 22957, 32049, 32950, 32183, 32441, 13625, 32188, 32194, 31949, 32083, 32084, 3031, 12505, 32506, 11993, 32349, 33117, 32509, 33259, 32108, 13804, 33134, 32628, 33021, 30842, 32379, 31997, 32510}	33
LINC01060	{30725, 32904, 32265, 30858, 32905, 32524, 33169, 22935, 32537, 33177, 32296, 33072, 32438, 32439, 13879, 13625, 32186, 30777, 32703, 32709, 32199, 32328, 32969, 32588, 32462, 2510, 32486, 33259, 32108, 32112, 32763, 33021, 30718}	33
LINC01031	{13956, 33166, 30739, 30868, 32282, 30751, 14240, 32682, 32428, 32180, 32183, 3004, 32063, 32064, 32193, 32832, 3014, 33097, 32588, 33232, 32103, 32872, 32619, 13804, 11373, 33133, 32623, 33007, 33134, 32890, 33019, 8446, 32767}	33
NDST4	{30721, 32388, 32647, 32264, 30741, 32409, 32281, 32282, 33066, 11314, 32307, 13628, 32193, 32833, 32195, 32328, 33102, 32722, 31960, 32476, 13532, 13533, 2142, 32486, 31975, 32232, 33256, 32623, 32753, 32755, 33141, 30838, 32508}	33
HS3ST4	{32897, 32770, 33153, 32904, 32905, 33169, 32793, 32538, 32419, 32296, 30766, 32181, 30774, 32184, 32699, 32701, 32317, 32577, 32709, 32965, 2123, 3022, 33102, 3031, 32603, 32608, 32866, 32230, 30823, 32878, 33263, 32508, 33021}	33
NEGR1	{33025, 32785, 33169, 32663, 22946, 33187, 32549, 32171, 1199, 30769, 32435, 13625, 32705, 32966, 32199, 32967, 14666, 2123, 32204, 2510, 31951, 33236, 32597, 32728, 12505, 13912, 32474, 33112, 32236, 32761, 32762, 32635, 32636}	33
TPK1	{30852, 32005, 30858, 33169, 32541, 32160, 32290, 32428, 32688, 32177, 32307, 32055, 32443, 33215, 14666, 31949, 32337, 32466, 30802, 32594, 32596, 32214, 33241, 32349, 32605, 31968, 22501, 31976, 32749, 32241, 32500, 32885, 32247}	33
PCDH15	{32000, 33159, 32910, 33044, 30744, 32793, 8105, 2218, 22957, 32688, 32308, 32055, 32062, 32830, 33219, 32708, 32964, 30792, 3018, 32078, 32465, 30802, 32214, 32216, 32090, 32603, 33242, 31968, 33256, 33002, 32241, 33268, 32894}	33
LUZP2	{30721, 33027, 32516, 32524, 33037, 32282, 32800, 32289, 32166, 22957, 32306, 12083, 32436, 32191, 32576, 33215, 32194, 32077, 32078, 32205, 33106, 32214, 3031, 32473, 32090, 33242, 32608, 32993, 33121, 32491, 30835, 32254, 30719}	33
ACTR3BP2	{32144, 32787, 32791, 32280, 32919, 32540, 32160, 33184, 33058, 32549, 33191, 30766, 33200, 32950, 30775, 32186, 32701, 32965, 32968, 3017, 32203, 32716, 30803, 32982, 30807, 32871, 33133, 32239, 33007, 30836, 30837, 30839, 33144}	33
AUTS2	{32397, 32401, 30739, 30711, 33173, 33174, 30743, 32540, 32549, 32167, 32296, 8105, 2218, 32177, 32180, 32446, 2123, 32085, 32090, 32858, 33115, 31967, 32103, 32236, 32492, 33266, 31988, 31991, 32504, 33145, 33020, 32893, 32254}	33
SHISA9	{32513, 33027, 32518, 32522, 32013, 33039, 33167, 32017, 32018, 32019, 30868, 22937, 32415, 2978, 32166, 32171, 30769, 32442, 32193, 32709, 33100, 32335, 32081, 33236, 32473, 33114, 31973, 32357, 30823, 32493, 33133, 32117, 30719}	33
PARD3B	{32265, 32911, 32144, 32532, 32660, 32297, 32172, 32428, 32181, 32951, 32442, 32187, 32576, 32247, 30792, 32969, 32202, 32209, 32599, 12505, 32092, 31972, 32357, 32230, 32103, 32487, 32615, 33266, 30836, 32756, 30839, 32892}	32
COL22A1	{32387, 32388, 13956, 30727, 32399, 32400, 32790, 32413, 32029, 32292, 32815, 32049, 32820, 32189, 32701, 32329, 33097, 31952, 32337, 3030, 32605, 31972, 22501, 33126, 32871, 32107, 32623, 32118, 33014, 32762, 32763, 32509}	32
LOC100129138	{33153, 30725, 32647, 32392, 30861, 32654, 32782, 33039, 32273, 33168, 32790, 32025, 32411, 13979, 30753, 33058, 32681, 32428, 32308, 32450, 3011, 32964, 32329, 32209, 32103, 31976, 31975, 32106, 32755, 32883, 32506, 32763}	32
MIR1268A	{32516, 32264, 32524, 2066, 32019, 30742, 32026, 2978, 32163, 32549, 32172, 33198, 33200, 13879, 32060, 32194, 32714, 32206, 30802, 32083, 33108, 32473, 32345, 31964, 32606, 31967, 32487, 30823, 33132, 33261, 32626, 33143}	32
CDH12	{30721, 33159, 32010, 32014, 32785, 33046, 32663, 32031, 32037, 33191, 32815, 32056, 30787, 33220, 32072, 32073, 32714, 31952, 32209, 32465, 33107, 3031, 13669, 32357, 33256, 32491, 33264, 32883, 32500, 32757, 32504, 32636}	32
LOC101928944	{13956, 32516, 33037, 33166, 33168, 33044, 32408, 32409, 32415, 13870, 33198, 32951, 32588, 31949, 32590, 32211, 32087, 33113, 30810, 32474, 32993, 32232, 33002, 32623, 32882, 33266, 33141, 32118, 30839, 32762, 33019, 32893}	32
POTEM	{30852, 30729, 32650, 32905, 30733, 33168, 32916, 33178, 30751, 32290, 33189, 32297, 32682, 32815, 32816, 32305, 32817, 32307, 33076, 33200, 32708, 32203, 32716, 31952, 32211, 30807, 32094, 32745, 33135, 32628, 33143, 32508}	32
LOC390705	{30725, 32014, 32803, 33188, 32166, 32167, 32299, 32823, 30775, 30777, 32699, 33215, 32962, 32963, 32967, 32844, 32206, 32462, 32212, 30810, 32858, 32094, 32993, 32872, 32745, 32878, 33135, 32112, 33140, 33148, 32892, 30718}	32
SORCS1	{32897, 33027, 32516, 33031, 32392, 32522, 32139, 32654, 32665, 32027, 32029, 33055, 32422, 32681, 1199, 33200, 32306, 33075, 32950, 30777, 32315, 32329, 32716, 32844, 32591, 33108, 32599, 13912, 13669, 22501, 32628, 32885}	32
BTBD3	{30720, 32654, 30738, 30743, 32282, 32031, 32544, 32045, 32817, 32186, 32449, 32450, 32833, 32966, 32967, 30792, 3017, 32845, 32209, 31956, 33238, 32344, 32728, 32605, 33117, 31968, 32225, 32112, 32500, 33145, 32763, 30719}	32
KDM4C	{30729, 32013, 32397, 33167, 32023, 32296, 22957, 30766, 32175, 32176, 33075, 13884, 32577, 3011, 32199, 32457, 32078, 33102, 30803, 32086, 32216, 33117, 32866, 32995, 32487, 32872, 33134, 32628, 32885, 32246, 33141, 32892}	32
IMMP2L	{32897, 33153, 32134, 32401, 32018, 32019, 30865, 33044, 33055, 33184, 30753, 32419, 32681, 32682, 32055, 32696, 33209, 32314, 32195, 32965, 32072, 32969, 33100, 32464, 32081, 33106, 32229, 22501, 32107, 31980, 32504, 30718}	32
LINC00648	{32010, 32138, 32523, 32782, 30740, 30744, 30746, 33178, 32156, 32541, 32032, 32037, 32314, 32444, 32450, 32709, 2123, 14668, 32460, 32588, 33102, 32594, 33113, 32858, 32493, 32494, 32241, 32499, 32118, 32887, 33019, 32509}	32
STXBP6	{32654, 32401, 14240, 32033, 32034, 32292, 32676, 32038, 32937, 32171, 32299, 32055, 13884, 32573, 32829, 32064, 3008, 1348, 32709, 32716, 32085, 33238, 33116, 32606, 32866, 33126, 32872, 32492, 32500, 31991, 32765}	31
CHEK2P2	{30742, 32920, 32540, 32924, 30751, 32160, 30753, 32290, 32163, 32803, 30769, 30774, 32315, 32699, 32830, 30783, 32963, 32966, 32967, 32599, 30807, 30810, 32993, 32998, 30823, 32112, 32246, 33021, 32893, 32510, 30719}	31
TMEM182	{33159, 32520, 32524, 33037, 32916, 30741, 33173, 32408, 32538, 32666, 33178, 30753, 32816, 32435, 32699, 32317, 32585, 33106, 32083, 32474, 32858, 32508, 32763, 32872, 32492, 32493, 33133, 32118, 32635, 32636, 32254}	31
MIR4436A	{10895, 32787, 33174, 32541, 32297, 32937, 32171, 33200, 32817, 32307, 32820, 32206, 3022, 32462, 30802, 27348, 32217, 30810, 32474, 32858, 32605, 33117, 32230, 32745, 33002, 33007, 32753, 32626, 33266, 33014, 32763}	31
UNC5D	{32000, 32264, 30870, 32023, 30742, 32665, 33175, 32029, 32163, 32803, 32809, 8105, 32175, 32049, 32177, 32950, 32823, 32830, 32191, 32458, 32714, 2510, 32337, 33238, 11355, 32225, 32866, 32500, 33140, 32636, 32510}	31
CDH13	{32138, 32654, 32911, 33168, 33169, 32532, 32660, 33174, 32026, 32538, 32166, 30759, 32056, 32441, 32189, 32198, 32327, 3017, 14668, 32077, 32206, 32217, 32228, 33259, 32238, 32494, 33264, 32753, 30711, 32120, 32761}	31
GRID2	{32518, 30727, 32904, 32649, 32781, 32530, 32919, 32409, 2978, 2218, 33196, 32315, 32060, 32701, 32832, 3018, 32203, 32465, 32210, 32597, 12505, 32734, 32225, 31975, 32232, 32872, 33131, 32117, 32501, 32508, 30718}	31
SNTG1	{32513, 30852, 32388, 32518, 32138, 32523, 32014, 32530, 33174, 32029, 32291, 33187, 32166, 33066, 32306, 32307, 32434, 13879, 32830, 32329, 33100, 32077, 32212, 33108, 32344, 33121, 32357, 32241, 30837, 33014, 32254}	31
PDE4D	{32017, 32401, 32021, 32666, 32413, 32290, 2978, 32037, 32296, 32171, 32442, 30783, 32328, 30792, 32968, 33097, 32205, 32206, 32590, 32845, 33115, 31972, 13669, 32228, 32114, 33268, 32119, 33021, 32508, 32893, 30719}	31
DSCAM	{32513, 32133, 30725, 32522, 32013, 32014, 33037, 32400, 30738, 32023, 32541, 33058, 33187, 32937, 12083, 32055, 32440, 32184, 32443, 32829, 33089, 32586, 32462, 33232, 32209, 32599, 32344, 32091, 32092, 32635, 32892}	31
LINC01242	{30720, 33159, 32781, 33037, 33038, 32793, 33177, 32156, 32924, 32422, 32299, 33072, 32951, 13625, 32701, 32191, 3011, 32963, 32464, 32211, 33107, 33238, 13912, 11355, 32349, 32230, 33126, 30836, 30837, 33020, 32767}	31
CHSY3	{32911, 30740, 32149, 30744, 32537, 32156, 33055, 32034, 32442, 32063, 32064, 32961, 32586, 32460, 33100, 32078, 33228, 32094, 33121, 30819, 32995, 33131, 32108, 32494, 33263, 33264, 32754, 32501, 32118, 32379}	30
IRX1	{32260, 33037, 33165, 32144, 30744, 33066, 32045, 33200, 32823, 32183, 33210, 32573, 32446, 32193, 33097, 32459, 32204, 32973, 3022, 33233, 30802, 33106, 32216, 33250, 32614, 32615, 33134, 30835, 32501, 30718}	30
DAB1	{32133, 30725, 32265, 32138, 32911, 30741, 32538, 32809, 32049, 32435, 32439, 30777, 33209, 32446, 32966, 32967, 14668, 31951, 32464, 32982, 3031, 32225, 31973, 32103, 30835, 32500, 32885, 32887, 33019, 31998}	30
LOC101927967	{32897, 32017, 30746, 32414, 32031, 32289, 33058, 32550, 32167, 33200, 32177, 32434, 32181, 32950, 32119, 32966, 32967, 31949, 32590, 32845, 32210, 32083, 32211, 33106, 33107, 13912, 32606, 33126, 32247, 32892}	30
GABRG2	{32770, 33037, 33038, 30868, 33046, 32289, 33066, 32174, 32175, 32688, 33072, 32440, 32193, 3009, 32705, 32709, 33097, 32204, 31952, 32464, 32722, 32853, 11355, 33118, 30819, 31975, 30836, 32501, 30839, 31998}	30
MIR4422	{32264, 32654, 32782, 32017, 33044, 30741, 30746, 32544, 32419, 32676, 32167, 32428, 32816, 32435, 13885, 33216, 32708, 1348, 33097, 32077, 32721, 32594, 30810, 32993, 33121, 32878, 33135, 32499, 32757, 33019}	30
NLGN1	{32522, 32650, 32524, 32018, 32019, 32916, 30743, 33178, 32427, 32688, 12083, 32180, 32820, 32055, 13625, 32446, 32705, 14668, 32853, 32599, 13912, 32090, 30819, 32103, 32619, 33131, 32878, 32112, 32247, 32508}	30
YY1P2	{32388, 32265, 32138, 32013, 30740, 30742, 32538, 32160, 32037, 30769, 12083, 32308, 32181, 32055, 33209, 13884, 32205, 32206, 32209, 33233, 30802, 32212, 33114, 32614, 32103, 32493, 33261, 33140, 30837, 32380}	30
MYT1L	{30721, 33025, 2066, 32919, 22935, 32413, 32414, 30753, 32816, 12083, 30775, 13885, 33089, 30787, 32072, 32073, 32204, 32460, 32466, 32212, 32476, 32349, 32092, 31968, 32225, 32608, 33121, 31975, 32765, 31997}	30
KHDRBS2	{32005, 32139, 33038, 2066, 32916, 33174, 32924, 32286, 32682, 33196, 32439, 32314, 33210, 32701, 32063, 32064, 30792, 32973, 32212, 32599, 32091, 32092, 32990, 32615, 32232, 32107, 31980, 33007, 32763, 32509}	30
ZNF717	{30721, 32770, 33038, 32018, 32019, 32665, 32409, 32793, 33178, 32292, 32809, 32172, 32056, 33209, 22333, 22334, 33215, 32966, 32967, 32073, 33107, 13912, 32858, 32866, 32995, 32614, 31980, 13804, 32506, 33021}	30
IPO11	{33153, 30865, 2066, 32149, 30870, 32800, 32174, 32049, 32435, 32951, 32441, 32187, 13885, 32962, 33100, 32465, 32721, 13912, 32092, 33121, 32103, 32231, 32509, 13804, 33134, 32623, 32500, 32246, 32122, 31997}	30
MEI4	{32388, 32005, 32522, 33169, 32532, 33173, 30870, 32027, 32541, 32413, 13870, 32176, 32951, 32441, 32573, 32703, 32193, 3014, 3018, 32587, 32460, 32844, 32081, 32599, 33242, 32871, 32754, 32756, 32508, 32893}	30
LINC01340	{13569, 30721, 30852, 32133, 32516, 30861, 32017, 22935, 32924, 32290, 32427, 33198, 32438, 32439, 32950, 33213, 33220, 32078, 32335, 32462, 32209, 30802, 32084, 27348, 3031, 13532, 32614, 32872, 32238}	29
LINC01239	{13569, 33025, 32260, 33169, 32787, 33043, 32920, 32029, 32414, 32171, 32815, 32308, 30774, 30775, 30783, 32965, 32078, 32591, 32086, 33116, 32872, 32492, 32493, 32628, 33268, 32247, 33145, 32763, 30719}	29
MIR3144	{33039, 32273, 32021, 33178, 33200, 32060, 32189, 30787, 32329, 32714, 32587, 33228, 3022, 32591, 2510, 31955, 33108, 33236, 30807, 11993, 32603, 32608, 33121, 32995, 32103, 33256, 32106, 31988, 30838}	29
LINC01021	{33027, 30852, 30737, 32533, 32920, 32034, 33187, 32296, 32937, 22953, 32176, 32820, 32833, 3011, 1348, 32329, 2123, 33107, 32597, 32858, 32998, 32103, 32231, 32108, 32885, 33143, 30842, 32509, 32510}	29
MCTP1	{32524, 32397, 32401, 32665, 13979, 32413, 32414, 32289, 32167, 32174, 32950, 32183, 32450, 32329, 32202, 32460, 32078, 32335, 32344, 32473, 30810, 32476, 32357, 32103, 32106, 33007, 30835, 32120, 32635}	29
CA10	{30720, 32134, 32518, 33168, 32017, 32533, 32663, 32537, 32409, 32289, 32676, 33191, 32172, 32307, 32568, 33210, 13885, 3011, 32203, 33100, 32205, 32206, 32591, 33108, 32853, 31964, 32094, 32099, 33133}	29
GPC5	{32897, 33027, 30727, 33031, 32523, 32397, 30738, 32021, 32411, 32413, 33055, 33072, 32820, 30774, 32188, 3011, 32328, 32969, 31949, 32206, 33233, 31975, 33256, 33263, 33265, 32883, 32117, 32765, 32767}	29
RFPL4B	{33152, 30729, 33169, 32924, 30751, 33188, 32038, 22953, 32816, 32308, 32181, 32056, 3022, 30802, 32722, 32596, 32604, 31967, 32228, 22501, 32614, 32745, 33266, 32118, 32246, 30715, 31997, 31998, 30719}	29
FGF12	{32138, 30733, 32401, 30711, 32916, 33178, 32411, 32541, 32803, 32167, 32174, 13879, 32439, 3004, 32703, 32576, 32832, 32962, 1348, 32845, 32464, 33121, 32107, 32236, 32619, 32754, 32247, 32634, 33021}	29
SEMA3D	{32513, 33027, 33159, 32533, 30742, 32281, 22946, 33189, 32299, 32573, 3008, 32193, 3011, 32591, 30802, 33107, 11993, 33242, 13533, 31967, 31968, 32993, 32227, 22501, 32486, 31976, 33131, 32887}	28
NPAS3	{30738, 32537, 32025, 32292, 33188, 32553, 32045, 32181, 30775, 32444, 32064, 32327, 3017, 32716, 32078, 3022, 32591, 33233, 32722, 11993, 11355, 32990, 32230, 33140, 32887, 33148, 31997, 32254}	28
PER4	{32005, 33043, 32544, 32550, 32682, 32172, 22957, 32177, 32305, 32438, 32439, 32576, 32965, 32844, 32335, 32465, 30803, 32982, 31964, 32608, 31976, 32239, 33007, 32499, 32883, 32122, 33021, 32254}	28
FUT8	{32133, 32138, 32397, 32654, 32782, 32916, 32790, 32919, 33046, 32409, 32286, 32544, 32292, 32682, 32436, 30775, 32568, 32443, 13885, 33213, 32449, 32450, 33228, 31952, 33114, 32604, 32615, 30839}	28
MIR4268	{32770, 30744, 13979, 32411, 32156, 32682, 32428, 32817, 32308, 33076, 13885, 33215, 32585, 32459, 32716, 31956, 33241, 32603, 32608, 32740, 30823, 30835, 33270, 32504, 33021, 32636, 32509, 32894}	28
DIAPH2	{33152, 32260, 32790, 32160, 33188, 33191, 32937, 32186, 33089, 3017, 32717, 31952, 32209, 32982, 33114, 33115, 33116, 32238, 32494, 33134, 32765, 33266, 33140, 33268, 33144, 33145, 32892, 32893}	28
CADM2	{30721, 30729, 30858, 32522, 33169, 30740, 22935, 32540, 32422, 8105, 32184, 32056, 32573, 32195, 32973, 31952, 32212, 32473, 11355, 33118, 32608, 32866, 32231, 32755, 32500, 32247, 32761, 32635}	28
LINC00374	{32139, 32655, 10895, 32401, 33044, 32281, 32156, 30753, 2978, 32291, 32167, 32688, 33075, 32186, 32315, 32701, 32833, 33231, 32081, 32466, 13532, 32106, 33002, 32492, 33007, 32628, 32118, 32762}	28
LINC01163	{30725, 33168, 30738, 30870, 32919, 32280, 22935, 32411, 32156, 32415, 32292, 8105, 32172, 32820, 32184, 33216, 32202, 32458, 32204, 32722, 31956, 32605, 32486, 32103, 32107, 33259, 32626, 31991}	28
ZPLD1	{32904, 32905, 33038, 32530, 32163, 32422, 1199, 30769, 33076, 33209, 32188, 32573, 32193, 32198, 3018, 32588, 33228, 33102, 2510, 33114, 32604, 32486, 32871, 33256, 32619, 32108, 32494, 31997}	28
CCDC91	{30721, 32409, 32033, 33066, 32043, 32305, 33076, 32438, 32439, 32961, 32204, 31956, 33236, 12505, 33113, 33114, 32605, 32103, 32231, 13804, 32493, 32878, 32241, 32500, 32506, 33148, 33021, 32510}	28
LRRC7	{30852, 30861, 32655, 30738, 32415, 32544, 33198, 32435, 32436, 33210, 13884, 32832, 32198, 3017, 32969, 2123, 14668, 32464, 32728, 12505, 30810, 32229, 32231, 32871, 32626, 32500, 32628, 32761}	28
ROBO2	{32134, 32273, 30865, 32790, 30753, 32673, 32696, 32189, 32195, 3011, 32707, 32457, 32202, 2123, 32717, 32209, 32596, 32853, 33236, 32216, 32728, 33113, 32103, 33259, 32878, 32117, 30842, 33148}	28
TBX3	{32000, 32392, 32010, 32523, 32654, 33038, 33169, 33175, 33184, 32038, 32427, 32688, 32180, 32438, 32439, 33220, 32077, 32462, 32207, 32087, 32090, 31973, 32614, 32487, 32619, 33265, 32504, 30718}	28
PRKG1	{30852, 32654, 33038, 30870, 32156, 32553, 13870, 32175, 32688, 32307, 32436, 32184, 32449, 33228, 32206, 32594, 32853, 32599, 33113, 30819, 32228, 32740, 32871, 32106, 33263, 32241, 33265, 32634}	28
SNTB1	{32770, 32005, 30725, 32138, 33039, 32149, 32279, 30743, 32791, 22946, 32172, 32815, 32305, 32183, 13625, 32442, 32186, 3004, 32317, 33215, 30792, 32587, 2123, 32206, 32721, 32210, 32608, 32995}	28
PTPRT	{32522, 32655, 32018, 2066, 30744, 32286, 32292, 32043, 32175, 12083, 32436, 32195, 3014, 33100, 32590, 33102, 32464, 32337, 33106, 11993, 32230, 32872, 32492, 32626, 33140, 33270, 30839, 32379}	28
SORCS3	{33025, 30852, 32138, 33038, 32400, 33168, 32791, 32537, 32414, 33191, 8105, 32699, 32703, 32064, 32063, 30787, 32968, 32458, 32085, 33242, 33115, 32103, 32619, 33133, 32878, 32119, 32636}	27
NRG1	{32000, 32273, 32401, 30737, 30868, 33173, 2066, 32666, 32673, 33188, 32043, 32174, 1199, 32049, 33209, 32442, 13884, 32703, 33238, 32858, 33114, 32871, 33133, 33264, 32753, 33014, 30711}	27
NUP35	{32000, 32649, 30863, 32144, 32018, 32026, 14240, 30753, 33191, 32176, 32434, 13879, 32568, 30783, 32206, 32462, 32211, 32596, 32597, 27348, 30810, 32091, 31973, 33259, 33264, 32887, 8446}	27
MC4R	{32770, 30727, 30861, 32911, 32787, 32532, 30742, 22935, 32800, 32803, 32553, 32816, 32442, 32965, 33097, 31956, 32740, 32486, 31976, 32872, 31980, 33263, 32882, 32246, 32504, 33021, 30719}	27
SH3BGRL	{32904, 33039, 30738, 33043, 32280, 33055, 30766, 32961, 33089, 30787, 32709, 3014, 32714, 32204, 14668, 33108, 33242, 33116, 32990, 32228, 32619, 31980, 33134, 33135, 33268, 30839, 32254}	27
SH3GL2	{32000, 32014, 32399, 30863, 32791, 32408, 32290, 32803, 33191, 33066, 32043, 32299, 32175, 32055, 32699, 32829, 32063, 32064, 33216, 3018, 32206, 32853, 31964, 32993, 32228, 32229, 32894}	27
LINC00645	{30725, 32397, 33166, 30740, 33173, 32027, 22953, 32174, 12083, 33206, 33210, 32446, 33215, 3011, 32327, 14666, 33228, 32206, 32591, 32084, 12505, 11993, 32603, 32217, 33007, 32380, 32510}	27
TBC1D22A	{33025, 30852, 30740, 32533, 32793, 33178, 32544, 22957, 32062, 32198, 32966, 32967, 32337, 30803, 32982, 13912, 11993, 33118, 32099, 33126, 32106, 33131, 32887, 8446, 32509, 30718, 13951}	27
LOC101927829	{33025, 33027, 32649, 32781, 32279, 32280, 30744, 32665, 32023, 33189, 32167, 8105, 32183, 32444, 33216, 32198, 32200, 3018, 31955, 33117, 31975, 30823, 13804, 32626, 32882, 32246, 32119}	27
CBLB	{32019, 32021, 33173, 32791, 32280, 32665, 32666, 32919, 22937, 32176, 32180, 32950, 32697, 30803, 32212, 30807, 30810, 33117, 32990, 31972, 31973, 32493, 32882, 33140, 30837, 32887, 32761}	27
NXPH1	{32516, 30725, 32138, 32654, 32144, 32530, 32665, 33178, 32803, 32937, 32428, 32307, 32184, 31991, 13884, 32573, 33215, 33220, 32587, 32594, 32887, 33117, 32614, 30835, 32500, 32247, 33021}	27
BCKDHB	{32649, 32910, 32665, 30746, 32027, 32540, 32414, 32673, 2978, 32550, 8105, 33196, 32816, 32049, 12083, 32568, 32314, 32315, 30792, 32457, 32217, 32866, 32615, 32232, 32871, 13804, 32887}	27
CTNND2	{33031, 32520, 32144, 32532, 32032, 32034, 32549, 33198, 30774, 32951, 32440, 32701, 3017, 32202, 31952, 32594, 32211, 3030, 33113, 33114, 32990, 31980, 32239, 32117, 32504, 32122, 31998}	27
LRMDA	{13569, 32522, 32911, 33046, 13979, 33198, 32306, 32697, 32444, 32703, 32709, 3017, 32458, 33233, 32086, 32473, 32225, 32228, 32872, 33131, 32878, 33264, 32500, 33268, 32118, 33019, 32892}	27
PLCB1	{33025, 32005, 32400, 30739, 32419, 32166, 32299, 32308, 32436, 32063, 32327, 2510, 32337, 32214, 33113, 32228, 31973, 33126, 32619, 33132, 30836, 32885, 33014, 32247, 30715, 32510, 30719}	27
PDE10A	{32397, 32654, 33175, 32282, 32411, 32156, 32673, 32037, 2218, 32434, 30774, 32055, 32696, 32705, 3022, 32337, 32086, 30807, 31967, 32993, 31973, 32763, 32232, 32501, 33144, 32634, 32379}	27
ANKS1B	{30721, 33025, 13956, 30725, 32135, 32265, 32911, 32530, 33174, 30743, 32282, 32924, 22946, 32308, 13628, 33213, 33216, 32708, 3018, 33106, 31968, 32228, 32230, 32231, 32872, 33014, 32767}	27
ZBTB20	{32516, 32133, 33159, 32905, 10895, 32916, 32414, 32290, 32676, 32296, 32681, 32937, 32299, 32172, 3004, 32833, 2123, 32588, 32122, 33232, 32866, 32099, 32230, 32998, 32762, 33020}	26
LOC440982	{32000, 33153, 33027, 32518, 32014, 32916, 32021, 32415, 32434, 32441, 32442, 32189, 32191, 32576, 32194, 32200, 32203, 32716, 32721, 32605, 32606, 32225, 32615, 32872, 32623, 32379}	26
GCFC2	{32650, 32013, 10895, 33168, 32660, 32171, 32307, 32060, 3008, 32833, 32195, 32708, 32969, 32717, 32206, 33231, 32081, 32210, 12505, 32092, 33116, 32990, 33118, 33266, 32118, 32119}	26
LINC00290	{32387, 32388, 2066, 33187, 30766, 32181, 32055, 32314, 32317, 32063, 32064, 32577, 32833, 32964, 32591, 13912, 32603, 31968, 32608, 32228, 32486, 32615, 32887, 33145, 33019, 32893}	26
ISL1	{32513, 10895, 32273, 33043, 13979, 32800, 22957, 13884, 32195, 1348, 32965, 32198, 31951, 33232, 33238, 32473, 33113, 33116, 30819, 32740, 32494, 32499, 33270, 32887, 32761, 31997}	26
OR4C46	{30720, 33153, 33027, 32144, 32530, 30739, 33055, 32291, 32049, 32817, 32440, 32701, 32703, 33089, 32844, 33228, 33231, 32982, 32216, 30810, 33263, 32883, 33140, 33141, 32506, 30718}	26
CLSTN2	{30868, 33044, 32537, 32793, 32296, 32688, 32438, 32439, 13879, 32063, 32576, 32705, 32709, 32965, 3018, 32462, 33232, 32337, 33236, 32599, 32604, 32117, 32887, 32379, 33020, 13951}	26
GNPDA2	{32649, 32139, 32013, 33165, 32655, 32400, 33169, 32787, 33043, 33184, 32045, 32816, 11314, 32696, 32444, 32063, 32064, 30810, 32995, 31972, 32878, 33140, 32501, 33014, 32890, 32767}	26
MACROD2	{32138, 32916, 32793, 32031, 32033, 33187, 32816, 30769, 13879, 32823, 32199, 32072, 32073, 3017, 30792, 32716, 32717, 2510, 33236, 32476, 13669, 32103, 30837, 32118, 32634, 13821}	26
ZNF804B	{33165, 32911, 33167, 33168, 32920, 32538, 32540, 32924, 32809, 32045, 33075, 32444, 32701, 32829, 32072, 30792, 14668, 32590, 31952, 33106, 3031, 32605, 32491, 31988, 32501, 32885}	26
LOC100507205	{30725, 32518, 32647, 33038, 32655, 33046, 32791, 32920, 32290, 30759, 32815, 32056, 32315, 32460, 32716, 32591, 32466, 32722, 31960, 22501, 13804, 32753, 30838, 33143, 32761, 31998}	26
LOC101928283	{32000, 32513, 32770, 33025, 32005, 33169, 33173, 32279, 33177, 32286, 32031, 32673, 22946, 2218, 32172, 32820, 30774, 33206, 32314, 13884, 32060, 32199, 32085, 33116, 32866, 32509}	26
FSHR	{32516, 33039, 2066, 32023, 30744, 32540, 32160, 22957, 1199, 32830, 32063, 32064, 32964, 32587, 2123, 32590, 32464, 3031, 11355, 13533, 31967, 31968, 31976, 33268, 32887, 32504}	26
CACNA2D3	{32520, 30861, 32910, 32286, 32291, 32166, 30759, 2218, 32816, 32305, 32307, 12083, 33206, 33215, 32708, 32965, 30792, 32459, 32091, 32092, 32614, 33141, 32118, 32887, 33019, 32892}	26
POTEH	{32513, 32133, 32264, 33043, 33174, 32919, 32920, 33178, 32800, 30753, 32296, 32428, 32305, 11314, 33075, 32701, 33216, 32708, 32969, 32716, 32973, 33102, 30810, 32225, 32745, 32509}	26
TENM4	{32260, 32014, 32787, 33043, 2218, 32184, 30777, 32317, 33213, 32191, 3009, 33089, 3018, 32844, 30803, 33238, 32092, 31964, 32995, 32872, 32745, 11373, 33007, 31988, 30839, 33021}	26
ZNF536	{30720, 32260, 30729, 32401, 30739, 32532, 32540, 33200, 32438, 32439, 32444, 32189, 32964, 32966, 32967, 30803, 33241, 30810, 32606, 32094, 31973, 32745, 33140, 32117, 32122, 30719}	26
PRR16	{32518, 32135, 32265, 33037, 32273, 32025, 32163, 32292, 11314, 32438, 32439, 32188, 1348, 32072, 32073, 32586, 32083, 33107, 32599, 33113, 32604, 33250, 32227, 32487, 32615, 32878}	26
LINC01108	{30721, 33168, 32018, 32019, 32026, 32160, 22946, 32803, 32937, 32682, 32174, 32176, 32049, 32306, 32438, 32703, 33216, 32199, 3017, 14666, 32587, 32087, 32345, 32504, 32380, 13821}	26
MIR548A3	{33031, 33038, 33167, 33173, 32538, 32544, 32034, 32422, 32937, 32436, 32830, 32832, 32833, 30792, 32844, 31952, 33233, 32084, 3031, 32091, 32349, 32491, 32238, 33134, 32762, 32379}	26
PLXDC2	{33152, 30727, 32650, 32400, 32401, 32916, 32415, 32160, 32544, 14240, 33184, 32043, 11314, 32950, 33209, 32078, 32122, 33231, 33241, 32604, 31976, 32501, 32119, 32634, 30718}	25
ASIC2	{32513, 32904, 32905, 10895, 32435, 32315, 32446, 3009, 32962, 32585, 32460, 32335, 31952, 32083, 32599, 32606, 32734, 31968, 33256, 32108, 32892, 33266, 32755, 32117, 32508}	25
PLD5	{33037, 32910, 33167, 32149, 30742, 32919, 32793, 32286, 33188, 32681, 32299, 32688, 30769, 33215, 32709, 30792, 30803, 32085, 33117, 32225, 32357, 32486, 32236, 32122, 32380}	25
HDAC9	{30741, 32409, 32286, 32167, 32438, 32439, 32832, 3014, 32205, 32591, 31956, 32217, 33117, 32380, 33144, 22501, 31975, 32615, 32108, 33263, 32114, 33020, 32117, 32504, 32508}	25
DOCK3	{32523, 32149, 32533, 32029, 32031, 32419, 32166, 32296, 32175, 30774, 33210, 32969, 32473, 13532, 33121, 32866, 33256, 31980, 32494, 33264, 32765, 33268, 32501, 32636, 32509}	25
RBMS3	{33037, 33165, 32920, 13979, 33191, 32297, 32809, 32951, 32056, 32186, 32699, 32189, 32191, 32961, 33220, 3018, 32078, 13912, 32473, 33117, 32094, 32228, 33007, 32761, 32254}	25
ST8SIA4	{32388, 32139, 32524, 30738, 32149, 32286, 32549, 22957, 32187, 32060, 32194, 32195, 32200, 32203, 32716, 31949, 33238, 13912, 13532, 13533, 32357, 32763, 32114, 32501, 32379}	25
DMRT2	{32133, 32650, 30737, 2066, 30868, 32538, 32924, 33200, 11314, 33206, 32189, 32705, 32964, 32072, 32073, 30792, 31951, 32597, 33113, 30819, 32103, 11373, 32882, 30836, 32636}	25
PSAT1	{32520, 33038, 32019, 30868, 32665, 32415, 32676, 33066, 30766, 32307, 32696, 32697, 32186, 32703, 32449, 32450, 32577, 32466, 32473, 11355, 32606, 33118, 32866, 33134, 32887}	25
CNTN6	{32522, 30865, 32666, 32286, 32032, 32549, 32809, 32172, 32181, 13885, 32063, 32064, 32705, 32961, 32205, 3022, 33102, 31955, 30803, 32091, 32092, 32486, 32615, 32491, 32509}	25
GPD2	{32647, 32520, 32400, 30744, 32411, 32292, 32809, 8105, 32435, 32830, 32966, 32967, 3018, 2123, 32716, 32858, 31964, 32740, 33002, 33261, 32754, 32119, 32504, 32506, 32892}	25
MIR8054	{33153, 32524, 32666, 32540, 33066, 32045, 32049, 33075, 32180, 32697, 32189, 32449, 30787, 32198, 32328, 33102, 31955, 31998, 32866, 32236, 33134, 32500, 33268, 32765, 32510}	25
PTH2R	{33165, 33038, 30740, 30744, 32540, 33184, 33191, 32681, 32699, 32315, 32060, 32962, 32077, 2510, 33112, 32990, 32230, 32871, 33126, 32754, 30837, 31991, 32761, 32506, 33020}	25
SPRED2	{30727, 32911, 30739, 32026, 22953, 32043, 32172, 1199, 32823, 32194, 1348, 32966, 32967, 32200, 32204, 32845, 27348, 31961, 32858, 33115, 32990, 31975, 32749, 33266, 32762}	25
SPATA31D1	{30721, 32281, 32540, 32299, 32181, 33206, 33209, 13885, 32830, 22333, 33216, 22334, 33219, 3014, 14666, 32459, 32205, 33113, 33242, 31964, 32349, 33141, 30711, 13821, 8446}	25
LRP12	{32910, 30746, 33189, 32809, 32177, 13625, 32697, 32193, 32964, 32709, 32072, 32073, 14666, 32458, 32337, 32083, 32990, 32993, 32614, 30823, 32872, 33132, 32500, 33148, 33021}	25
NTM	{32518, 10895, 30868, 30870, 32791, 22937, 32415, 32166, 32167, 8105, 30766, 32444, 32829, 32844, 32462, 32853, 32604, 32349, 31968, 33126, 13804, 33134, 33014, 32504, 32767}	25
LINC01310	{32399, 30870, 32029, 32415, 32166, 11314, 32181, 32060, 13884, 32829, 32191, 3008, 33220, 32714, 32460, 33231, 13912, 12505, 32217, 32604, 33126, 32619, 13804, 32238, 32504}	25
MIR2054	{32770, 32388, 33031, 32911, 32017, 32660, 33177, 33187, 33198, 32177, 32435, 32191, 3018, 33233, 27348, 32853, 32216, 32476, 32990, 31973, 32229, 32615, 32619, 13804, 33145}	25
NKAIN2	{32133, 33168, 33173, 32791, 30744, 32163, 32167, 32816, 33200, 32439, 32696, 32062, 32962, 32966, 32967, 32968, 32716, 33117, 32094, 32230, 32872, 32492, 32493, 32246}	24
ZMAT4	{32401, 30746, 32026, 32538, 32541, 32414, 32286, 32033, 33189, 32422, 22953, 8105, 30774, 32441, 32188, 3009, 32329, 31951, 32603, 11355, 31975, 32499, 32755, 32246}	24
TENM2	{32133, 30861, 32655, 32785, 2066, 30711, 32924, 2978, 32438, 32439, 3011, 30792, 32459, 33228, 2510, 32084, 30807, 32090, 32227, 31975, 32745, 31980, 33261, 32887}	24
CDH18	{13956, 32782, 32911, 32400, 32273, 33166, 33173, 32033, 32291, 33066, 33196, 1199, 32307, 33216, 32193, 3017, 32844, 30802, 32086, 32217, 32740, 32486, 32236, 32762}	24
FAM133A	{33027, 32647, 32782, 32910, 32544, 32033, 32937, 32186, 32699, 33216, 33089, 32963, 32328, 14668, 32717, 33233, 27348, 32474, 33121, 32232, 30838, 32761, 33020, 31998}	24
LINC00922	{32387, 32388, 13956, 32144, 30865, 32530, 30746, 32544, 32800, 32290, 32292, 33200, 32307, 13884, 32707, 3014, 32969, 32714, 32207, 32603, 32225, 32762, 32635, 32509}	24
KIF2B	{32520, 32139, 32401, 30742, 32280, 30766, 32305, 30777, 13884, 33215, 33216, 32705, 33100, 32078, 30802, 33106, 33115, 33143, 32228, 32740, 32872, 32117, 30838, 33141}	24
AJAP1	{32260, 32524, 30863, 32911, 30865, 32530, 33177, 32411, 32031, 32167, 32815, 32441, 32198, 33231, 32086, 12505, 13532, 32993, 32227, 32232, 31980, 30838, 30839, 32380}	24
IZUMO3	{32649, 32138, 32400, 30737, 32032, 32544, 32435, 32436, 13879, 32314, 30792, 3017, 32202, 33228, 32207, 32591, 32210, 30802, 33107, 32214, 32866, 31972, 33270, 32761}	24
TOX	{32139, 32397, 32781, 33043, 32791, 22937, 32428, 32174, 32688, 33075, 32697, 33210, 32315, 32189, 32063, 32064, 32964, 32458, 32086, 32087, 33115, 31964, 32241, 32755}	24
LINC01360	{30720, 32138, 33165, 32533, 30870, 32790, 32538, 13979, 32034, 32038, 33075, 3018, 32587, 31949, 32206, 31952, 32081, 32466, 31956, 13533, 32230, 32112, 30837, 32892}	24
TSG1	{30733, 32911, 32017, 32149, 32663, 22935, 33184, 32681, 2218, 32428, 32435, 33209, 30783, 32832, 32707, 33219, 32844, 32335, 32210, 33108, 33118, 32615, 32753, 13821}	24
MAGI2	{32520, 32522, 32021, 32409, 32286, 32681, 30774, 32183, 32441, 32442, 32699, 33213, 32449, 32450, 3014, 32327, 32073, 14666, 32078, 32462, 32085, 32345, 32608, 32500}	24
ANKRD7	{32408, 33178, 32286, 22946, 32166, 32180, 32950, 32193, 32833, 32329, 32969, 33233, 31956, 32212, 32217, 33242, 31964, 30819, 32740, 22501, 32232, 33256, 33261, 30839}	24
RABGAP1L	{32513, 30865, 32532, 32533, 33044, 30741, 32540, 32156, 32292, 33198, 32314, 32188, 33213, 33089, 32707, 3017, 30803, 32853, 33114, 32092, 32225, 32753, 33266, 32767}	24
RASGEF1B	{32133, 32650, 33039, 32037, 32166, 30759, 33196, 30766, 32056, 13625, 32577, 32968, 32206, 2510, 33238, 32217, 32091, 32228, 33256, 31980, 32494, 32755, 33268, 32885}	24
GRM7	{32000, 32387, 32388, 32010, 32023, 32920, 32673, 32676, 32299, 32306, 32435, 13879, 33216, 3009, 32328, 32462, 32466, 31955, 31976, 32619, 32494, 32499, 33019, 30718}	24
MIR4465	{30720, 32770, 33038, 32785, 32790, 32296, 30769, 32697, 32189, 32968, 32458, 33231, 32209, 11993, 33116, 13533, 31972, 33126, 32872, 32753, 32499, 32504, 33148, 30718}	24
MAP3K7	{30720, 32135, 32264, 32523, 32524, 32920, 33178, 33187, 32434, 32963, 32844, 32591, 32086, 31960, 33242, 32230, 32103, 32231, 32487, 33264, 33268, 33141, 32893, 30719}	24
LINC00364	{32133, 33174, 30870, 32666, 32540, 32031, 32550, 32428, 32045, 13870, 32815, 32183, 33210, 13628, 32963, 33232, 32212, 32599, 13532, 33250, 32745, 32756, 30711, 32509}	24
ADGRB3	{32139, 30739, 30740, 32541, 32163, 8105, 32427, 32181, 32697, 32443, 32588, 32845, 32212, 32087, 12505, 32230, 31976, 32106, 33133, 33266, 32755, 33270, 32504, 32767}	24
SH2D4B	{32264, 32530, 30739, 32409, 32166, 32306, 32435, 30775, 32184, 32442, 32189, 3011, 2510, 32591, 32721, 32092, 32349, 31975, 32493, 32114, 32754, 32628, 32887}	23
LRIG3	{13956, 33031, 32654, 32399, 30739, 30742, 32538, 32413, 33066, 32191, 32969, 14666, 32203, 32717, 32345, 32608, 32099, 32357, 30823, 32883, 32501, 32504, 32509}	23
AGBL4	{32260, 32388, 32138, 32139, 33169, 32791, 32408, 32919, 32540, 32163, 32422, 32809, 32049, 32180, 32188, 32962, 33113, 32614, 31975, 33263, 30837, 32246, 32894}	23
LOC101928272	{32782, 32401, 30741, 32409, 32793, 32289, 32937, 2218, 32688, 32314, 32573, 32703, 32961, 32450, 32963, 33089, 32328, 32211, 33107, 22501, 33259, 32239, 32765}	23
LOC100506422	{32647, 32392, 32397, 33038, 33177, 32031, 32673, 32037, 32440, 32703, 32964, 32845, 32207, 27348, 32216, 32217, 33115, 33116, 32094, 31968, 32228, 33263, 33264}	23
PCAT5	{32654, 30738, 32787, 32280, 33178, 32033, 22946, 30759, 22953, 32175, 13879, 13625, 30777, 32060, 32317, 31949, 32462, 32466, 32229, 33134, 33263, 33264, 32247}	23
PRDM2	{32260, 32516, 32910, 32911, 32411, 32415, 33189, 32553, 32045, 32707, 30792, 3022, 31951, 32086, 30810, 32380, 32232, 32236, 33134, 33265, 32500, 32119, 32508}	23
NR3C2	{30725, 30870, 32279, 32280, 32408, 32409, 32553, 33072, 32436, 32195, 32198, 31960, 33114, 32603, 33121, 32491, 33007, 33135, 33266, 32501, 32120, 32890, 8446}	23
CRBN	{32649, 33044, 33174, 32793, 32411, 14240, 32166, 32553, 32045, 32060, 30783, 33216, 32587, 32588, 32335, 32214, 32473, 32091, 32103, 32492, 32493, 32878, 31991}	23
NUDT12	{32793, 33177, 32803, 32682, 32172, 32308, 30718, 32823, 32184, 32829, 3009, 32964, 32966, 32967, 32586, 32335, 32212, 11355, 32357, 33141, 32247, 32892, 32894}	23
LOC646813	{32770, 32013, 32014, 33166, 33177, 32541, 32419, 32167, 32681, 32444, 32449, 31952, 32473, 32349, 31967, 31968, 31976, 32492, 32755, 31988, 30836, 32118, 32767}	23
PHKB	{32135, 32524, 32273, 33175, 32537, 32413, 32414, 32415, 32422, 32175, 32434, 32820, 32450, 32328, 32335, 32083, 32597, 31972, 30823, 32885, 32634, 31997, 31998}	23
TRHDE	{32260, 33031, 32663, 33055, 32419, 30759, 32553, 32809, 32816, 3008, 32327, 32329, 3017, 32716, 32086, 3031, 32982, 30823, 32745, 33132, 32112, 33270, 30719}	23
HTR2A	{32264, 32523, 32524, 30744, 32280, 32025, 32443, 32060, 32317, 32064, 32708, 32457, 14668, 32464, 32473, 32858, 32476, 13533, 31975, 32871, 32236, 32114, 32379}	23
CASC6	{32260, 32916, 33173, 33175, 32665, 32290, 33066, 32428, 32816, 33209, 3004, 32832, 32962, 32708, 32203, 32205, 32345, 32866, 32103, 32878, 30835, 30711, 33144}	23
GOT2	{32260, 33037, 30740, 32919, 32282, 32291, 32816, 32697, 32060, 32189, 32063, 32064, 32705, 32327, 3018, 3030, 31960, 32090, 32998, 31980, 32501, 33014, 33148}	23
HDAC4	{32000, 33152, 32010, 32522, 32399, 32144, 32916, 33075, 32823, 32832, 32964, 32120, 32198, 32965, 32586, 32459, 32081, 32722, 12505, 11355, 33256, 32883, 32504}	23
LINC00701	{32530, 32791, 32663, 32544, 22946, 32937, 32682, 8105, 32177, 32440, 33089, 32077, 32721, 31956, 32982, 32345, 32091, 32604, 33126, 31975, 33256, 32107, 32763}	23
ELAVL2	{32000, 32518, 33165, 33167, 30740, 32280, 32540, 32414, 32553, 32176, 32817, 32183, 32696, 32699, 32573, 32832, 32705, 32833, 33231, 33107, 32858, 33256, 32492}	23
TMEM135	{32518, 33167, 30738, 32021, 33174, 33175, 32537, 32538, 33178, 32540, 32815, 32176, 32199, 32844, 33112, 13912, 33242, 31967, 31972, 32357, 32487, 32753}	22
COL25A1	{32522, 32139, 32654, 32911, 32427, 32816, 32434, 32820, 32438, 32950, 32063, 32064, 32193, 32195, 32200, 32458, 32205, 32590, 30803, 32606, 31976, 32749}	22
DOK5	{32134, 32787, 22935, 32414, 32800, 32673, 32292, 32296, 32681, 32043, 32434, 32442, 32188, 3008, 32328, 32460, 33102, 33232, 13532, 32749, 32118, 32890}	22
FBXL17	{33152, 2066, 32021, 32663, 32540, 32541, 32414, 2218, 32435, 32951, 32187, 32444, 32450, 32337, 32853, 32993, 32486, 32754, 30837, 33145, 31997, 13951}	22
POTEG	{30725, 32904, 30865, 32790, 33184, 33187, 33188, 32428, 32815, 32817, 32307, 32820, 33075, 32188, 32709, 33241, 32734, 32094, 32745, 33131, 33143, 33144}	22
MIR548F3	{32655, 30738, 32045, 11314, 32435, 30774, 13879, 32188, 3008, 32962, 32968, 14668, 33100, 32335, 33233, 31960, 31968, 32614, 13804, 32241, 33020, 32509}	22
FAM155A	{32138, 32522, 32666, 30751, 32174, 32175, 32307, 33206, 32696, 32701, 32968, 32202, 33236, 32597, 33238, 32108, 11373, 32754, 32756, 32757, 30711, 30719}	22
PCGEM1	{32513, 32523, 33038, 33166, 32409, 32026, 32306, 30774, 32697, 32317, 30783, 30787, 32586, 32205, 32084, 32086, 33112, 32349, 22501, 32619, 33259, 33020}	22
NOTCH2	{33152, 33153, 32522, 32660, 33044, 32919, 32291, 32422, 33196, 30766, 30774, 32440, 32701, 22333, 33215, 22334, 32714, 33231, 32464, 33145, 30715, 32765}	22
MSRA	{32017, 32281, 13879, 32442, 32187, 32189, 33216, 32963, 32964, 3022, 33102, 33233, 32090, 33242, 13533, 13669, 32753, 32755, 30836, 33143, 30715, 32508}	22
DUSP26	{30721, 32397, 30743, 33177, 32025, 32415, 33184, 32296, 2218, 32696, 32184, 32203, 32973, 33232, 32728, 32476, 32229, 32614, 33132, 32112, 33264, 30842}	22
PDE1C	{32655, 33043, 32149, 32924, 32413, 32414, 32415, 32175, 32438, 32444, 3014, 32587, 32084, 32345, 32090, 32604, 32606, 32993, 32995, 31980, 32500, 32890}	22
TTC34	{33152, 32021, 33177, 32167, 33196, 33200, 30769, 32699, 32829, 33215, 32120, 33220, 32721, 32211, 33114, 33115, 13669, 33259, 32499, 32885, 30838, 33144}	22
PLXNA2	{30852, 13956, 30727, 30868, 32660, 32160, 32800, 32187, 32830, 32446, 33219, 32209, 33107, 32597, 32982, 33115, 31968, 33121, 32615, 33263, 30836, 32635}	22
ARL4A	{32260, 32135, 32654, 33166, 32408, 33058, 32817, 32435, 32438, 13879, 33206, 32187, 3004, 32701, 32317, 32576, 30787, 32204, 32205, 31949, 32231, 33019}	22
RPS6KC1	{32264, 32265, 30742, 32537, 32296, 1199, 32585, 33231, 32466, 3030, 32599, 3031, 32990, 32225, 32357, 22501, 33002, 32493, 11373, 32112, 32635, 32380}	22
FIGN	{30725, 33165, 32654, 30741, 33175, 32413, 32549, 32045, 33206, 33209, 32701, 32576, 32459, 2123, 32210, 32083, 30803, 32604, 32606, 32239, 32623, 32117}	22
NBPF20	{30720, 32513, 32260, 30727, 32144, 33055, 32163, 33189, 32049, 32305, 30783, 33089, 30787, 32969, 33097, 32982, 33112, 33242, 33265, 30836, 32757, 32763}	22
KCNH7	{33027, 32005, 32139, 32655, 32400, 32017, 30738, 33177, 32924, 32286, 32415, 32544, 32682, 32568, 30777, 32315, 32317, 32844, 32973, 32590, 3030, 30810}	22
TCERG1L	{32000, 33152, 32010, 32149, 32408, 32540, 32544, 32427, 32177, 32576, 32833, 32195, 32457, 33100, 32078, 31951, 31952, 32086, 3031, 11355, 33007, 30842}	22
HS3ST1	{32138, 32524, 33166, 33046, 32919, 32025, 32538, 32544, 32676, 32422, 3004, 33213, 30783, 32457, 32203, 14668, 32717, 33100, 13669, 32614, 32615, 33270}	22
KIAA1217	{32010, 33169, 32544, 32289, 2978, 32166, 32043, 32171, 22957, 30769, 32177, 32434, 12083, 3008, 3014, 32091, 13532, 31967, 32236, 32878, 32754, 32122}	22
SLITRK6	{33044, 32665, 22937, 2978, 32803, 32167, 32809, 22957, 32184, 32703, 32707, 32585, 32205, 32717, 32083, 32982, 32349, 13533, 33126, 32754, 33144, 33019}	22
LINC00900	{32770, 32005, 32138, 33165, 33166, 30740, 32175, 32830, 32072, 32073, 14668, 32845, 33100, 13912, 33241, 32225, 13669, 31975, 32872, 32754, 32499, 32763}	22
LOC102724874	{33167, 32401, 2066, 30743, 32027, 32286, 32688, 11314, 30775, 32064, 3009, 33216, 32973, 32087, 32728, 33115, 32225, 33250, 32099, 32239, 31988, 32247}	22
SNX16	{32647, 32017, 32018, 32019, 33169, 32919, 32793, 32538, 32544, 30753, 32167, 12083, 32708, 32709, 32585, 32078, 32599, 32476, 31967, 32745, 32239, 13821}	22
ZNF804A	{32516, 32904, 32905, 32524, 32017, 32279, 32023, 32538, 32027, 32038, 32299, 32180, 32056, 32442, 32722, 31967, 31968, 22501, 32745, 32492, 33132, 32623}	22
ADGRL2	{32392, 32149, 32279, 32541, 33184, 32681, 32306, 32314, 32443, 32963, 32964, 33097, 3022, 32337, 12505, 32357, 32231, 32108, 32493, 32878, 32247, 32635}	22
KRR1	{32387, 32388, 32005, 32397, 32017, 32273, 32026, 32924, 32413, 32414, 32439, 32060, 32585, 32716, 3030, 32858, 32349, 32606, 32107, 32492, 32114, 32887}	22
LOC101929497	{32655, 10895, 30737, 32018, 32532, 33174, 32281, 13979, 32422, 32043, 32177, 32181, 32707, 32963, 32722, 32597, 32094, 32225, 32227, 32246, 30838, 13951}	22
LINC01249	{33027, 32144, 32916, 32919, 32793, 30746, 22937, 32544, 32290, 32682, 33196, 30766, 33200, 32703, 33220, 32968, 33100, 3022, 32591, 32982, 33007, 32241}	22
LOC100506858	{13569, 33025, 32392, 32782, 30738, 13979, 32031, 32289, 32419, 33196, 32434, 32449, 32194, 32450, 3018, 32216, 32357, 32230, 32107, 32753, 33140, 32890}	22
CWC22	{32387, 32388, 32516, 32518, 32135, 30737, 30739, 32919, 32160, 32177, 33076, 13884, 32829, 22333, 22334, 32968, 32969, 32722, 32597, 32476, 30718}	21
DACH1	{32032, 33187, 8105, 33198, 30774, 32314, 3004, 32327, 32716, 32209, 31955, 13912, 32217, 32094, 32227, 32357, 32872, 11373, 32510, 31991, 32894}	21
LOC100505817	{13956, 33039, 33174, 33178, 32541, 2978, 32172, 32177, 32436, 32442, 32699, 32188, 32317, 32585, 32586, 33107, 13912, 32349, 30819, 33140, 32885}	21
DLGAP2	{32770, 32387, 32388, 30868, 33184, 32033, 32163, 22957, 32815, 32181, 32440, 32187, 32450, 14666, 3018, 32077, 32717, 31951, 33250, 32614, 32103}	21
SUGCT	{32260, 30727, 32139, 30741, 32160, 13870, 32816, 30769, 32820, 30718, 32056, 32444, 32963, 32199, 32586, 32081, 31972, 30838, 32379, 32636, 32510}	21
TRPC7	{32260, 30725, 32911, 32916, 32666, 32166, 32299, 32568, 33210, 32060, 32188, 32327, 3018, 32460, 32590, 32091, 13532, 31972, 33259, 32380, 32767}	21
SPAG17	{32904, 32905, 33167, 30741, 22935, 22937, 32540, 32156, 32803, 32060, 32193, 30787, 32204, 32590, 31951, 32207, 32209, 33115, 32491, 32626, 32508}	21
MAGI1	{32654, 32655, 33038, 32017, 32540, 32031, 32171, 32045, 32180, 32183, 32568, 33213, 32833, 32962, 1348, 30802, 31964, 32745, 32117, 32118, 33141}	21
OPRK1	{32135, 32013, 32910, 32655, 32409, 32027, 32924, 32413, 32541, 32034, 32307, 3004, 32198, 32329, 32085, 32349, 32380, 32228, 32114, 32506, 32636}	21
QKI	{33153, 32530, 33044, 32289, 13821, 32419, 33206, 13879, 32329, 32596, 32085, 33116, 32227, 32872, 33259, 32246, 32247, 33014, 32634, 32893, 31998}	21
MIR5095	{32387, 32260, 32138, 30738, 33174, 32034, 32701, 32573, 32962, 32203, 3022, 32591, 27348, 32474, 22501, 32103, 32619, 11373, 30837, 31991, 30719}	21
ASTN2	{32134, 32524, 33167, 32411, 13979, 32415, 32167, 32180, 32056, 32703, 32964, 32328, 32081, 31956, 31998, 32094, 32998, 13804, 32626, 32634, 32510}	21
SPAG16	{32005, 33031, 32781, 30863, 32021, 33055, 32306, 32951, 13625, 32188, 32829, 33215, 30792, 32587, 32085, 32473, 32990, 32619, 32878, 32885, 32506}	21
ALG10	{32260, 33159, 33039, 32538, 32673, 32166, 32550, 32815, 30769, 32305, 33075, 32055, 32703, 32200, 32722, 33113, 12505, 33115, 32092, 32106, 32506}	21
SHANK2	{32911, 30740, 30870, 30743, 32031, 32291, 30766, 33072, 32056, 32577, 32335, 31956, 32473, 33242, 33117, 31980, 33261, 33134, 32754, 33268, 32506}	21
CLNK	{32265, 32782, 33167, 33043, 22935, 32414, 32033, 33188, 32060, 32317, 32062, 32705, 14666, 32844, 31951, 32092, 31967, 32357, 13804, 32492, 31998}	21
DCBLD2	{30725, 32523, 33039, 32149, 32279, 33178, 32413, 32414, 32950, 32439, 30783, 3014, 30792, 32596, 11355, 32603, 31964, 31967, 31972, 32614, 33002}	21
LOC101927151	{32516, 30727, 32264, 32655, 32532, 32282, 32414, 32676, 32037, 22953, 32175, 13879, 32449, 32328, 32329, 2510, 32594, 32092, 32486, 33259, 32508}	21
C7orf66	{30729, 32655, 32787, 32916, 33200, 32817, 32438, 32439, 32568, 32699, 32576, 33233, 32211, 32084, 32216, 32091, 33117, 32103, 33270, 32763, 30718}	21
NAV3	{30720, 32422, 33191, 32688, 32434, 32060, 32832, 32705, 30787, 1348, 32072, 32073, 32085, 30807, 31968, 32487, 31980, 32239, 32117, 32506, 31998}	21
LINC01550	{32005, 32010, 32138, 32013, 32273, 33169, 32787, 32023, 12083, 32951, 32961, 32707, 32327, 32596, 33114, 32094, 31972, 32614, 33134, 32246, 33143}	21
KCNMA1	{32260, 32138, 32532, 33173, 32184, 13885, 30783, 33097, 32458, 32844, 30802, 32597, 32344, 32990, 31967, 32103, 31980, 33265, 33145, 32765, 32894}	21
LINC01122	{32392, 10895, 33174, 32279, 32034, 32038, 13870, 13625, 3008, 1348, 32460, 32206, 30802, 32982, 33238, 32608, 32871, 33265, 32887, 32761, 32765}	21
SMOC2	{32649, 32138, 30741, 32409, 33058, 33066, 32696, 32056, 32060, 32701, 32062, 14666, 32716, 32594, 31955, 32084, 32345, 32107, 32753, 32761, 32763}	21
LRBA	{33153, 32260, 32782, 33173, 32280, 32038, 32297, 32308, 30774, 32056, 3008, 3011, 32716, 32081, 3031, 32090, 32094, 32745, 32108, 33133, 33268}	21
KCNJ3	{32516, 32520, 32139, 33178, 32924, 32029, 33187, 30774, 32823, 32194, 32969, 2510, 33232, 32084, 32085, 32344, 32227, 32745, 33002, 32755, 32122}	21
ERBB4	{32260, 33031, 32014, 32530, 33178, 13885, 32200, 32586, 2123, 32460, 32465, 32087, 32092, 32995, 32228, 31975, 33256, 32493, 32119, 32508, 32254}	21
NAV2	{32260, 13956, 33031, 32019, 30744, 32803, 32172, 32817, 3004, 32576, 32585, 32596, 32214, 31960, 11355, 31968, 32486, 32103, 32615, 32106, 32885}	21
CNTNAP2	{30743, 32666, 32540, 32156, 22946, 32688, 32188, 33213, 30783, 3022, 31951, 32337, 32211, 33236, 32982, 32216, 32734, 32740, 32231, 32247}	20
PCDH10	{32513, 32005, 32135, 33159, 33044, 32538, 32032, 32800, 33076, 32444, 32060, 32709, 32717, 32085, 32990, 32099, 32885, 32634, 30718, 8446}	20
VPS13B	{32399, 30863, 32655, 30741, 32533, 32279, 32790, 32537, 32666, 2978, 2218, 32186, 32315, 3030, 30810, 32094, 31975, 32493, 32494, 32623}	20
MIR4431	{32000, 2066, 32156, 32809, 32172, 33196, 22957, 32306, 32823, 13885, 32062, 32707, 33228, 31961, 32506, 30819, 32501, 33148, 32762, 32508}	20
MBL2	{32513, 33153, 32781, 33039, 33173, 32790, 12083, 32708, 3018, 32466, 32603, 32604, 32094, 32357, 32103, 33132, 32500, 33014, 32120, 31997}	20
LINC01192	{33152, 32647, 32017, 32414, 32167, 22957, 32832, 32964, 32966, 32967, 33232, 32217, 32474, 31964, 32990, 32866, 30823, 32615, 11373, 32509}	20
ADGRL3	{33044, 32149, 32663, 22935, 32297, 32177, 32186, 32701, 32446, 32317, 32191, 30792, 33106, 33108, 32762, 32872, 32745, 32236, 32506, 32254}	20
KCNV1	{33152, 32139, 32399, 32023, 32920, 30751, 32297, 32299, 32435, 32568, 32188, 3008, 32194, 13912, 32092, 32615, 33264, 30835, 32634, 32508}	20
LOC101927620	{32021, 33174, 32032, 32160, 8105, 32443, 32701, 32193, 32449, 2123, 32716, 33228, 32337, 3030, 32474, 32603, 32491, 33132, 32623, 32754}	20
LOC101927549	{32513, 32017, 32149, 32919, 32537, 32413, 32297, 32299, 33196, 32180, 13884, 32072, 33231, 32209, 30810, 11355, 32614, 32112, 32754, 8446}	20
ARPP21	{30865, 32149, 33173, 32919, 33174, 33178, 32033, 32034, 32550, 32435, 13625, 32198, 32458, 31952, 32211, 32993, 32230, 33132, 33265, 32635}	20
LOC729732	{33168, 32916, 33044, 33184, 33189, 32167, 33210, 33213, 33220, 32966, 32967, 32203, 30803, 32605, 32993, 33002, 33259, 33133, 33007, 32628}	20
URB2	{30721, 32387, 32134, 32149, 32414, 30751, 32544, 2978, 32676, 32549, 32177, 13625, 32186, 32457, 32214, 31960, 32345, 32606, 33134, 32761}	20
SLC39A11	{32134, 32264, 32392, 2066, 32282, 32415, 32289, 33188, 32187, 32194, 32587, 32207, 31955, 31956, 32092, 30819, 32229, 32230, 33141, 32379}	20
LINC01609	{32897, 32530, 33043, 32279, 32286, 33058, 32038, 32833, 33219, 32966, 32967, 32077, 32465, 31997, 32872, 32107, 32112, 32761, 32765, 32254}	20
LINC01317	{32000, 30868, 32023, 33058, 33188, 32549, 32038, 30769, 32314, 32443, 32966, 32199, 32457, 32465, 32084, 32604, 32487, 32745, 11373, 32114}	20
ICE1	{32522, 32026, 32027, 32156, 14240, 33189, 30766, 22333, 22334, 32577, 32199, 32202, 2123, 32464, 13532, 32993, 33131, 32501, 33145, 32892}	20
TACR3	{32133, 30727, 33168, 32018, 32532, 33046, 32793, 32156, 32032, 32800, 32037, 1199, 32434, 32576, 32965, 32717, 32998, 32236, 32635, 31997}	20
PTPRN2	{30727, 32138, 33165, 30738, 2066, 32021, 30743, 32666, 13870, 32306, 33216, 32327, 3017, 33107, 32993, 32995, 32106, 32623, 32755, 33143}	20
LOC283177	{32134, 32911, 32400, 30865, 32156, 32299, 33072, 32817, 33200, 32438, 32439, 32462, 33107, 33236, 32094, 32229, 31973, 11373, 32380, 30719}	20
LINC01194	{32005, 32280, 32282, 32172, 33198, 32815, 33076, 32458, 32717, 32462, 30802, 31955, 32594, 11993, 22501, 32636, 11373, 33263, 32892, 30719}	20
CHST9	{32005, 32014, 30743, 32280, 32027, 32550, 32045, 33198, 32434, 32186, 32961, 2123, 32337, 3031, 32866, 32227, 31972, 30837, 32761, 33020}	20
LOC100422212	{30740, 33184, 32034, 32166, 32550, 32305, 33206, 32568, 32315, 13885, 30783, 32193, 32585, 33100, 32078, 31951, 32464, 33256, 11373, 33144}	20
GALNTL6	{33046, 32031, 33184, 32290, 32037, 32167, 32815, 32181, 32055, 13628, 33228, 32845, 32462, 32214, 32216, 32228, 32230, 32486, 33002, 32626}	20
SYN3	{32522, 32014, 33038, 33166, 32533, 30746, 32160, 32292, 32056, 32317, 32062, 32709, 33097, 11993, 33242, 12505, 32487, 33259, 32761, 32765}	20
PPP2R3B	{32897, 30858, 30733, 32400, 33168, 33174, 32800, 33184, 33198, 32181, 32193, 32716, 33231, 32504, 33242, 33002, 32878, 32500, 30837, 33144}	20
SKP1P2	{32904, 32905, 32010, 32785, 30738, 32790, 33191, 32817, 32180, 32188, 32962, 32457, 32845, 32344, 32345, 33259, 32623, 33007, 32241, 32120}	20
PRIM2	{32260, 30725, 33031, 32265, 33168, 33178, 30753, 32163, 32184, 33220, 32968, 32969, 32204, 32462, 33106, 32212, 32604, 32998, 32239, 33270}	20
XIRP2	{30870, 33175, 32281, 33191, 33200, 32307, 32181, 32315, 32833, 32072, 32073, 3018, 32590, 32087, 32239, 32112, 30838, 30842, 33021, 32894}	20
ATXN8OS	{33027, 30727, 32138, 30858, 30733, 32427, 32049, 32436, 33210, 2123, 32209, 32722, 32084, 33250, 30819, 33263, 33264, 32756, 32757, 32380}	20
AEBP2	{32000, 30725, 32135, 32399, 10895, 33174, 32594, 33106, 33238, 32087, 32605, 33118, 32225, 32236, 33135, 33265, 31988, 32501, 32509, 32894}	20
RORA	{30746, 32027, 32163, 32305, 32435, 32963, 32199, 32844, 3022, 32207, 32594, 32091, 32092, 32608, 32231, 32232, 31980, 33264, 30835, 33145}	20
CDH7	{32782, 32027, 33189, 2218, 32043, 33200, 32049, 32181, 30774, 33220, 3018, 32588, 32205, 32206, 32212, 32728, 33113, 32615, 33261, 32499}	20
FBXO33	{30721, 30727, 32782, 33039, 32660, 30870, 33191, 32436, 33209, 32194, 2510, 33106, 11355, 32604, 33115, 32091, 32092, 33131, 32492}	19
MIR4792	{33039, 32021, 30744, 32414, 33055, 32544, 32045, 32186, 32444, 33216, 33231, 32464, 32728, 32217, 32486, 32103, 32878, 32623, 32501}	19
LINC01221	{32017, 32533, 32681, 32176, 30769, 13885, 32193, 33097, 3018, 32459, 32206, 32207, 32464, 32212, 32998, 33256, 32491, 31980, 31997}	19
LMO7DN	{32260, 13956, 32518, 32013, 33175, 32415, 32682, 32823, 32184, 13625, 32829, 33089, 32083, 33002, 32492, 32241, 32885, 33014, 32765}	19
SAMD5	{32770, 32650, 32014, 32021, 32281, 32027, 32673, 33058, 33187, 32815, 33100, 33102, 31951, 31952, 32087, 33115, 32740, 32885, 32893}	19
SPRY2	{33027, 33031, 32265, 32021, 32280, 32156, 32414, 32803, 32427, 32820, 32442, 32317, 31952, 32995, 32491, 31988, 32756, 32757, 32380}	19
ANK3	{33031, 32904, 32649, 32905, 33165, 33039, 13979, 32029, 32428, 32816, 32950, 32055, 22333, 22334, 32462, 27348, 33121, 32122, 33020}	19
LOC643542	{33152, 32770, 30744, 30777, 32708, 32965, 3014, 33097, 32459, 31952, 32337, 32210, 32087, 31960, 33116, 33126, 33133, 31991, 32120}	19
IL20RB	{32138, 32524, 32023, 32414, 32187, 32063, 32064, 32833, 14666, 32716, 33106, 32728, 13532, 13533, 32228, 32998, 32232, 31980, 32755}	19
MIR1202	{13569, 32897, 30861, 30863, 33174, 32538, 14240, 32166, 33191, 32951, 32440, 32697, 32573, 32708, 32591, 32085, 31980, 33135, 32883}	19
PPP4R2	{32265, 32524, 32655, 30738, 32156, 32045, 32306, 32055, 32699, 3009, 32195, 32202, 31949, 32464, 32466, 32092, 32486, 33270, 32379}	19
SNX29	{32518, 32265, 33165, 33038, 30865, 33046, 32800, 32673, 32180, 32823, 13879, 32696, 13625, 32707, 33220, 32202, 32214, 32231, 32887}	19
DPP6	{32516, 30741, 32937, 33200, 32305, 32442, 32444, 30787, 14666, 32458, 32845, 33107, 3030, 32217, 32858, 30810, 32099, 32883, 8446}	19
LINC00595	{32665, 32290, 32167, 32434, 30774, 32188, 33220, 3014, 32202, 32844, 32206, 32081, 11993, 32473, 11355, 32114, 32628, 32893, 32510}	19
LINC01568	{33153, 32134, 33039, 33043, 32033, 32681, 8105, 32043, 32440, 32072, 32073, 32460, 32081, 33117, 30823, 33264, 32754, 30836, 32508}	19
NCAM2	{32000, 30852, 32522, 32013, 32533, 8105, 30766, 33075, 32577, 32199, 32207, 32872, 32745, 33131, 32494, 32883, 31991, 32508, 13821}	19
LINC00824	{32904, 32905, 22935, 32791, 30746, 32924, 32033, 32292, 32038, 32175, 32049, 32440, 32833, 32962, 32608, 33261, 32246, 33144, 31998}	19
ATP2B1-AS1	{30738, 32027, 32175, 32187, 3008, 32962, 33102, 31955, 31956, 33238, 3031, 33114, 32349, 32606, 33002, 32114, 31988, 33145, 32893}	19
IRF8	{30852, 32530, 33044, 32793, 32544, 32033, 32439, 33210, 33215, 32705, 32072, 32329, 32077, 32473, 32349, 22501, 32614, 32499, 32380}	19
NRIP1	{30720, 32005, 32781, 32791, 32166, 32435, 32183, 32184, 32062, 32966, 32967, 32590, 2510, 3031, 30807, 32501, 32118, 32504, 32893}	19
MIR3924	{32770, 30858, 30733, 32793, 32550, 32043, 32815, 32181, 30719, 32063, 32963, 32716, 32845, 32086, 33241, 33266, 32757, 33020, 32767}	19
TMTC1	{30725, 30729, 32399, 32400, 32791, 32540, 22953, 32177, 32951, 32203, 32587, 32081, 32084, 32605, 33133, 33134, 30837, 32510, 30719}	19
GPHN	{32387, 32260, 32388, 30744, 32422, 32181, 32438, 32439, 32699, 32449, 32450, 32966, 32967, 3018, 32344, 32866, 32499, 32500, 32380}	19
GRXCR1	{32785, 30744, 32413, 32676, 32166, 32550, 12083, 32056, 32062, 32576, 32328, 32464, 32081, 32337, 32740, 33002, 33134, 33264, 32508}	19
DCC	{32649, 32138, 33055, 30753, 22946, 32291, 33075, 32576, 32588, 32337, 33106, 32214, 11993, 30819, 32232, 33264, 30835, 32755, 32634}	19
LSAMP	{32518, 32904, 32905, 30858, 32401, 30739, 33175, 11314, 32699, 32062, 32586, 2510, 33238, 13912, 12505, 33265, 32506, 32379, 30719}	19
LINC01422	{32533, 30742, 32291, 2218, 32299, 33072, 30787, 32964, 32199, 32072, 32073, 32714, 32081, 32344, 32858, 32604, 32230, 32106, 32239}	19
GPR149	{33027, 32910, 33039, 30865, 32411, 33184, 30753, 32043, 32305, 32187, 1348, 32459, 31961, 32090, 32615, 33263, 32114, 30838, 33143}	19
ALK	{30737, 30740, 22935, 32919, 32286, 33198, 32176, 32049, 32436, 32440, 3008, 11355, 32227, 32114, 30836, 30837, 31991, 32504, 32379}	19
CAMTA1	{32518, 32037, 32427, 33198, 32306, 32820, 30774, 32186, 32122, 30803, 31956, 32491, 32754, 32883, 30835, 30837, 32499, 32506, 30715}	19
LOC100130331	{32225, 32866, 13956, 32037, 31973, 32518, 32491, 33209, 32590, 32591, 32663, 32086, 32087, 32440, 32409, 32697, 13532, 32830}	18
EXOC6B	{30819, 32419, 31973, 32803, 32167, 32966, 32553, 32967, 33256, 32172, 33114, 32815, 32436, 32756, 32757, 33112, 30810, 32666}	18
POU1F1	{32289, 32866, 32487, 32604, 32697, 32717, 11373, 32399, 32021, 32214, 32790, 32537, 32666, 32379, 32380, 32701, 32094, 30719}	18
EXOC4	{32608, 32225, 32099, 13625, 32553, 32809, 32108, 3022, 10895, 32910, 32212, 32728, 32408, 32025, 32090, 32379, 32541, 8446}	18
LINC01551	{32032, 2978, 32195, 30852, 32005, 32516, 30727, 32045, 33165, 33072, 32305, 30865, 32787, 3031, 32473, 32890, 13532, 32286}	18
SOX6	{33153, 30819, 32037, 31975, 30759, 32297, 32458, 32587, 32588, 32493, 32681, 32337, 30737, 33236, 33209, 32603, 32636, 32990}	18
SLC24A2	{32961, 33187, 32228, 1348, 32198, 32103, 32614, 32401, 32722, 32211, 11993, 32181, 32117, 13879, 30741, 32793, 33266, 32603}	18
LINC00470	{30720, 33152, 32506, 32709, 3014, 32103, 32072, 32073, 32231, 32457, 13804, 33100, 32663, 32023, 30746, 32187, 32509, 33118}	18
ASMT	{32160, 30721, 32962, 30759, 3017, 32043, 32619, 33133, 33231, 31952, 32144, 33043, 33076, 33140, 3030, 33114, 22333, 22334}	18
LINC01419	{33058, 32615, 32872, 32265, 32329, 32969, 31980, 33066, 33102, 33134, 32721, 32434, 33043, 32212, 32246, 33046, 11993, 32156}	18
EPHB1	{32225, 32866, 32292, 32676, 32585, 32649, 32782, 33167, 32307, 31988, 32117, 32790, 32791, 33044, 33108, 30711, 32060, 32349}	18
SMIM30	{32037, 32871, 32328, 32329, 33159, 3022, 32207, 32464, 32688, 32021, 33173, 32951, 31960, 33177, 33206, 32029, 33118, 33055}	18
MSR1	{31968, 32419, 32965, 32103, 32299, 32605, 32623, 33233, 32210, 32754, 33242, 32885, 30870, 33141, 32473, 30746, 32413, 32415}	18
ADAM29	{32833, 33187, 13879, 32166, 3014, 32518, 32329, 30858, 32427, 32714, 33037, 2123, 32114, 32754, 27348, 32055, 32216, 32701}	18
LINC01492	{32064, 32193, 30819, 32031, 32133, 13885, 32486, 32964, 32809, 32077, 33231, 30739, 32883, 32568, 32345, 32666, 32317, 32063}	18
CTSO	{31968, 32576, 14240, 31973, 32457, 32138, 14666, 32522, 32782, 33264, 32021, 32055, 30777, 32090, 31991, 32380, 32317, 33213}	18
LINC00692	{13569, 32961, 33089, 33250, 33066, 32716, 32844, 33228, 32623, 32337, 32401, 32117, 32920, 32697, 32122, 32060, 32829, 32062}	18
MIR6130	{32673, 32962, 31973, 30792, 32265, 32650, 32428, 32078, 31952, 32049, 32465, 32466, 32785, 33075, 32761, 33114, 32604, 32062}	18
FAM170A	{30721, 32897, 33118, 31975, 32871, 32968, 32446, 32781, 32910, 32207, 33039, 33168, 32180, 33148, 30746, 32508, 32829, 32254}	18
UBE2V2	{33121, 32387, 32388, 32230, 30727, 32614, 32106, 32749, 13870, 32655, 32337, 33169, 32532, 30742, 32119, 32538, 33115, 13821}	18
TENM3	{32577, 30787, 32803, 22501, 32871, 22953, 32682, 30861, 30766, 11373, 32307, 32180, 32916, 32214, 30774, 32537, 32541, 32446}	18
LOC286083	{32897, 31972, 33055, 33191, 32937, 32844, 32013, 30733, 30863, 32144, 33100, 33076, 30742, 32120, 32890, 13884, 32606, 32767}	18
GALR1	{32194, 32770, 13956, 32969, 32587, 32588, 33037, 33209, 32920, 30775, 32597, 32279, 31960, 32345, 32442, 32187, 33141, 32605}	18
LOC101927822	{32000, 32965, 32615, 32439, 32171, 32013, 30733, 30737, 32434, 33043, 32853, 32118, 32438, 33173, 32761, 32506, 32317, 31998}	18
TMEFF2	{32800, 32038, 32518, 31976, 32139, 33259, 32717, 13870, 32568, 33075, 32756, 32757, 30742, 33141, 32344, 32697, 33114, 32188}	18
LDB2	{32673, 33188, 32038, 32103, 32327, 3017, 8105, 32655, 32345, 32501, 32118, 32887, 13625, 32890, 13979, 32540, 32793, 32191}	18
AGAP1	{32449, 32290, 32450, 33055, 33188, 32166, 32299, 33133, 13870, 32207, 32782, 30769, 32209, 31955, 32755, 32315, 32540, 32767}	18
RUNX1	{31968, 31973, 32872, 32969, 32428, 32281, 32599, 33263, 32209, 32114, 30865, 32817, 33206, 32087, 33144, 32217, 32761, 30718}	18
TMEM38B	{32800, 32193, 32228, 32264, 22953, 32650, 32491, 32623, 33233, 32018, 32019, 33044, 33014, 13879, 12505, 32442, 32315, 32734}	18
SFMBT2	{32577, 32388, 32858, 32871, 32682, 32492, 32493, 32524, 30863, 30766, 33007, 32885, 32537, 32217, 30746, 32603, 32476, 32317}	18
DKK2	{32033, 33153, 32707, 32709, 32134, 32763, 33256, 33169, 33075, 32634, 31991, 32344, 13625, 32442, 32027, 3004, 32510, 30719}	18
SAMMSON	{32195, 32676, 32708, 32615, 32200, 32232, 32459, 32619, 33133, 32663, 30802, 32626, 32791, 33107, 13879, 32120, 32029, 31998}	18
XYLT1	{32576, 32963, 32260, 32292, 32422, 33189, 32200, 32265, 32328, 3017, 32619, 1199, 32816, 32246, 32790, 32982, 33117, 32829}	18
KLF12	{33216, 32227, 32291, 32387, 32388, 32199, 32647, 30729, 3018, 32043, 32587, 32588, 30738, 32501, 32963, 33143, 32344, 33174}	18
ATP5G3	{13885, 32292, 31976, 32745, 33002, 13804, 32045, 13870, 31951, 32654, 32049, 32114, 32435, 32441, 32282, 32315, 33116, 32029}	18
FRMD4A	{33216, 33089, 32419, 33100, 30792, 32427, 32588, 31949, 32238, 32717, 32749, 32753, 32817, 30835, 32756, 32757, 33173, 32345}	18
XKR9	{32064, 32229, 32191, 32458, 32139, 32427, 32459, 32524, 31952, 32144, 32018, 32019, 32180, 32660, 33169, 30711, 30718, 32063}	18
PDCD6IP	{32032, 32608, 32387, 32388, 32476, 32518, 32167, 31976, 32871, 33037, 30711, 31956, 32436, 30838, 27348, 33178, 32444, 13885}	18
LOC101927078	{3008, 32709, 32487, 32904, 32905, 33159, 32588, 13870, 32623, 32815, 32878, 33264, 2510, 32916, 3030, 30742, 32763, 32892}	18
ADRA2A	{32289, 32833, 32962, 32965, 32871, 33031, 32205, 31951, 32591, 33075, 32887, 32117, 32118, 30742, 33140, 11355, 32060, 32829}	18
MIR4307HG	{13569, 32603, 32518, 32614, 32202, 32203, 32205, 32494, 32623, 30865, 32721, 32753, 32315, 33242, 32187, 33117, 31997, 31998}	18
LINC00308	{32160, 13569, 32290, 32163, 30852, 32227, 32292, 32832, 30727, 33167, 32144, 32688, 32660, 33044, 13879, 32761, 33020, 32793}	18
LOC389906	{32037, 32167, 32649, 33131, 33261, 32238, 32623, 33039, 32756, 32757, 32893, 31991, 13912, 32122, 32892, 32189, 32734, 33143}	18
LOC389602	{33184, 32450, 32419, 30852, 32707, 22953, 32108, 33037, 30766, 33198, 33265, 32466, 33076, 32823, 32216, 33241, 32634, 32443}	18
MIR4300HG	{3008, 32033, 32608, 32866, 33187, 32714, 32205, 32238, 32510, 10895, 30861, 33106, 31956, 32247, 32184, 32919, 32765, 32094}	18
RYR2	{32380, 32961, 33216, 32995, 32292, 33126, 32524, 32207, 32114, 32754, 27348, 32823, 30807, 32120, 32919, 32060, 32829, 31967}	18
MIR1973	{32064, 13569, 32866, 31972, 33189, 30792, 33209, 32524, 33072, 33115, 32596, 32756, 32757, 32217, 33178, 32379, 32508, 30751}	18
CNBD1	{32608, 30753, 32290, 32705, 32357, 32518, 32647, 32264, 32392, 30727, 32299, 22333, 33102, 32499, 32117, 33046, 33213, 22334}	18
UTRN	{31968, 32961, 32964, 32327, 32647, 8105, 32139, 32492, 31949, 33134, 33198, 31988, 32180, 3030, 32279, 32506, 30715, 13533}	18
LOC101928519	{33184, 32705, 33121, 30787, 13669, 32134, 32199, 32998, 8105, 13870, 32207, 32239, 32337, 32462, 33166, 33143, 8446}	17
EGFLAM	{32833, 33121, 30819, 22946, 33031, 32328, 32649, 32522, 32745, 32524, 32969, 33134, 31952, 33270, 32120, 32091, 32510}	17
TRIM71	{32000, 32034, 32516, 32005, 32553, 32619, 13870, 32207, 32590, 32696, 32887, 32344, 32345, 32026, 32027, 32604, 31997}	17
RIMBP2	{32833, 32195, 32231, 32200, 32937, 32969, 32590, 32335, 32911, 32084, 32085, 32086, 32663, 32919, 32027, 32413, 32094}	17
LOC284930	{32449, 32961, 32419, 31973, 32540, 14666, 32045, 31952, 32722, 32501, 3031, 32344, 33021, 32380, 13821, 31998, 30751}	17
XKR4	{32673, 32229, 32072, 32073, 32491, 32717, 32654, 32911, 32081, 32306, 32211, 32785, 32149, 33107, 33236, 33145, 32031}	17
CHD6	{3011, 33219, 32357, 30792, 32106, 32138, 32399, 32816, 32210, 32568, 30836, 33238, 32119, 32504, 33116, 32541, 30783}	17
CSMD2	{32160, 32866, 32604, 33031, 32460, 32717, 32462, 32335, 32749, 32882, 31955, 32820, 33268, 32087, 32280, 32156, 33117}	17
TMEM132D	{32832, 32133, 32297, 32458, 32107, 32969, 2218, 32590, 32654, 32114, 31956, 32308, 30740, 32247, 32280, 32532, 32189}	17
NBPF25P	{32576, 32961, 33058, 33184, 33219, 32487, 32904, 32905, 32650, 32171, 31980, 32205, 33200, 33075, 32599, 32216, 32540}	17
RUNX2	{3009, 32833, 32897, 32260, 32518, 32231, 30792, 33215, 32458, 32781, 32878, 32018, 11314, 33266, 32950, 33113, 32767}	17
SYNDIG1	{32544, 3011, 22501, 32615, 32264, 32872, 2218, 13804, 32077, 32176, 11314, 32083, 32596, 32829, 30839, 13533, 32446}	17
ESRRG	{32225, 32290, 3009, 32770, 33187, 22953, 32202, 32205, 32654, 33198, 32465, 32817, 33140, 30775, 32537, 32023, 33213}	17
PREP	{32387, 32230, 32486, 30823, 32265, 32299, 11373, 32599, 31952, 32241, 32663, 33268, 32533, 33270, 32087, 32409, 32026}	17
POU6F2	{32032, 32577, 33097, 32045, 32174, 30861, 30766, 32655, 32781, 33102, 31956, 30740, 33044, 32119, 1199, 11993, 30711}	17
DIRC3	{32449, 32450, 32964, 32422, 32614, 32328, 32966, 32714, 32967, 22953, 30733, 31951, 33263, 32241, 30740, 32247, 13533}	17
ASCC3	{32832, 32673, 33175, 32963, 32133, 32809, 32106, 32650, 11355, 32397, 32973, 32532, 32950, 33143, 30842, 32027, 32830}	17
LINC01370	{32163, 31976, 32439, 32649, 32414, 33256, 30737, 32594, 32734, 32438, 32055, 32120, 13625, 32793, 32091, 31998, 30783}	17
RGS7	{32032, 32897, 13669, 31976, 33256, 8105, 32523, 32460, 32973, 32688, 30802, 32180, 33268, 32982, 32599, 33046, 33213}	17
PPARGC1A	{31968, 30721, 3009, 30725, 32199, 32968, 3018, 32077, 32910, 32722, 31955, 33106, 32663, 32538, 33019, 31997, 32446}	17
DACH2	{33175, 32833, 32962, 32292, 32167, 30727, 32937, 32107, 31980, 2510, 33007, 32112, 32817, 33014, 33174, 33112, 33055}	17
CACNA2D1	{33031, 32072, 32073, 32010, 32232, 30729, 33131, 33132, 32591, 32049, 32081, 30807, 31960, 32314, 32508, 32446, 32767}	17
MIR4426	{32998, 32968, 32937, 33002, 32427, 8105, 30861, 13870, 33261, 32400, 33264, 12083, 32247, 33113, 32442, 32023, 30783}	17
PDZRN4	{13569, 32770, 32995, 32486, 32871, 32296, 30729, 32745, 32998, 32781, 32494, 32214, 32951, 32217, 32767, 32414, 30777}	17
D21S2088E	{1348, 31975, 32232, 32457, 14666, 32745, 32108, 32077, 32871, 33107, 33108, 32117, 33143, 33113, 33114, 32829, 8446}	17
GRIN2B	{33089, 33027, 32230, 32013, 30733, 32781, 32176, 32177, 32594, 32688, 33134, 33236, 32345, 32506, 32379, 32446, 8446}	17
MIR5009	{32064, 32962, 32228, 30759, 32296, 32077, 32206, 32400, 32464, 31988, 32149, 32756, 3031, 32757, 32853, 32635, 32063}	17
CNTN1	{32064, 32832, 32099, 32037, 3014, 32264, 32439, 33037, 32206, 32911, 32209, 32465, 11314, 30868, 30838, 32438, 32063}	17
TBC1D5	{3008, 32740, 33220, 32166, 30759, 32650, 32203, 32619, 33102, 32688, 33168, 33264, 32083, 32085, 32246, 33046, 33270}	17
C4orf22	{32673, 32707, 30725, 32198, 32681, 33002, 32459, 32172, 32077, 32460, 32910, 33132, 32337, 32307, 32439, 30718, 30719}	17
DOCK10	{32800, 32449, 32290, 32450, 31975, 32072, 32073, 32010, 30715, 3017, 32717, 2123, 33046, 32247, 32281, 32091, 32062}	17
INPP4B	{32516, 33191, 31976, 33259, 31980, 30733, 33264, 33242, 33075, 30836, 32473, 33270, 3031, 32440, 32025, 32314, 32188}	17
ADAMTS3	{3008, 22946, 3014, 32072, 32073, 32232, 30858, 32845, 32654, 33200, 33232, 32829, 32084, 32532, 32538, 32187, 32443}	17
FER	{32064, 32740, 32904, 32905, 32522, 32682, 32460, 32590, 32177, 32499, 30836, 32149, 33141, 32027, 32604, 32029, 32063}	17
THSD7B	{33153, 32291, 1348, 32037, 32198, 32422, 33191, 32204, 32749, 31951, 32399, 32434, 32885, 12505, 3004, 33213, 32094}	17
CCR8	{32544, 32183, 32099, 32419, 32005, 32328, 32439, 32106, 32588, 32045, 32282, 31988, 32055, 32442, 32441, 32090, 32091}	17
LOC100506474	{32133, 33191, 32872, 14666, 32586, 31951, 32464, 32501, 32533, 32823, 33112, 33145, 32187, 32156, 32349, 32830, 13951}	17
ANGPT1	{32032, 2978, 32195, 32349, 13669, 32202, 33132, 32717, 32238, 32655, 33076, 32085, 30870, 32056, 32634, 32636, 32317}	17
ARL6IP6	{33216, 13569, 32449, 32450, 32963, 30753, 13912, 13804, 32781, 32434, 32916, 33108, 33238, 32056, 32442, 33020, 32666}	17
ZNF521	{32833, 32961, 32963, 32998, 32682, 32716, 30861, 32654, 32175, 33135, 33198, 33106, 30868, 32149, 32597, 32885, 32440}	17
LOC101928135	{30720, 32033, 32800, 32866, 13956, 33126, 33210, 30769, 32594, 31955, 2066, 31998, 33046, 32666, 32763, 32413, 30718}	17
PRR32	{32707, 32228, 32716, 32013, 3022, 30863, 31952, 32717, 32845, 33106, 32756, 32757, 32246, 30807, 32728, 30718, 33215}	17
MIR3681HG	{32762, 32770, 31972, 30852, 13669, 30727, 32588, 32749, 32494, 33200, 31956, 30836, 32086, 32122, 32635, 33117, 32062}	17
CASC17	{33216, 13569, 33025, 30823, 32297, 32809, 32139, 32299, 32587, 32701, 32628, 3030, 32344, 32441, 32411, 32509, 33215}	17
IGFBP3	{30753, 33153, 33189, 32604, 32264, 32937, 32138, 32171, 32968, 31949, 32749, 32049, 32436, 30838, 32441, 32315, 32380}	17
KITLG	{32962, 32615, 22953, 3018, 32492, 32205, 33037, 33200, 33115, 33140, 32117, 32021, 30743, 33173, 33113, 11355, 33055}	17
PTPRM	{32419, 32457, 33097, 32524, 32078, 32399, 32238, 32049, 32464, 32499, 30766, 32660, 32817, 33046, 32568, 33141, 32701}	17
KCNJ2	{32387, 32388, 32103, 32439, 22953, 33166, 32175, 33178, 32626, 30743, 32438, 32023, 30810, 13533, 32606, 8446}	16
DGKB	{32833, 32993, 32419, 30746, 32872, 32138, 32139, 33133, 32084, 33044, 32055, 32537, 32858, 32636, 32761, 30777}	16
HNF4G	{33216, 22935, 32866, 32099, 32549, 33189, 32585, 32299, 32878, 32785, 31956, 33076, 30838, 32092, 32027, 13532}	16
ARHGAP24	{32961, 31975, 32872, 30729, 32904, 32524, 33228, 33264, 32722, 32754, 33075, 33144, 32217, 32858, 32829, 33215}	16
LINC00353	{32544, 3011, 1348, 32200, 32523, 32494, 32144, 32049, 32210, 32083, 32785, 32085, 32118, 32181, 32791, 32604}	16
OSR1	{31968, 33121, 32549, 32413, 3018, 32397, 32206, 32493, 32465, 32721, 30739, 32791, 3004, 32349, 32286, 32031}	16
SORCS2	{33184, 30753, 33219, 32198, 30727, 32329, 32203, 32446, 33135, 32785, 11314, 3030, 32950, 33114, 32763, 32062}	16
ARHGAP15	{32419, 32699, 32134, 32650, 32236, 31949, 13870, 32654, 32400, 33133, 30836, 33108, 30839, 32379, 33118, 8446}	16
NCKAP5	{31968, 32770, 32163, 32740, 32422, 32585, 32522, 32176, 33265, 32596, 30743, 32504, 32217, 30715, 32317, 32793}	16
ELAVL4	{32800, 32577, 32292, 33261, 30766, 33007, 32176, 32401, 11314, 32596, 32663, 32056, 32282, 32444, 32446, 33143}	16
PCDH9	{30720, 32833, 13669, 33189, 30792, 31949, 32397, 32782, 30737, 32214, 32023, 3030, 30744, 33210, 33115, 32062}	16
LINC01085	{32544, 32866, 1348, 31973, 33126, 30823, 32328, 30792, 32585, 31951, 32144, 2066, 30711, 33044, 33236, 30807}	16
LINC01065	{14240, 32636, 32265, 32203, 32299, 32588, 32504, 30769, 32817, 33268, 32246, 30744, 32217, 32506, 3004, 13885}	16
NYAP2	{33113, 8105, 33002, 32878, 32399, 33106, 33075, 32180, 32501, 30838, 32246, 32823, 32853, 32701, 32510, 13951}	16
ZWINT	{32961, 33121, 32037, 32486, 32135, 32998, 3018, 32172, 33037, 3022, 33233, 32307, 32532, 32755, 32699, 32605}	16
OLFM3	{33089, 32962, 3011, 31972, 22501, 32422, 32231, 32845, 33072, 32499, 32500, 32021, 32439, 30777, 32763, 32156}	16
DLC1	{33058, 33112, 22946, 30823, 33113, 33177, 32587, 32397, 30861, 32924, 32885, 32408, 30777, 32186, 32540, 32893}	16
HS6ST3	{32195, 32227, 3011, 32998, 32103, 32078, 10895, 33242, 32435, 33141, 32120, 22937, 33114, 33021, 32510, 32031}	16
CACNA1C	{3008, 32508, 32966, 32871, 32967, 3017, 32172, 32717, 32599, 32335, 33043, 32023, 32538, 32156, 32509, 32062}	16
C9orf72	{3008, 32800, 32866, 32676, 32230, 31975, 32491, 1199, 32721, 32211, 33075, 32597, 32438, 32439, 32604, 32415}	16
LINC00861	{32544, 32195, 32388, 30727, 32329, 32493, 32206, 33038, 30769, 32337, 32436, 32473, 32532, 32055, 32537, 32409}	16
LINC00879	{32608, 13569, 32866, 32387, 32388, 32522, 33196, 32464, 32305, 32594, 32084, 33174, 32951, 32920, 33116, 32767}	16
ATXN1	{32230, 33126, 22953, 33132, 33114, 32174, 32175, 33166, 32753, 33200, 33266, 32596, 32599, 32538, 32636, 33055}	16
ENOX1	{33025, 32357, 32199, 32232, 2218, 30861, 33168, 32785, 32114, 32924, 32887, 32118, 32183, 32056, 32345, 3004}	16
THSD7A	{3009, 2978, 32614, 32966, 32872, 32998, 31980, 32460, 32588, 32717, 32018, 32019, 32306, 32530, 32660, 32504}	16
LINC01626	{31968, 32230, 32134, 32103, 30792, 30727, 32615, 8105, 32591, 32815, 33075, 32597, 32473, 30746, 33021, 32894}	16
GUSBP1	{32832, 22946, 30819, 32763, 32112, 32753, 32530, 33043, 32500, 30741, 30838, 32120, 32474, 32314, 32315, 30751}	16
FAM49A	{32833, 32709, 32615, 32232, 32745, 32427, 32205, 32014, 32590, 27348, 33014, 30807, 33238, 32474, 11355, 32062}	16
USH2A	{32064, 3009, 32449, 32450, 33184, 32134, 30727, 32392, 32265, 32619, 33259, 30769, 32594, 32920, 33021, 32349}	16
BAGE	{33153, 30852, 30725, 22501, 30759, 32998, 32171, 31980, 33007, 33167, 33242, 30741, 32950, 31991, 32314, 32763}	16
SIPA1L2	{32513, 32296, 32329, 32392, 32108, 33100, 32911, 32081, 32755, 31988, 32790, 13912, 33209, 32699, 32829, 32286}	16
FAT3	{3008, 2978, 30787, 32260, 32707, 30727, 32522, 32491, 32845, 32910, 32757, 32537, 31991, 32344, 30744, 32541}	16
MIR3660	{32419, 32292, 32103, 33100, 32655, 32209, 32018, 32019, 30868, 3031, 32214, 32119, 32665, 33114, 13884, 32286}	16
LINC01193	{33027, 30823, 32969, 33145, 32043, 32205, 32973, 33039, 32144, 33135, 33178, 33108, 11993, 30810, 33148, 32893}	16
SH3BP4	{32833, 1348, 13669, 32357, 32199, 32682, 32492, 32397, 30863, 30769, 31955, 32087, 30744, 33148, 32540, 32920}	16
GRID1	{32062, 32516, 32357, 13669, 32297, 32553, 32809, 30863, 32753, 32756, 32757, 30742, 30743, 33177, 32603, 32094}	16
MBNL1	{32800, 32193, 32290, 32449, 32450, 33219, 32422, 32296, 32043, 32171, 2510, 32916, 27348, 31964, 32829, 32415}	16
FAM189A1	{32740, 3014, 32296, 32439, 32428, 32973, 33007, 32754, 31955, 30835, 32882, 32214, 32438, 32916, 32187, 32286}	16
FOXP1	{32544, 32708, 33220, 32550, 32328, 32520, 32809, 32397, 33231, 33200, 32634, 32504, 32409, 32122, 32761, 32414}	16
RGS6	{32193, 32133, 33191, 3017, 2218, 32107, 32108, 32459, 32619, 32499, 32950, 32025, 32442, 33019, 32286, 30751}	16
TLL1	{32193, 32995, 31972, 31976, 32200, 32172, 31980, 33242, 32466, 12083, 2066, 32187, 30837, 32791, 32634, 32091}	16
AKAP6	{32770, 32388, 30792, 32649, 2123, 33228, 33261, 32078, 32239, 33038, 31988, 32596, 32214, 22935, 32317, 32990}	16
LOC101929231	{32193, 32037, 32296, 32904, 32106, 32905, 32236, 31951, 33233, 31955, 30835, 32916, 32950, 32982, 32665, 31967}	16
AFF3	{32005, 32540, 32998, 32937, 14666, 32174, 32209, 30802, 31955, 32180, 30835, 11314, 32120, 30744, 32156, 33215}	16
GNAQ	{32387, 32388, 32419, 33187, 30719, 32520, 32681, 32171, 33007, 32018, 32019, 32086, 32217, 32027, 32156, 32415}	16
GBA3	{33152, 32897, 22946, 32707, 32198, 32716, 11373, 32335, 31955, 33107, 32117, 33116, 32184, 13532, 32029, 32415}	16
GLIS3	{32897, 32707, 32357, 33126, 32328, 32265, 33261, 33198, 32465, 32754, 30739, 2066, 32853, 30774, 22937, 32890}	16
TMEM117	{32832, 33189, 32998, 31976, 32459, 31980, 33228, 32175, 32210, 30738, 32787, 32501, 32023, 32314, 32062, 13951}	16
CDKAL1	{30787, 32419, 30727, 32872, 32522, 32586, 32619, 33196, 32590, 32878, 32083, 30868, 32212, 32597, 33043, 32031}	16
UNC13C	{32833, 31972, 32166, 32745, 32014, 32606, 12083, 32628, 32887, 33046, 32119, 33145, 32666, 32380, 32510, 30783}	16
MIR2113	{33152, 32513, 2978, 13885, 32509, 32649, 32236, 32013, 30738, 32754, 33108, 32665, 32122, 32189, 32830, 30719}	16
PPDPFL	{30753, 32866, 32707, 3014, 30792, 33131, 32078, 33039, 1199, 32530, 2066, 32500, 32021, 30774, 32634, 32315}	16
CPNE4	{30852, 32037, 13669, 32198, 33113, 30858, 32107, 32491, 33263, 32688, 32628, 32438, 32439, 13625, 32026, 33213}	16
LINC01304	{32198, 32167, 3017, 3004, 32139, 31980, 33066, 32207, 32144, 32176, 33043, 33076, 33116, 32920, 32092, 13884}	16
MYO10	{32608, 32422, 32486, 32937, 32522, 33259, 32460, 32077, 32174, 32717, 32019, 33076, 33268, 31960, 32092, 32894}	16
CARD18	{32897, 32247, 32135, 30729, 33133, 33165, 32655, 33166, 32081, 33075, 33107, 30837, 32183, 32122, 32476, 13533}	16
TFAP2B	{32064, 2978, 31973, 30725, 22937, 32782, 32017, 32435, 32499, 33141, 32118, 32023, 32246, 33238, 30740, 32063}	16
TERF2IP	{32832, 33089, 22501, 3014, 32167, 30823, 33031, 32460, 32014, 30863, 32568, 30868, 33108, 32442, 32122, 32411}	16
MTPN	{32608, 30753, 32194, 32195, 32290, 30787, 32487, 32296, 32681, 32714, 31980, 30737, 33075, 30742, 11993, 32443}	16
MIS18BP1	{32034, 32163, 32707, 32803, 32866, 32231, 2218, 33039, 31952, 32176, 2066, 32183, 32216, 32951, 32538, 32990}	16
SUDS3	{32513, 32673, 32010, 32523, 32619, 32045, 33196, 2510, 32465, 32308, 32628, 30838, 32951, 32344, 30810}	15
MALRD1	{32513, 32833, 32872, 32745, 32203, 33100, 32175, 32210, 31956, 32791, 33046, 31991, 32280, 32122, 13884}	15
LINC01029	{30721, 33188, 32229, 32966, 33113, 32969, 32428, 33196, 32335, 32688, 32466, 32117, 30774, 32761, 33148}	15
IRX3	{32993, 32357, 32614, 30823, 33031, 32573, 33114, 33178, 2066, 32084, 32628, 32537, 32026, 13885, 32793}	15
PDE4B	{32576, 33187, 32965, 32585, 32010, 32043, 32781, 33114, 32175, 33072, 30838, 32887, 32440, 30842, 13884}	15
DMAC1	{30720, 13569, 32292, 32458, 32491, 31949, 32623, 30737, 33266, 32499, 33107, 32246, 3031, 31960, 33210}	15
SEMA5A	{33184, 32513, 32866, 32291, 32740, 32904, 32585, 32905, 32524, 33264, 32817, 3030, 33143, 12505, 32793}	15
CD180	{30819, 32291, 32413, 33191, 3018, 33132, 32045, 32306, 32149, 30837, 32501, 33014, 31964, 32189, 32414}	15
KLHL4	{33089, 32450, 32227, 32292, 32167, 33191, 32460, 32399, 33167, 33263, 30738, 32466, 32820, 32086, 30839}	15
COMMD10	{32032, 32803, 32292, 31975, 32327, 32335, 33200, 33210, 32787, 30740, 32504, 32282, 32538, 32254, 32666}	15
KPNA7	{32544, 32603, 32476, 32005, 32231, 32649, 32411, 32493, 32590, 32591, 32594, 32950, 32027, 32380, 32031}	15
MED13	{32833, 30725, 33126, 30810, 32299, 33132, 32206, 33198, 32401, 32181, 32982, 32247, 32026, 32027, 32060}	15
LOC101928516	{33216, 32292, 32230, 32604, 33100, 32749, 33228, 32239, 32049, 32754, 33108, 32728, 32696, 32027, 32540}	15
PSD3	{31968, 3009, 32770, 32291, 31972, 33031, 2218, 32043, 32460, 30741, 32279, 32122, 32603, 22333, 22334}	15
RIMS1	{32673, 32163, 13804, 33165, 33102, 33072, 32305, 32466, 32084, 32308, 30741, 32663, 33270, 32156, 32062}	15
LRFN2	{32961, 32762, 32291, 13669, 30823, 32904, 32905, 8105, 32014, 32337, 33236, 13912, 32025, 30810, 32541}	15
LINC01107	{32608, 32866, 32969, 32106, 32586, 33066, 32910, 32177, 30739, 32499, 32118, 32663, 32919, 33242, 32701}	15
GLI3	{32160, 32608, 32005, 30823, 32328, 32457, 30759, 32205, 32305, 30774, 33270, 32440, 33145, 32186, 33215}	15
LOC729159	{31968, 32516, 30725, 22501, 32103, 33031, 33132, 32816, 30737, 32626, 30803, 33206, 32663, 32858, 30715}	15
DEFB112	{32608, 13569, 32513, 32866, 32327, 32967, 32969, 32623, 32626, 32883, 32501, 32893, 33144, 32314, 32541}	15
TRIO	{3009, 32549, 32647, 31949, 32239, 33264, 32305, 30865, 30868, 32597, 3031, 30842, 33115, 33116, 32634}	15
LPAR1	{32289, 32705, 32291, 32740, 33250, 32072, 32073, 32520, 32872, 33256, 32591, 32530, 32599, 13912, 32411}	15
DEC1	{30720, 32673, 32894, 3014, 33102, 33231, 32017, 32465, 32755, 32756, 32757, 32883, 12505, 32474, 32414}	15
MEIS2	{33153, 31975, 32232, 32904, 32905, 32440, 30766, 32753, 30740, 33236, 30742, 33206, 13912, 30836, 13533}	15
LRIG1	{32800, 33184, 32247, 33188, 32871, 32844, 32078, 32238, 32399, 32081, 30802, 32910, 32087, 32282, 32062}	15
DIP2C	{32800, 32193, 32099, 13669, 32966, 32967, 32878, 33168, 33265, 32499, 31988, 33046, 13879, 33021, 30783}	15
CADPS	{31968, 32673, 22946, 33187, 32292, 31973, 32388, 32013, 32606, 33141, 32696, 31964, 13885, 30718, 30783}	15
RPS6KA2	{13956, 32357, 32518, 32199, 32072, 32073, 32676, 32587, 33232, 32337, 33270, 32791, 32442, 32122, 32414}	15
CT83	{32037, 32714, 32139, 31980, 32782, 33263, 32144, 32241, 32688, 30803, 32787, 33044, 33014, 32823, 33242}	15
LOC101929488	{3011, 32965, 32103, 32264, 33261, 32494, 32782, 32504, 30868, 30741, 32214, 32440, 32506, 32156, 33055}	15
YTHDC2	{32005, 30725, 3017, 32494, 32345, 32721, 32434, 33232, 32180, 32181, 32473, 32055, 32281, 3004, 32893}	15
CLEC16A	{14240, 32449, 32450, 32962, 32292, 32614, 33209, 32492, 32878, 33020, 30837, 32281, 32282, 32924, 32286}	15
C11orf87	{32800, 32225, 32449, 32387, 32388, 32450, 32708, 32833, 32139, 32459, 32590, 31988, 32697, 32282, 32924}	15
PTPRK	{32449, 32450, 32392, 32968, 32714, 30792, 33135, 32816, 30803, 32084, 32532, 32628, 12083, 32604, 32765}	15
LOC100133050	{33187, 32740, 32231, 32392, 32905, 32239, 32144, 33233, 32212, 32084, 3030, 32183, 32820, 32604, 32920}	15
STK31	{32576, 32832, 32194, 32647, 32072, 32073, 2123, 32045, 32911, 30865, 32018, 32019, 11993, 32380, 8446}	15
ZCCHC6	{13569, 30753, 32964, 30729, 32236, 2510, 30769, 32568, 32885, 33173, 33143, 32504, 32025, 32186, 13628}	15
DTNBP1	{32486, 32265, 32716, 33165, 33228, 32721, 33106, 32599, 32728, 32665, 32122, 32697, 32701, 32634, 32830}	15
SOX5	{32000, 13569, 33089, 32099, 33121, 33189, 33216, 32781, 3022, 32207, 32241, 32466, 32916, 13625, 32605}	15
PIEZO2	{32034, 32995, 32329, 32522, 33066, 32172, 32493, 32464, 30769, 30836, 30838, 32440, 32474, 30810, 33148}	15
GJA1	{30753, 32588, 10895, 32816, 33263, 32212, 32532, 32885, 33206, 32122, 32443, 13884, 13885, 8446, 32666}	15
TUSC3	{33126, 30759, 3017, 32010, 32138, 32236, 32782, 33135, 31956, 32181, 32501, 30743, 32532, 32217, 32509}	15
LINC00618	{32800, 33175, 30852, 12505, 32134, 32969, 32202, 32204, 32078, 32537, 32087, 32408, 32217, 8446, 13951}	15
LINC02167	{32576, 32833, 33058, 33089, 33153, 32745, 32714, 32523, 32045, 11993, 32085, 3030, 32281, 30746, 33118}	15
MIR5694	{2978, 32005, 32135, 32615, 3017, 32043, 32203, 32428, 30863, 33265, 32114, 32019, 32344, 32441, 32635}	15
FAM19A1	{32673, 32506, 32260, 32200, 32491, 31949, 32845, 32466, 2066, 31956, 32820, 32823, 32090, 32541, 32634}	15
NOC4L	{31973, 32134, 32200, 8105, 32107, 31949, 32174, 32465, 30737, 31955, 31988, 32023, 32380, 32414, 32119}	15
EDA2R	{32107, 32236, 32716, 33165, 33007, 33168, 32241, 32409, 30835, 3031, 32500, 30839, 32025, 32444, 32829}	15
LINC00433	{22946, 32292, 30810, 32520, 32458, 32013, 33231, 31955, 32787, 32820, 32696, 33268, 32568, 32314, 32031}	15
CCDC171	{32676, 30725, 32709, 32966, 32296, 3017, 32202, 32967, 32239, 10895, 33200, 32466, 1199, 30839, 32765}	15
LINC00871	{32064, 33145, 22937, 32078, 32782, 32112, 33242, 32180, 32149, 33268, 32761, 32666, 32379, 33021, 32734}	15
MIR3668	{32866, 32163, 32516, 31973, 22501, 32714, 32203, 32910, 32112, 32765, 30835, 32344, 32699, 13821, 30718}	15
RALGAPA2	{32449, 32450, 32963, 32872, 32459, 32174, 33231, 12083, 30868, 32181, 30839, 32665, 33210, 32092, 30719}	15
MIR1263	{32740, 30725, 33189, 33097, 33133, 32014, 30863, 32241, 11314, 32181, 32533, 30744, 33148, 32156, 32317}	15
ZFP64	{32195, 32167, 32199, 32487, 22937, 32588, 32716, 33264, 32018, 32019, 32180, 32660, 32409, 30810, 32892}	15
LINC01449	{13956, 32134, 32296, 32844, 32045, 32462, 2510, 32753, 33236, 33174, 32696, 32026, 32091, 32156, 33021}	15
NTRK2	{31968, 32167, 32231, 33131, 32077, 32591, 32655, 32337, 32306, 33106, 32084, 30807, 30746, 32510, 30783}	15
CNTN4	{32963, 32422, 32614, 32072, 32073, 32615, 8105, 2510, 33039, 32181, 32887, 32890, 32413, 32286, 30783}	15
ZDHHC14	{33250, 32803, 32422, 32296, 33256, 32587, 32462, 32435, 32885, 32279, 32920, 32665, 32890, 32635, 32062}	15
PCSK6	{32762, 32636, 30729, 32872, 32491, 32588, 32781, 33019, 32083, 32118, 33116, 32282, 32603, 13884}	14
PCDH11X	{33152, 33153, 32163, 32966, 33002, 32171, 33166, 33167, 32209, 32246, 33174, 30715, 32188, 32286}	14
SMC2	{3009, 32230, 32487, 33031, 32492, 32782, 2510, 33266, 32214, 32247, 33144, 22937, 32990, 32446}	14
SALL1	{32422, 32103, 32392, 32106, 11355, 33019, 32924, 32306, 32083, 32791, 32728, 30715, 13884, 32990}	14
PCSK5	{30720, 32833, 32195, 32387, 3018, 32492, 32205, 33168, 32083, 32183, 30719, 32892, 30783, 32191}	14
CCSER2	{33121, 32265, 31951, 32049, 32755, 30868, 32436, 32086, 11993, 32408, 30777, 32122, 32887, 33021}	14
C9orf3	{32800, 32904, 32905, 32749, 32206, 33264, 32017, 30769, 32533, 32885, 3031, 31960, 3004, 33055}	14
CAMK1D	{1348, 32198, 32871, 32328, 32522, 32043, 32716, 33100, 32878, 32438, 32439, 33174, 33209, 32379}	14
ARID1B	{14240, 32388, 32072, 32078, 30865, 32626, 33115, 32084, 33169, 30777, 32027, 32540, 32349, 32703}	14
PRKCE	{32544, 32800, 32866, 33118, 32487, 32586, 22957, 32892, 32499, 33112, 32603, 32604, 32894, 30751}	14
ARSJ	{32576, 32227, 30852, 33031, 32681, 32014, 32177, 12083, 32883, 32181, 33076, 30744, 32634, 13884}	14
TMEM132C	{33089, 32540, 32232, 32904, 30733, 31952, 32177, 32176, 32722, 32883, 33044, 13628, 32605, 31998}	14
SLC25A46	{32292, 32699, 33256, 32236, 32239, 30739, 32308, 27348, 33075, 30835, 32920, 32187, 32286, 32415}	14
PLSCR5	{32033, 32099, 32297, 32585, 33259, 33228, 11373, 32782, 2218, 2066, 32060, 32189, 32414, 30751}	14
SH3RF3	{2978, 30727, 14666, 32587, 32588, 32973, 32911, 32273, 32435, 32181, 32919, 31960, 32441, 32191}	14
SLC10A7	{22935, 32673, 32964, 32072, 32073, 32458, 33132, 10895, 32176, 30769, 33175, 30810, 32509, 32191}	14
CCDC102B	{32033, 30753, 32327, 32043, 32337, 32568, 32211, 30740, 32597, 33116, 13912, 32666, 32092, 32413}	14
CDK14	{33153, 32614, 30727, 32872, 32682, 32491, 13804, 32204, 30737, 33236, 33114, 32187, 33213, 32734}	14
C3orf79	{32194, 32962, 32198, 32166, 32207, 30865, 32626, 32499, 32532, 30838, 32504, 32060, 8446, 32767}	14
TMEM132B	{32000, 32708, 31975, 32871, 32107, 32204, 31949, 11373, 32816, 30741, 32885, 32728, 32440, 33241}	14
SYT10	{30753, 32705, 32229, 32709, 33228, 32078, 32239, 32305, 32530, 30743, 32504, 32090, 32538, 30751}	14
UBE3C	{32193, 30721, 32577, 32964, 32518, 32969, 32492, 30766, 32305, 32021, 22935, 32763, 32893, 2142}	14
IL1RAPL1	{33191, 3017, 33209, 33259, 33039, 32464, 30769, 33168, 33233, 32597, 33141, 32216, 11993, 32509}	14
LINC01266	{32544, 32708, 32005, 33126, 30823, 32717, 30766, 32782, 33043, 30807, 32474, 32442, 32092, 32191}	14
OPRM1	{33184, 32740, 30759, 32647, 33102, 33072, 30737, 32114, 30739, 30835, 32530, 33116, 33241, 32380}	14
MECOM	{32034, 32707, 30852, 33189, 33256, 32522, 33100, 32209, 32500, 32501, 30744, 32411, 32701, 32191}	14
MIR588	{32292, 32516, 32964, 32523, 32236, 32205, 3022, 33039, 33169, 30839, 32754, 32119, 32056, 32510}	14
HS3ST3A1	{31968, 33121, 32965, 32200, 32329, 32844, 33038, 32623, 32464, 33148, 13979, 32379, 32188, 33215}	14
ZIC3	{3008, 32449, 32450, 33089, 32232, 32681, 31980, 32782, 33134, 32144, 33135, 30802, 33167, 33144}	14
ELMO1	{32260, 32005, 32650, 32078, 31951, 32654, 32305, 31956, 30868, 33206, 30775, 32697, 32187, 32446}	14
ALX1	{32608, 32673, 32770, 32228, 32229, 30727, 32872, 32649, 32202, 31955, 32281, 32026, 32924, 32701}	14
FAM209B	{13569, 32134, 32486, 32010, 32397, 32014, 32175, 32018, 30802, 32214, 32663, 32282, 32476, 32413}	14
DNAH7	{31968, 3008, 32387, 32388, 32707, 32523, 33231, 32241, 32434, 32083, 30774, 32504, 32413, 31967}	14
NELFB	{32033, 32034, 32327, 32328, 32585, 32615, 32587, 32078, 32017, 32409, 32634, 32060, 33117, 30718}	14
MIR548AC	{32676, 13669, 32458, 32588, 11373, 2510, 32464, 33107, 33108, 3030, 33143, 31960, 32315, 32606}	14
LINC01206	{2978, 30819, 32292, 31973, 32357, 32872, 32714, 33196, 32590, 31952, 32049, 32241, 32596, 33213}	14
GLRX3	{33175, 32291, 30852, 32615, 30792, 14666, 32590, 31952, 32596, 32181, 33044, 30839, 33178, 33020}	14
LOC284788	{32225, 32419, 22501, 31976, 32588, 32335, 32655, 32019, 32532, 32663, 32665, 32411, 33116, 32510}	14
ANKH	{32194, 3011, 32167, 30823, 33256, 32844, 32717, 11373, 32688, 33169, 32434, 33076, 32189, 30751}	14
DYSF	{32518, 32871, 22937, 30861, 32081, 33043, 33076, 32597, 32438, 32439, 32696, 32441, 32508, 8446}	14
GPC6	{32576, 32962, 32005, 33126, 32904, 32905, 32202, 32588, 30737, 32817, 2066, 30746, 3004, 33118}	14
ADGRV1	{32228, 31973, 33188, 32202, 32682, 32112, 30737, 33200, 13879, 32951, 32281, 32379, 32541, 32894}	14
LINC00540	{32833, 32195, 32297, 2218, 32107, 32878, 32399, 32464, 32688, 32307, 30868, 33173, 30836, 33055}	14
LOC101928201	{33184, 32963, 30727, 33037, 33007, 32305, 32465, 32530, 11314, 32756, 32787, 30807, 32216, 33115}	14
LINC00504	{33002, 33131, 33132, 32013, 33038, 33135, 33075, 32212, 32180, 32756, 32757, 32504, 3004, 32062}	14
LOC101928535	{32000, 22946, 32166, 32167, 32457, 2218, 2123, 14668, 32019, 31988, 32092, 13533, 31998, 32415}	14
LOC101928978	{30787, 32228, 33188, 32518, 32871, 32523, 32494, 32117, 3030, 32181, 33241, 32122, 32540, 8446}	14
LINC01364	{32608, 32614, 32745, 33177, 32205, 10895, 32816, 32753, 32434, 33106, 32117, 30870, 33145, 13951}	14
EYA1	{13669, 32520, 32329, 32623, 33232, 1199, 33075, 32180, 32117, 32118, 33107, 30744, 22937, 32604}	14
GABRA2	{32419, 30823, 32553, 32749, 32174, 32655, 32112, 32081, 32878, 30802, 33141, 32894, 32893, 32094}	14
MPHOSPH6	{30852, 32357, 32038, 32422, 32709, 22953, 14666, 32716, 33039, 33264, 30739, 32023, 30744, 32666}	14
MARCH1	{32576, 32449, 32450, 30727, 32297, 32106, 33200, 32755, 32085, 32120, 33019, 30751, 32349, 32031}	14
LOC100506274	{32513, 32709, 32614, 33256, 8105, 3018, 33107, 32887, 32853, 13628, 32023, 32120, 33019, 32156}	14
XKR6	{32227, 32387, 32388, 32937, 32465, 32114, 32435, 31956, 30740, 32530, 32023, 33265, 32188, 13951}	14
DNAH11	{31968, 32289, 30753, 32993, 22333, 22957, 32211, 32500, 32533, 32982, 32315, 33021, 22334, 31967}	14
ZNF385D	{22946, 33055, 32966, 32967, 32138, 33002, 32397, 30868, 33113, 32186, 30719, 32444, 30783}	13
MROH5	{32964, 32229, 30725, 33209, 13804, 32049, 32114, 32883, 32596, 22935, 32441, 33114, 32703}	13
COG6	{32676, 30759, 32969, 33135, 32017, 32434, 32660, 33140, 32246, 32982, 32473, 33019, 33021}	13
LHFPL3	{30787, 32038, 32103, 32681, 32650, 32203, 32204, 33066, 33134, 32436, 30711, 32281, 32606}	13
MIR8065	{32576, 33121, 32962, 32963, 32995, 33159, 32492, 32077, 32434, 32820, 33144, 33148, 32349}	13
SPOCK1	{32904, 32905, 33256, 31949, 12083, 31956, 32060, 32696, 33148, 32379, 32380, 32414, 32767}	13
MIR548W	{32225, 32803, 33144, 32550, 32614, 33191, 30861, 30737, 33265, 32212, 32599, 13912, 30783}	13
ULK4	{30852, 32103, 32937, 33177, 32492, 32077, 32013, 32400, 33206, 32663, 30777, 32411, 32793}	13
CDH9	{32897, 32387, 32388, 33220, 33133, 31952, 32307, 32628, 32950, 30711, 32540, 13821, 32094}	13
PTEN	{14240, 13569, 32228, 32709, 32550, 32073, 32010, 32207, 32177, 32308, 32282, 32444, 31997}	13
UNC5C	{33175, 32709, 32103, 31980, 11373, 32144, 32688, 32596, 30868, 32247, 32056, 13532, 32191}	13
CPS1	{31968, 32033, 32072, 32458, 30861, 32174, 32781, 33075, 32246, 30742, 33116, 32829, 32990}	13
LINC00907	{32858, 32717, 31951, 31952, 32464, 32591, 32532, 30837, 32885, 32920, 32506, 32060, 32541}	13
PTCH1	{32544, 32033, 13956, 32135, 32107, 32204, 33100, 32401, 33242, 32596, 32183, 32282, 32349}	13
LOC101929710	{22946, 32740, 33189, 30823, 30729, 32973, 32688, 32209, 32465, 32247, 33113, 32636, 33117}	13
LOC102467222	{32193, 30753, 32459, 32078, 13870, 33232, 32436, 33270, 32665, 33114, 13533, 32254, 31967}	13
MIR548M	{32103, 32585, 32619, 32493, 33165, 31952, 32176, 30740, 32916, 32086, 32919, 32344, 32031}	13
PRAG1	{32673, 32866, 32260, 32708, 32541, 32493, 30739, 32441, 33076, 32887, 32281, 33178, 31997}	13
LOC103908605	{33188, 32299, 32043, 32845, 32238, 33133, 32306, 32626, 32212, 11314, 32246, 32790, 11993}	13
REXO1L2P	{33152, 33187, 33188, 32647, 32650, 32815, 33039, 33043, 33044, 33046, 30743, 32763, 32060}	13
LRRN1	{33121, 32894, 32708, 32585, 32910, 32239, 32209, 32435, 32212, 32474, 32156, 31997, 31998}	13
LINC00347	{32549, 32871, 32968, 32522, 32911, 33167, 31988, 32149, 32246, 32084, 32568, 33210, 32508}	13
GABRG3	{30787, 30725, 22501, 32167, 32615, 33113, 32910, 1199, 32400, 32916, 32887, 32408, 32919}	13
RBM19	{30753, 32962, 32099, 33250, 33189, 1348, 33261, 32434, 32436, 32246, 32951, 33270, 32604}	13
LINC00469	{32964, 30842, 30759, 31980, 33263, 32594, 30739, 33043, 32501, 32344, 30810, 32920, 32703}	13
MAST4	{32419, 32198, 32327, 32328, 32329, 32486, 32077, 32493, 32782, 32916, 32055, 32510, 30751}	13
TDRD15	{33219, 32965, 32171, 31951, 32335, 32241, 32306, 32021, 32087, 32696, 31961, 32762, 32830}	13
PTPRO	{32449, 32450, 33112, 33188, 1348, 32427, 32014, 32337, 30865, 32882, 32790, 32280, 32413}	13
AKT3	{32449, 2978, 32037, 32654, 32335, 30835, 31988, 32117, 32118, 30774, 3004, 32446, 32119}	13
SORL1	{32897, 32387, 32388, 32647, 32232, 32636, 32717, 32434, 30836, 32118, 33178, 31964, 32893}	13
RIMS2	{32183, 31967, 32897, 14668, 32045, 33198, 33231, 32688, 32087, 32184, 32951, 31997, 32031}	13
CHRM3	{30852, 32357, 32516, 32232, 32073, 32401, 12083, 32212, 32308, 33140, 32183, 32473, 32734}	13
FRMD4B	{32962, 32707, 32038, 31976, 22957, 32815, 33039, 32017, 33167, 33140, 33241, 32090, 32317}	13
G3BP1	{32099, 32279, 32439, 32335, 32144, 32176, 32663, 32118, 32086, 32344, 32634, 32411, 32087}	13
MEG9	{32387, 32388, 32676, 32134, 31975, 32707, 32204, 31988, 33140, 33173, 12505, 33117, 32605}	13
RPRM	{33152, 32133, 32045, 32122, 32397, 32149, 32919, 12505, 32026, 32411, 33117, 32443, 32510}	13
LINC00333	{32290, 32676, 32614, 32299, 33196, 32878, 2510, 2066, 32755, 32568, 33113, 32314, 30783}	13
PBX1	{30753, 32194, 32260, 32740, 32135, 32717, 32206, 33072, 32049, 32532, 32916, 22935, 32509}	13
ATP8A2	{22946, 32099, 33027, 33177, 32466, 30739, 32087, 32728, 32697, 32315, 31997, 33118, 8446}	13
MIR1255B1	{32614, 2123, 33228, 33037, 32078, 32782, 33232, 31988, 32501, 30744, 32537, 32892, 32189}	13
LRRC9	{32034, 32419, 32486, 32392, 32427, 32655, 32176, 32019, 32021, 32149, 32214, 32763, 32060}	13
CALN1	{32544, 3011, 32005, 32200, 33256, 32138, 33178, 30865, 32440, 32474, 32508, 32509, 32990}	13
TMPRSS15	{32614, 3018, 33228, 33178, 33263, 33169, 32728, 32599, 32568, 32858, 32476, 33021, 32414}	13
LINC00693	{13569, 32228, 32038, 32296, 32106, 32335, 32017, 32210, 30738, 32466, 32501, 33019, 32060}	13
LRRC30	{32032, 32963, 32871, 32522, 30733, 32305, 32465, 32211, 32466, 2066, 32411, 32829, 33055}	13
CELF4	{32832, 31972, 22501, 32232, 32457, 22937, 31952, 33168, 31988, 32087, 32696, 11993, 33242}	13
WDR72	{32576, 32866, 32230, 32198, 33256, 33097, 33135, 30769, 30807, 30775, 33046, 30744, 32254}	13
LOC440311	{32707, 32292, 32166, 30766, 33135, 33210, 30737, 33266, 30738, 30741, 32156, 32666, 32444}	13
PQLC2L	{32183, 32961, 32963, 32872, 33259, 32077, 33037, 33107, 32084, 30835, 30807, 32247, 32858}	13
GGT3P	{33220, 32264, 32681, 32714, 32782, 33263, 33169, 33173, 30742, 32184, 32761, 11355, 32894}	13
MIR4454	{32227, 13870, 30863, 32878, 30738, 32211, 32212, 32308, 3030, 32056, 13532, 13533, 33055}	13
IMPAD1	{32544, 32194, 32422, 31949, 30733, 32493, 30766, 32654, 33038, 1199, 32026, 32636, 32414}	13
CHN2	{31968, 30721, 33220, 32518, 32872, 32010, 30858, 33165, 33264, 32628, 32119, 32506, 31998}	13
LINC01288	{32228, 32890, 32491, 32524, 33264, 32081, 32435, 30868, 32597, 30870, 30777, 32314, 32415}	13
KCTD8	{32576, 32292, 22953, 8105, 33037, 32305, 30737, 32180, 32149, 32756, 32757, 32280, 32062}	13
SYNE1	{32064, 32357, 32232, 32299, 32204, 32749, 32878, 33100, 32816, 32337, 32755, 32634, 32063}	13
LOC100996635	{32357, 31973, 32166, 32968, 33039, 33072, 11314, 32756, 32757, 30870, 32183, 33114, 32510}	13
POM121L12	{32387, 32388, 32328, 33097, 33167, 33115, 32307, 30836, 30743, 30838, 32247, 32699, 32892}	13
GRIK1	{32033, 3009, 30753, 32167, 32615, 13870, 33102, 30836, 30838, 32696, 32603, 32605, 32606}	13
TRAPPC9	{2978, 33219, 13956, 31949, 32238, 32175, 32494, 32785, 32306, 32816, 33144, 33115, 32573}	13
CACNA1E	{12505, 32133, 32518, 33066, 31949, 32335, 32916, 32184, 30744, 32506, 13532, 32761, 32191}	13
PDE1A	{32522, 32108, 33196, 32494, 10895, 32910, 32049, 32626, 32499, 32951, 33177, 32508, 32286}	13
NEDD1	{32265, 32586, 32462, 33039, 33072, 32241, 2066, 33044, 33270, 32279, 32951, 32444, 32415}	13
TTC6	{30819, 32614, 32619, 33241, 32045, 33210, 32626, 30803, 32282, 32441, 32026, 32697, 32474}	13
LOC101927815	{32487, 30729, 32541, 32745, 32175, 33233, 33044, 32149, 33210, 32315, 31964, 13821, 33118}	13
KIRREL3	{32866, 32387, 32388, 32676, 33187, 33177, 32397, 32081, 32817, 33075, 32599, 33145, 33115}	13
LINC01582	{31968, 32033, 32413, 32681, 32107, 32523, 33102, 32081, 30803, 32212, 32435, 32604, 31997}	13
DOCK4	{33027, 32615, 32199, 32681, 32871, 33159, 32239, 32722, 32883, 33175, 32441, 32894, 32094}	13
EEF2KMT	{32614, 32327, 32647, 32968, 32714, 32172, 32176, 27348, 32791, 32568, 32506, 32029, 32666}	13
DNAJC1	{32705, 33250, 32254, 32619, 32781, 33037, 33039, 33263, 33265, 31988, 32660, 32314, 32446}	13
SIM1	{3009, 32762, 32292, 22501, 32422, 32174, 32590, 32176, 32892, 32282, 32122, 32027, 32188}	13
BMP2	{31968, 33153, 32260, 32973, 32462, 33261, 32305, 32883, 33144, 33113, 32444, 30718, 31967}	13
TSHZ2	{32195, 32167, 32010, 32017, 32465, 32721, 32532, 33141, 33173, 30870, 33113, 32636, 8446}	13
LINC01522	{32577, 30792, 33165, 32440, 30766, 33072, 30769, 33238, 33116, 32120, 32091, 32476, 13951}	13
GPR158	{33025, 13956, 32516, 32487, 2123, 32492, 32493, 33037, 32114, 32596, 32666, 32701, 32830}	13
MYCBP2	{32160, 32513, 32254, 32682, 33007, 33072, 30868, 11993, 32762, 33020, 33117, 32414, 31967}	13
ANO3	{33187, 32647, 31976, 33191, 32714, 32299, 14668, 32049, 32919, 32025, 32506, 13532, 32414}	13
PBX3	{32225, 32833, 31973, 32264, 2123, 33263, 32180, 30775, 32628, 32183, 32092, 32701, 32254}	13
SMARCA2	{3011, 32260, 32549, 32231, 32619, 32493, 32910, 32207, 32464, 32060, 32122, 31964, 13885}	13
BBS9	{32193, 32709, 32937, 32460, 32605, 32749, 33228, 33169, 30835, 13979, 32444, 32349, 32191}	13
PCCA	{32705, 30819, 32031, 33167, 31964, 32916, 30741, 32885, 32055, 32345, 13532, 32893, 30783}	13
OXR1	{32225, 32198, 31975, 32966, 32967, 32013, 2510, 32722, 32087, 32696, 30715, 32254, 32191}	13
PPP2R2B	{32193, 32289, 32387, 32388, 32005, 32450, 22501, 32904, 32905, 32460, 32717, 32187, 32605}	13
C17orf112	{32032, 33189, 32968, 32809, 32107, 10895, 33039, 32210, 31988, 32344, 32473, 30744, 33117}	13
ADRA1A	{33184, 32289, 32134, 32167, 32328, 32171, 32428, 32588, 32782, 32207, 30807, 32442, 32413}	13
GTSCR1	{32034, 32866, 32520, 33037, 32878, 32688, 30802, 32211, 32438, 32439, 32504, 32950, 32446}	13
ITPR1	{32166, 32231, 32966, 32967, 13804, 32717, 32973, 32464, 32688, 32883, 31998, 31960, 32062}	13
KCNK2	{32449, 32707, 32586, 32108, 33198, 32209, 32018, 32307, 32436, 32597, 32982, 33148, 32446}	13
STC1	{3011, 33189, 32518, 32329, 32509, 32108, 32206, 32878, 32829, 32950, 32440, 31997, 32414}	13
ACTRT1	{33112, 33159, 32681, 32619, 32204, 22957, 32790, 32791, 32568, 32793, 33242, 32188, 32189}	13
NPVF	{32160, 30753, 13669, 32357, 32518, 32647, 2123, 32174, 33135, 32532, 30774, 32214, 32184}	13
LOC100130298	{32513, 32626, 32660, 30742, 30807, 32504, 22937, 30810, 31991, 32540, 32920, 8446, 32415}	13
EPHA5	{32740, 32604, 31980, 32844, 33165, 31951, 32308, 27348, 33046, 33116, 32056, 32603, 32060}	13
GTDC1	{32518, 32520, 33131, 3022, 32144, 32176, 32533, 30870, 13879, 32728, 32793, 32444, 32605}	13
LINC02476	{32614, 32937, 33132, 32782, 32399, 32241, 32434, 32754, 33044, 32504, 32379, 32701}	12
LINC00644	{32194, 32676, 32010, 32650, 2123, 32464, 33264, 32820, 30742, 32440, 30777, 32414}	12
CBL	{32486, 32329, 2218, 32460, 31949, 32492, 32590, 32083, 32019, 32436, 32408, 32282}	12
CDC14C	{33215, 22953, 33131, 32781, 32464, 30737, 33265, 30868, 33020, 30842, 13532, 30751}	12
LINC01572	{33126, 32647, 32296, 32073, 32585, 33209, 33261, 33106, 32950, 32281, 32442, 33116}	12
ACTR3B	{32832, 32291, 32228, 32635, 32604, 32200, 33007, 32177, 32117, 32950, 32603, 32508}	12
SLC4A8	{31968, 32866, 31972, 32134, 32647, 33031, 32649, 32594, 33043, 32056, 32092, 31967}	12
LRRTM4	{13569, 33058, 32195, 32265, 32408, 31952, 32817, 32787, 32473, 33076, 32280, 32441}	12
HAVCR1P1	{30787, 32291, 33219, 32647, 32458, 2218, 33261, 33039, 30865, 32530, 33175, 30842}	12
CFAP61	{32160, 32449, 32450, 32966, 32967, 32969, 2218, 33196, 30733, 33141, 32791, 33209}	12
LINC01503	{32194, 32200, 32553, 32586, 32427, 32174, 32415, 32337, 32056, 32634, 31964, 32191}	12
LINC01470	{32705, 32329, 32297, 30733, 32590, 30863, 32816, 32021, 33206, 33270, 32380, 13533}	12
LINC01392	{32707, 32708, 32740, 33189, 32487, 32937, 33097, 33241, 32214, 32919, 11993, 32060}	12
CADPS2	{13569, 32845, 33165, 10895, 32306, 32756, 32757, 33046, 32025, 32444, 32829, 13951}	12
RNF219-AS1	{32193, 32506, 32133, 32781, 32014, 31955, 32314, 32117, 32184, 32026, 11355, 33148}	12
LOC100289230	{32961, 32963, 32229, 32230, 30823, 33165, 30737, 30803, 32532, 32408, 30715, 30718}	12
GALNT17	{33121, 13956, 32166, 32202, 32238, 32765, 32596, 33173, 33046, 33238, 32605, 31967}	12
RPTOR	{31968, 32033, 32292, 32763, 32138, 32399, 32816, 32273, 32149, 30719, 32893, 31967}	12
CDC42BPA	{32707, 32392, 33113, 32594, 32118, 30807, 32951, 32634, 11355, 32189, 32830, 32703}	12
SCAPER	{32194, 32034, 30819, 33219, 3018, 32043, 32408, 33166, 33200, 33266, 33140, 32120}	12
SCHIP1	{32673, 32419, 32549, 22501, 32299, 33228, 32910, 2066, 30836, 32086, 33148, 32541}	12
TLN2	{33175, 1348, 32422, 33039, 33174, 33116, 32120, 32442, 32187, 32540, 32317, 30718}	12
CDCA7	{13569, 32034, 31972, 30729, 22953, 33196, 33261, 33232, 32568, 12083, 32504, 32217}	12
SEC14L1	{32357, 32103, 32392, 32078, 31951, 32590, 32177, 32401, 30711, 32214, 32023, 32540}	12
LOC101929095	{33152, 33153, 32709, 32809, 32299, 32206, 32791, 32885, 30839, 33177, 32122, 32286}	12
ZNF407	{32227, 32964, 32357, 30727, 32043, 31980, 32493, 32523, 31951, 33167, 13625, 32703}	12
SEMA3C	{30720, 32193, 32707, 32167, 32487, 32968, 32108, 32428, 32524, 13912, 32409, 13533}	12
ZNF385B	{33187, 33144, 32709, 32296, 32092, 32532, 32118, 13628, 32086, 32790, 13532, 32990}	12
CDH23	{32705, 32649, 32650, 32756, 32757, 32214, 30839, 32982, 33238, 32411, 32444, 13884}	12
LOC101927915	{3011, 32740, 30725, 30858, 32446, 32078, 32183, 33021, 12505, 32122, 32990, 32286}	12
LOC101927314	{32064, 32614, 32103, 32872, 32139, 32655, 33264, 1199, 33108, 30743, 32442, 32538}	12
LOC101927079	{33153, 33058, 32163, 32966, 32967, 32205, 33108, 33141, 32246, 32697, 33020, 32029}	12
ZNF429	{31968, 32064, 32194, 32195, 33027, 32327, 32072, 33256, 31955, 32149, 32666, 31967}	12
GRIN2A	{32800, 32225, 32292, 31973, 33256, 32459, 32236, 10895, 30769, 32755, 32791, 32504}	12
GRIP1	{32544, 32194, 31972, 32518, 14666, 33168, 32018, 32434, 32055, 33241, 30715, 32446}	12
LOC102724084	{31968, 32193, 32513, 33219, 33196, 32462, 32494, 32591, 32466, 32211, 33075, 13821}	12
LOC100506990	{33188, 32966, 32167, 32967, 33196, 32206, 33134, 33231, 12083, 32216, 32188, 30751}	12
LINC00838	{13569, 2978, 33187, 32966, 32967, 33159, 32049, 32435, 33206, 31960, 32538, 32541}	12
GRM5	{30727, 32871, 32043, 32299, 32663, 32081, 32816, 33200, 32180, 3031, 30744, 32442}	12
ZNF184	{32064, 32037, 32297, 2510, 30839, 30740, 32820, 32023, 13625, 33148, 8446, 32063}	12
ADCK1	{32608, 32194, 30727, 32717, 1199, 3031, 32887, 30774, 13879, 32440, 32281, 33115}	12
LOC100420587	{32194, 33220, 33126, 30727, 30823, 33114, 32499, 30868, 33145, 32474, 32188, 32189}	12
LINC00534	{32064, 32227, 32198, 32904, 32585, 32905, 32086, 32951, 13912, 13532, 32573, 32063}	12
LOC100288778	{32894, 32708, 32139, 32844, 33135, 33242, 30775, 32122, 32892, 32573, 32094, 33055}	12
CCDC178	{32872, 30729, 32010, 32619, 32077, 32606, 32734, 32087, 32728, 22937, 32476, 31998}	12
LOC440434	{32227, 30852, 32167, 33264, 32660, 33173, 30742, 30839, 32790, 32699, 32188, 30783}	12
LPP	{22935, 30721, 32513, 30759, 33066, 32176, 32177, 33106, 3030, 32790, 31961, 32538}	12
TAMM41	{32770, 22946, 32516, 32167, 32103, 32458, 32459, 32654, 30865, 30836, 32508, 32415}	12
ZFPM2	{32289, 32871, 32200, 33038, 32241, 32019, 32885, 32473, 32474, 33115, 32060, 32793}	12
MAGEC2	{13669, 32328, 3017, 33002, 31980, 33134, 32305, 32306, 32753, 33169, 33206, 13912}	12
NOX3	{32832, 32195, 32966, 32967, 32681, 32335, 12083, 32532, 32438, 32439, 32217, 32060}	12
CXCR4	{32705, 3014, 32520, 32458, 32844, 32014, 32176, 32594, 32083, 30836, 32858, 13533}	12
NNT	{32832, 3009, 32964, 32134, 3018, 30738, 30802, 32530, 32149, 30870, 32188, 32893}	12
E2F7	{32296, 32585, 8105, 32203, 14668, 32591, 31956, 33020, 32442, 32060, 32094, 32031}	12
KIF26B	{32000, 32033, 33216, 32357, 32198, 33256, 32937, 30733, 33046, 32409, 32762, 32635}	12
NFATC1	{33220, 31975, 32139, 13870, 32014, 32400, 27348, 32982, 30870, 32120, 30810, 32540}	12
EIF3IP1	{33058, 30819, 32963, 33145, 32716, 30739, 32212, 30744, 11993, 32443, 13979, 32189}	12
CTBP2	{32199, 32264, 33002, 32619, 32844, 11373, 33166, 32086, 13879, 32442, 32091, 33116}	12
NCOA2	{31968, 32897, 32134, 32328, 32171, 32523, 33165, 32910, 32820, 32501, 33174, 8446}	12
KSR2	{32549, 33189, 32327, 33100, 33165, 32599, 32207, 30741, 32086, 32023, 32728, 30751}	12
CSNK1G3	{32705, 32833, 22501, 32614, 32202, 32650, 33066, 32493, 32078, 13879, 32184, 32119}	12
UBE2NL	{33219, 32260, 32199, 30759, 32265, 32969, 32491, 33159, 32721, 33143, 32188, 33213}	12
STPG2	{32449, 32450, 32292, 32968, 32297, 33132, 32910, 32816, 32790, 33178, 13821, 32830}	12
STK39	{32195, 32247, 33126, 32167, 32200, 32697, 32108, 32606, 32183, 32537, 31991, 32254}	12
ANO4	{32064, 32329, 32553, 32014, 32623, 32817, 33107, 30742, 32120, 33019, 32029, 32063}	12
LAMA2	{32227, 32163, 32229, 32681, 32510, 33166, 32211, 32916, 30870, 30839, 31998, 30719}	12
MYO16	{33002, 32205, 33117, 32399, 2510, 30835, 32893, 32184, 32060, 32349, 32414, 32189}	12
EPHA6	{30729, 32077, 11373, 33102, 31952, 32055, 33231, 32087, 33210, 32699, 32413, 33215}	12
BNC2	{32635, 32133, 32045, 32654, 33007, 33115, 32055, 32091, 32604, 32765, 32606, 33143}	12
ASAP1	{33112, 32292, 32709, 32647, 32524, 32781, 2066, 32308, 32408, 33209, 32186, 32379}	12
RGS9	{32000, 32292, 30727, 32296, 2218, 33261, 2510, 32655, 33044, 33046, 32793, 30783}	12
ERC2	{32227, 32133, 13669, 32486, 32202, 32299, 32238, 30738, 33075, 33140, 32217, 31998}	12
DYNC2H1	{32034, 32357, 32965, 32681, 32204, 33102, 32464, 32017, 33075, 32951, 32345, 32122}	12
PIK3R1	{32833, 32037, 32010, 32682, 33177, 32176, 32688, 33140, 32823, 32663, 32697, 32474}	12
PRDM16	{32520, 31949, 32462, 32845, 32112, 32306, 33173, 32439, 30842, 33115, 32636, 30751}	12
SYBU	{32225, 13669, 32647, 3018, 32586, 32494, 33038, 33102, 32081, 32049, 30837, 32829}	12
PALLD	{33184, 32291, 32296, 32937, 11355, 32174, 32591, 31952, 31960, 33241, 13979, 30751}	12
TRIM54	{32387, 32419, 32492, 31949, 32594, 33115, 31956, 32532, 32119, 32635, 32636, 32413}	12
OTUD7A	{32962, 32518, 14666, 32299, 13804, 32084, 32628, 32853, 32279, 33174, 32186, 32573}	12
ARHGAP20	{33118, 32995, 31972, 33219, 31976, 32504, 32017, 32597, 32216, 32537, 30715, 31998}	12
TBC1D1	{33058, 30725, 32872, 33196, 32045, 32623, 32306, 32441, 31991, 30777, 32762, 32156}	12
TACC2	{33250, 32387, 32388, 32229, 32392, 32492, 30733, 32493, 32305, 30836, 32117, 32409}	12
BRINP1	{32800, 32230, 30759, 32871, 32585, 32872, 32299, 32782, 33200, 32273, 32916, 31964}	12
SYT4	{32227, 32649, 30858, 32043, 32176, 32305, 32400, 2066, 30741, 32023, 30777, 32703}	12
KCNS3	{32228, 32133, 22501, 32969, 31980, 32205, 32174, 33166, 32308, 32919, 33114, 32029}	12
ZXDA	{3017, 14668, 33037, 32207, 32688, 33167, 11314, 33265, 33108, 3030, 30810, 30783}	12
ONECUT1	{32576, 32709, 32650, 32203, 32532, 22935, 30744, 33145, 32762, 32763, 32062, 32703}	12
PDE7B	{33121, 32745, 13870, 32623, 32504, 32464, 32816, 32924, 33039, 32184, 32060, 32893}	12
DNM3	{33250, 31973, 3014, 32427, 13804, 32781, 33263, 32209, 33265, 32212, 32029, 30718}	12
DOCK1	{32608, 33058, 33250, 32388, 32708, 32038, 14666, 32013, 32335, 32435, 32853, 32699}	12
TSPAN5	{33216, 32872, 3017, 32968, 32018, 32019, 32180, 32181, 32466, 30807, 32026, 32027}	12
PGBD5	{32803, 32388, 33097, 33131, 2510, 33265, 32180, 32596, 30839, 30777, 32443, 31998}	12
TRDN	{32032, 32866, 32419, 32388, 32229, 32966, 30759, 32967, 31951, 32241, 13885, 32415}	12
DPYD	{33152, 32290, 32647, 32232, 32107, 32108, 2123, 33166, 31952, 32055, 32345, 31967}	12
TTC28	{33250, 32937, 32186, 33072, 32308, 32181, 32086, 32120, 32537, 32026, 33115, 31967}	12
KCNH5	{3014, 32167, 32681, 8446, 32754, 32885, 32599, 32696, 32604, 33117, 32062, 33055}	12
ITSN2	{32064, 31972, 32296, 32138, 32459, 33131, 33132, 33044, 32021, 30807, 32606, 32063}	12
MUC19	{32034, 32195, 32459, 32337, 32018, 32785, 32436, 32118, 32119, 32537, 33020, 32349}	12
PPFIA2	{3009, 32962, 32740, 32073, 32335, 32785, 30740, 33238, 32055, 32217, 30715, 32023}	12
RAD51B	{3008, 32513, 32707, 32615, 33256, 32649, 32202, 32522, 13804, 32688, 30802, 33075}	12
USP34	{32635, 30727, 32204, 32078, 32464, 32688, 2066, 32728, 32568, 32187, 32508, 32062}	12
C3orf38	{3008, 32673, 2978, 32228, 30725, 32682, 32108, 31949, 32599, 32281, 32763, 32414}	12
MCC	{32160, 32993, 32260, 13804, 32749, 32844, 32655, 33134, 32787, 30742, 32184, 13821}	12
MIR302F	{3008, 32961, 32194, 32034, 32230, 32650, 32465, 32916, 32790, 32599, 32761, 32031}	12
RALYL	{33025, 32290, 31976, 32586, 32175, 33231, 32018, 32019, 32436, 32660, 33075, 33175}	12
MIR548AB	{30720, 13569, 32194, 32225, 13669, 32549, 32457, 32553, 32619, 32919, 32728, 31998}	12
MIR4527	{30721, 30725, 32230, 32172, 31951, 32114, 33075, 32660, 30711, 32023, 32186, 32091}	12
MCTP2	{32573, 33102, 30863, 32273, 32210, 32114, 30740, 11314, 32754, 32982, 32728, 32189}	12
FBN2	{32995, 32010, 33228, 33165, 33231, 32465, 32882, 33014, 32120, 32635, 32893, 32510}	12
SPHKAP	{32832, 32961, 32962, 32995, 32103, 32200, 32202, 32597, 32885, 32696, 32026, 8446}	12
MDGA2	{32708, 22953, 32236, 32973, 1199, 32660, 32501, 30774, 33044, 32441, 32188, 13884}	12
LINC00343	{32968, 32937, 33228, 31949, 33166, 32337, 32465, 33106, 33210, 32156, 32317, 32063}	12
FAM86DP	{32260, 30727, 32175, 32144, 32911, 33039, 30739, 27348, 33232, 33236, 33112, 32666}	12
FARS2	{32705, 32993, 33188, 33039, 30835, 32436, 30837, 32308, 32787, 32982, 32761, 32029}	12
SPATA31C2	{32064, 32135, 32265, 32493, 32174, 32212, 32308, 32086, 30740, 27348, 32254, 31967}	12
METTL15	{32034, 32803, 32809, 32524, 32753, 31955, 32787, 32149, 32246, 32533, 32473, 32508}	12
LINC00226	{32167, 33002, 33100, 33134, 32207, 32400, 32753, 32499, 33173, 32950, 33114, 33148}	12
FBXO11	{3008, 33131, 33037, 30737, 31955, 32181, 30839, 32568, 33148, 31964, 32062, 32191}	12
TCF7L2	{32708, 32199, 32232, 32167, 32459, 32716, 33132, 32885, 3031, 33209, 32474, 32703}	12
MRM1	{32965, 32904, 32905, 1199, 32081, 2066, 30774, 32055, 32184, 32091, 32092, 32317}	12
MAP2K4	{31968, 32225, 32577, 30787, 33191, 32494, 33135, 32282, 32307, 33270, 32090, 13979}	12
ST6GALNAC3	{33153, 3014, 33031, 30729, 32107, 32716, 22957, 32623, 30741, 30774, 32696, 33213}	12
ANKRD50	{32160, 32608, 32587, 32078, 32081, 33076, 33173, 30711, 32282, 13979, 32476, 32317}	12
MTHFD2P1	{30720, 32513, 32037, 32392, 32397, 32654, 32176, 31964, 33116, 13532, 13885, 33213}	12
LHFPL2	{32064, 32549, 32614, 32191, 32457, 32281, 32085, 32885, 31991, 13625, 32188, 32063}	12
PREX1	{33121, 2978, 32106, 32663, 30743, 32501, 31998, 30807, 32919, 32409, 33141, 32062}	12
C1orf87	{32458, 13912, 33131, 33132, 33263, 32019, 33044, 33236, 32790, 22935, 32408, 13885}	12
IL7	{32160, 33121, 32969, 33196, 33114, 33038, 33200, 30835, 32666, 32156, 32606, 32415}	12
MOCS1	{32419, 32963, 32998, 32520, 32681, 33263, 32112, 32755, 27348, 33075, 32790, 33117}	12
MIR8060	{32160, 32227, 32636, 33066, 32206, 32238, 32530, 30774, 32728, 33115, 32444, 30783}	12
FAM13A	{32577, 32014, 30766, 33166, 32791, 32634, 30775, 32697, 32090, 32187, 13532, 32414}	12
ANKRD20A12P	{32709, 32167, 33133, 33210, 32305, 30737, 32211, 30742, 31991, 30777, 32894, 30718}	12
RGMA	{32708, 32139, 33114, 33038, 30863, 33165, 32920, 32026, 32156, 32509, 32254, 8446}	12
FAM19A5	{32576, 32833, 32740, 32392, 32329, 33232, 32177, 32083, 31956, 32308, 33236, 13912}	12
C3orf67	{32707, 32037, 30725, 32969, 32078, 33135, 33200, 32241, 33043, 32117, 30839, 32217}	12
SNORA88	{32449, 32450, 32673, 32200, 32172, 32524, 32014, 32590, 32401, 32883, 32023}	11
LINC01322	{30720, 3009, 33259, 32493, 32174, 11373, 32081, 32246, 33113, 33019, 32606}	11
LINC00550	{14240, 13569, 32260, 32649, 32172, 32397, 31951, 33044, 22935, 32793, 32317}	11
C8orf48	{32800, 32965, 33007, 32081, 32435, 32951, 32055, 32120, 32345, 32508, 32606}	11
LINC00499	{32897, 3014, 32492, 32749, 32174, 32049, 30836, 32823, 32440, 33117, 8446}	11
LINC01361	{32513, 32962, 33220, 32965, 32166, 32714, 32408, 2510, 32464, 32120, 32029}	11
SOX2-OT	{3008, 32138, 32335, 32305, 32306, 32181, 32055, 32761, 32442, 32573, 31998}	11
IGF1R	{32673, 32963, 30861, 33135, 30865, 33108, 32118, 32247, 32603, 32188, 32413}	11
KIF26A	{32167, 33228, 11373, 11314, 30835, 33044, 33075, 33209, 32603, 32476, 32031}	11
KIAA1328	{14240, 32349, 32699, 30711, 33148, 32345, 33178, 32603, 33117, 32541, 32734}	11
LINC00707	{32961, 30787, 32635, 32037, 32010, 32306, 32532, 32853, 32026, 32027, 30718}	11
SPATA18	{32292, 32965, 32038, 32108, 30733, 32605, 33196, 32273, 30738, 32474, 13821}	11
STAG1	{32099, 32550, 32585, 32010, 11314, 30802, 32501, 32117, 32890, 32604, 33215}	11
IL1RAPL2	{32193, 30819, 32005, 33189, 30729, 32878, 33072, 32628, 33242, 32604, 33021}	11
LINC00708	{32227, 32682, 32203, 33076, 32117, 32246, 32982, 32920, 33113, 32122, 32315}	11
C10orf90	{33058, 32635, 32357, 30729, 32427, 1199, 32753, 30739, 32755, 32027, 32031}	11
STXBP5L	{3008, 32513, 33025, 33219, 32228, 32586, 33196, 32696, 32247, 32408, 13979}	11
LINC00299	{32160, 32134, 32809, 32171, 32045, 32494, 32177, 32085, 33046, 32537, 33242}	11
LINC01173	{33184, 32108, 11373, 33038, 32594, 32083, 32474, 30810, 32092, 8446, 32191}	11
C21orf62	{13569, 31973, 32458, 32491, 2218, 32590, 32466, 31955, 32149, 32090, 32317}	11
L3MBTL4	{32577, 32673, 32199, 32103, 32460, 30766, 32887, 31991, 32444, 32573, 32830}	11
HS3ST3B1	{32291, 32231, 31976, 33031, 13804, 32397, 32588, 32844, 32344, 32474, 33148}	11
LINC00924	{32699, 32550, 32872, 33039, 33200, 31988, 32279, 32830, 32858, 32315, 32087}	11
STARD13	{32449, 32450, 32961, 32614, 32200, 32585, 32202, 33198, 33039, 32820, 30807}	11
LINC00331	{32673, 32871, 33031, 3022, 32174, 32462, 32464, 32663, 31960, 32345, 33213}	11
DENND1A	{32225, 3014, 33159, 32650, 32108, 14668, 32590, 32816, 32177, 31955, 32604}	11
LINC01375	{30787, 32963, 33002, 32108, 32077, 31949, 32591, 32400, 32626, 30870, 32184}	11
MYOM1	{32608, 32553, 32107, 32459, 33132, 32273, 32465, 32916, 30777, 32635, 32701}	11
MYO1B	{32832, 32260, 32709, 33196, 32397, 32305, 2066, 32212, 32916, 32217, 32894}	11
CSGALNACT1	{32866, 33187, 32676, 32708, 32422, 32740, 33250, 33228, 33200, 22935, 30718}	11
PPP2R2A	{32544, 32056, 32200, 33261, 32175, 32081, 32023, 31960, 32413, 31998, 32031}	11
MUC16	{32387, 32963, 32541, 32107, 32204, 32207, 32177, 32212, 32118, 30838, 32413}	11
MTRNR2L1	{32518, 32428, 32701, 33135, 32018, 30807, 32408, 33115, 32444, 30783, 32191}	11
CREB5	{32745, 31951, 33167, 32305, 32882, 32212, 30868, 30744, 32345, 32538, 32254}	11
PRDM9	{32608, 32550, 32167, 32520, 32106, 32078, 31951, 33039, 33168, 33169, 30774}	11
CRB1	{32419, 30727, 32203, 32238, 33198, 32400, 32308, 32628, 33210, 32156, 33215}	11
CPNE8	{33152, 33121, 32904, 32905, 32753, 30803, 30868, 32280, 32315, 32924, 32510}	11
PROM1	{32299, 32504, 32049, 32149, 33014, 30743, 32408, 32537, 32060, 32413, 32414}	11
PTCHD1-AS	{32167, 32203, 32204, 32239, 32464, 33044, 3030, 30839, 33021, 30746, 31997}	11
MIR548AZ	{32673, 32103, 30823, 32872, 32654, 30863, 30739, 32119, 32568, 30810, 32541}	11
MIR548AG2	{32291, 32292, 32327, 32264, 30729, 32809, 32883, 13912, 32762, 32603, 32893}	11
PTPRG	{30725, 30823, 32202, 33264, 32305, 32606, 30836, 32438, 32439, 32187, 32510}	11
MIR4757	{32193, 32486, 32232, 33145, 32782, 33167, 32753, 32499, 33270, 32537, 30719}	11
MIR4510	{33250, 32264, 32107, 32882, 33106, 32308, 30741, 32696, 32820, 13912, 33046}	11
CNTNAP4	{32032, 32966, 30727, 32967, 32809, 22953, 31988, 32021, 30774, 32893, 32415}	11
FAM78B	{32544, 30852, 32969, 33165, 2510, 11314, 33107, 32887, 31960, 13532, 32920}	11
MIR3672	{32705, 32961, 32520, 32681, 10895, 32815, 32892, 33169, 33020, 32823, 3004}	11
EPB41L2	{31972, 32508, 31975, 32327, 32427, 33196, 32883, 32247, 31960, 32187, 32092}	11
EMC2	{32038, 31976, 32202, 3018, 32650, 33165, 33102, 30802, 32597, 32217, 32605}	11
CAMKMT	{32032, 32576, 32419, 32995, 33228, 11373, 30769, 32950, 32087, 32474, 32414}	11
NBEAP1	{32993, 32966, 32967, 33039, 33200, 32499, 32212, 33108, 33112, 32315, 33020}	11
PCDH20	{3009, 32166, 3018, 32714, 32464, 33200, 32594, 32084, 32247, 33178, 13533}	11
OSBPL8	{32770, 33187, 32166, 32518, 32200, 33031, 32459, 33198, 30777, 32156, 33117}	11
OSBPL11	{32033, 33058, 30823, 32296, 33037, 30766, 30738, 32434, 32787, 33076, 32765}	11
DIS3L2	{30787, 33027, 32037, 31973, 32103, 3022, 32239, 32816, 33231, 32982, 31961}	11
OR4E1	{3008, 32740, 33256, 32745, 33066, 32206, 32785, 32722, 33107, 3030, 33021}	11
OR2Z1	{33058, 32707, 32708, 32964, 33133, 3022, 30740, 33177, 3004, 32893, 33118}	11
DMRTA1	{32866, 32707, 32962, 32229, 32264, 32459, 13804, 30739, 32308, 31991, 32189}	11
PDE11A	{32034, 32195, 32260, 32586, 32427, 11373, 13870, 30802, 32499, 30868, 32823}	11
PDE3A	{32544, 32615, 32328, 32202, 32108, 33100, 32014, 32112, 32021, 13979, 32636}	11
NXPE2	{33027, 32072, 33256, 32650, 33261, 32401, 32085, 33014, 30777, 32186, 32414}	11
NR3C1	{32614, 32649, 32491, 32587, 32177, 32180, 32823, 32217, 32894, 32317, 32734}	11
DTWD1	{32705, 30787, 32387, 32388, 32965, 32647, 30858, 32586, 31949, 30737, 32785}	11
NPIPA8	{33189, 32199, 33259, 33133, 32782, 32655, 32305, 33076, 33108, 33143, 30777}	11
NOL4	{32608, 32292, 32998, 32072, 32073, 32232, 33206, 33238, 13912, 33117, 32510}	11
CXCL12	{32961, 33058, 33027, 3017, 33166, 32623, 32399, 32754, 32438, 32439, 33113}	11
EDN1	{32576, 30727, 32588, 33167, 33265, 33075, 33076, 32951, 32186, 32990, 32830}	11
NFIB	{32963, 32516, 33198, 32177, 33236, 32663, 31960, 32441, 32442, 32604, 31997}	11
NFIA	{30720, 33121, 32328, 32043, 2510, 30865, 32021, 32597, 12505, 33117, 33055}	11
CTIF	{32513, 33089, 32292, 33256, 32138, 32435, 30739, 32596, 33116, 30810, 32444}	11
FAT1	{32963, 33219, 30727, 30792, 30729, 32460, 32494, 33038, 33107, 33210, 32379}	11
CNR1	{31968, 33196, 33261, 33166, 33200, 32785, 33144, 32473, 30746, 32761, 33118}	11
MIR1468	{33152, 32290, 30819, 33187, 32297, 32464, 33169, 33106, 30837, 3030, 32186}	11
MIR1273H	{13569, 30721, 32231, 32553, 32523, 3022, 32207, 32623, 32337, 30737, 32506}	11
CDH19	{32299, 32844, 32591, 10895, 32626, 32628, 33206, 30743, 33270, 32538, 32317}	11
LOC101928304	{2978, 13956, 32964, 32523, 33039, 32149, 32950, 32663, 32982, 32701, 32119}	11
LOC101928298	{32135, 32171, 32466, 32628, 30870, 32246, 32950, 32982, 32858, 32508, 32829}	11
SEMA3E	{30727, 32200, 32327, 32585, 32588, 30733, 32590, 32882, 32023, 32537, 32829}	11
LOC101927450	{32762, 32740, 32538, 32588, 32494, 32823, 33113, 32186, 32603, 32604, 32703}	11
SFRP2	{32134, 32520, 33256, 33002, 2510, 11314, 32436, 32919, 32696, 13625, 31998}	11
GPRIN3	{32962, 32518, 2218, 33210, 30739, 32532, 33206, 33145, 32026, 32603, 31998}	11
GRIK4	{32966, 32967, 30729, 32650, 32809, 33132, 32210, 32635, 32701, 32062, 31967}	11
GRIN3A	{32673, 32199, 32871, 32586, 32816, 33169, 32790, 3031, 32504, 32604, 32087}	11
GRM8	{33175, 32038, 32457, 32681, 32013, 32238, 32781, 32400, 32951, 33112, 13628}	11
LOC100288798	{32032, 32577, 32103, 32264, 30766, 32207, 32149, 32663, 32056, 32027, 32414}	11
LOC100129203	{3008, 33191, 32232, 32649, 32459, 32078, 32754, 30803, 32246, 32444, 32415}	11
SLC28A3	{32544, 32327, 32264, 33159, 32205, 31949, 32911, 32626, 33236, 32853, 32509}	11
SLC35F3	{32000, 32064, 3009, 30819, 32199, 32586, 32400, 32337, 32085, 3030, 33175}	11
CAVIN4	{32673, 32995, 13956, 32520, 33097, 33259, 32238, 32911, 33169, 30868, 27348}	11
CASC15	{32037, 32328, 33256, 32523, 30861, 33072, 32337, 31991, 33241, 32506, 32189}	11
SLIT3	{32544, 32995, 3014, 32200, 32585, 32106, 32491, 32522, 33174, 30746, 33148}	11
LINC01384	{33216, 33159, 31976, 32174, 32081, 32626, 33173, 33113, 31997, 30718, 30751}	11
LINC01378	{30819, 32614, 32844, 32045, 32239, 32436, 32247, 33241, 32538, 33019, 32415}	11
LOC101929282	{33152, 13569, 32037, 30842, 32203, 33114, 32209, 32696, 32282, 32187, 32540}	11
LOC102467226	{32228, 32520, 32010, 32138, 3018, 32239, 32785, 33169, 32212, 13879, 32763}	11
LOC102724623	{32000, 32167, 32135, 33031, 33102, 33232, 33265, 30774, 32728, 33241, 32635}	11
FOLH1	{32993, 32904, 3017, 32682, 32905, 30861, 32756, 32757, 33108, 32120, 32031}	11
FERD3L	{3011, 32134, 33256, 32297, 32265, 2123, 30738, 32211, 30839, 33148, 31998}	11
MEX3B	{33152, 30753, 33220, 22501, 32232, 33198, 32114, 32345, 32474, 32317, 32031}	11
RARB	{2978, 32202, 33132, 32493, 32206, 33166, 31952, 30738, 3030, 32604, 31998}	11
CLINT1	{32832, 3011, 30852, 31976, 32297, 32524, 32688, 31956, 32660, 33076, 33174}	11
CLEC14A	{32962, 32439, 32619, 33168, 33106, 32438, 3030, 33014, 32793, 32538, 33117}	11
MBD5	{32673, 32553, 32681, 33100, 33266, 32756, 32757, 33236, 31991, 32858, 32703}	11
RELN	{33121, 32964, 32422, 32615, 32585, 33209, 30863, 30865, 32628, 13912, 12505}	11
FNDC3B	{32966, 32967, 32494, 32510, 33075, 32084, 32119, 32122, 32413, 32414, 30751}	11
FSTL4	{32740, 32229, 33188, 32649, 32781, 32590, 32910, 33039, 32465, 32890, 32540}	11
GLI2	{32608, 30852, 33189, 32910, 32400, 30865, 32722, 33106, 3030, 33144, 32186}	11
FUT9	{32160, 32803, 32200, 32492, 32045, 32238, 32845, 33178, 31955, 33236, 32506}	11
RIT2	{32705, 32897, 32995, 30759, 32872, 22953, 32078, 33166, 30865, 32308, 33019}	11
RNGTT	{32064, 13956, 32200, 33169, 32306, 32180, 30836, 32696, 32820, 32408, 13821}	11
LSM14A	{32449, 32198, 32392, 32017, 30743, 32087, 32665, 32506, 32027, 32380, 32414}	11
CEP128	{3014, 32966, 32967, 32969, 30792, 31951, 32785, 33242, 31988, 32026, 13628}	11
CEP112	{32195, 32134, 2218, 33196, 11373, 32206, 32176, 31955, 32085, 30711, 32408}	11
GALNT18	{32032, 32033, 32034, 32133, 31976, 30733, 30863, 32594, 33108, 32501, 32029}	11
LRP2	{32195, 32604, 32615, 32202, 32523, 32492, 30863, 32149, 32597, 32476, 32413}	11
GADL1	{14240, 32963, 32998, 32815, 33135, 32049, 31955, 30835, 32183, 32060, 30719}	11
CYYR1	{33219, 13956, 32740, 32604, 32717, 31951, 32435, 30740, 32345, 13884, 32189}	11
ABRA	{33187, 13956, 33220, 32524, 33198, 32117, 3030, 33178, 33116, 32029, 31998}	11
TMEM132E	{33175, 32037, 30725, 32108, 32493, 32175, 32117, 32853, 32055, 13625, 8446}	11
TP63	{32229, 32167, 32265, 32299, 32013, 32654, 30769, 30836, 32091, 32508, 8446}	11
BICC1	{33152, 30819, 33189, 32457, 32716, 32399, 32465, 32499, 33206, 32216, 32603}	11
ABLIM1	{32544, 32195, 32740, 30725, 32522, 32078, 32307, 32628, 32181, 32883, 32885}	11
VEGFC	{30819, 31972, 33027, 33031, 32681, 32522, 32273, 32408, 32122, 13532, 32894}	11
B3GLCT	{32139, 32717, 32207, 33072, 33075, 32212, 32791, 32279, 33117, 32701, 32703}	11
TGIF2LX	{32962, 32708, 32292, 33159, 32714, 32238, 33242, 33145, 33210, 33116, 33055}	11
UBR5	{32160, 32866, 33027, 32964, 3014, 32486, 33169, 31956, 27348, 30807, 32409}	11
ZNF621	{32232, 32297, 30733, 22957, 32400, 32753, 32755, 33175, 31961, 32858, 32286}	11
ADK	{32647, 14666, 32524, 32014, 32594, 30743, 32085, 32086, 32119, 3030, 32887}	11
ADAMTSL3	{32520, 32553, 2218, 32588, 32590, 2510, 32401, 11314, 33236, 32120, 32413}	11
BCL6	{32032, 33027, 32228, 32198, 32296, 32523, 32207, 32241, 32883, 13979, 32254}	11
AGMO	{32513, 32707, 32520, 32265, 33196, 32590, 33265, 30836, 33143, 30746, 32446}	11
TCF4	{32227, 32357, 31973, 32614, 32615, 32144, 30739, 30836, 33175, 32409, 32573}	11
ADRA2C	{32000, 32649, 32299, 14668, 32845, 32337, 32755, 32532, 32055, 32441, 32062}	11
ATXN7L3B	{32260, 32615, 8105, 32043, 32045, 32882, 32120, 33177, 33021, 32414, 30783}	11
VENTXP1	{32544, 32833, 32166, 32550, 32745, 32107, 33134, 33200, 32465, 32466, 32696}	11
ANXA2P3	{32099, 30759, 32587, 13804, 30739, 30740, 32211, 33107, 33140, 32568, 32665}	11
ARHGEF28	{32577, 32770, 32518, 33145, 30766, 32238, 33039, 33072, 30870, 32217, 32793}	11
THSD4	{33058, 32133, 31976, 32329, 3022, 32081, 33043, 33113, 32379, 22333, 22334}	11
ATRNL1	{22946, 32260, 32740, 32872, 1199, 32663, 32209, 32117, 32183, 32029, 32087}	11
TPBG	{33152, 32388, 32538, 32745, 33263, 32436, 32441, 32026, 30715, 32411, 30718}	11
ADAMTS2	{30720, 22501, 31976, 32522, 32344, 2510, 32207, 30839, 13879, 32056, 32187}	11
TRPS1	{32506, 32329, 32509, 32716, 2510, 32207, 33043, 32117, 32186, 32188, 32029}	11
TSNAX-DISC1	{32225, 32962, 32995, 32549, 32649, 2066, 32212, 32118, 32408, 30751, 30719}	11
TPO	{32422, 32166, 14668, 32781, 33165, 33233, 32180, 33174, 32665, 33210, 32763}	11
AADACL2-AS1	{32064, 31972, 33188, 30729, 32969, 2510, 32591, 33264, 2066, 32217, 32063}	11
MAPKAP1	{30727, 32520, 33002, 32236, 32241, 12083, 33236, 33175, 33118, 8446}	10
STK3	{33089, 32112, 32721, 33264, 30739, 32500, 32217, 33242, 32444, 32894}	10
LINC01049	{32033, 32450, 32449, 32577, 32708, 32487, 30766, 32820, 32247, 8446}	10
LOC442497	{32099, 32604, 32910, 31952, 32337, 32465, 30741, 32086, 32663, 32156}	10
MVB12B	{32544, 32518, 32135, 32232, 32203, 32654, 32756, 32757, 32538, 33116}	10
STK32B	{32576, 32904, 32905, 32202, 32108, 33072, 33206, 32697, 33178, 31964}	10
GATB	{30819, 32133, 32198, 32499, 32023, 32696, 22937, 32506, 32187, 32573}	10
C15orf53	{33112, 32422, 32586, 32209, 33265, 32663, 32504, 32442, 33116, 32509}	10
VGLL4	{13569, 32550, 32231, 32998, 33167, 33169, 33076, 30775, 13625, 32763}	10
CABCOCO1	{32586, 33002, 32108, 33228, 32335, 32210, 33107, 32023, 22937, 32603}	10
CNKSR3	{32106, 32587, 2218, 32400, 32465, 33108, 32439, 32314, 32538, 13884}	10
VIPR2	{32603, 32227, 32388, 32387, 32803, 32392, 3022, 31951, 13979, 32703}	10
LINC01191	{1348, 32200, 32650, 32428, 32017, 32083, 32728, 30777, 32762, 32699}	10
RAB3C	{3009, 32549, 3014, 32487, 32904, 32905, 32139, 33102, 12505, 32603}	10
ANO2	{33216, 30823, 32937, 13804, 32013, 33178, 32401, 32538, 33020, 33117}	10
MIR4470	{32513, 30852, 32103, 14666, 32491, 32717, 32049, 32122, 32538, 32060}	10
LINC01235	{32524, 32717, 32845, 30739, 32212, 32885, 33014, 32506, 32027, 30751}	10
MAML2	{32965, 32296, 32457, 22333, 32524, 2123, 12083, 13821, 22334, 32191}	10
SMIM21	{32544, 32194, 32707, 32740, 32803, 32871, 32494, 32920, 33145, 32379}	10
ZKSCAN2	{32993, 32770, 33153, 32392, 32619, 32172, 33100, 31951, 30738, 32605}	10
CALCR	{30720, 32260, 32516, 13804, 32493, 32950, 30807, 32091, 33021, 30783}	10
ICOS	{32064, 1348, 3014, 31975, 33002, 33131, 32781, 31951, 32722, 32084}	10
PODXL	{32962, 32520, 32399, 33233, 33075, 32084, 27348, 30870, 32887, 32473}	10
EMX2	{32231, 32232, 33145, 32587, 33131, 33241, 32209, 32210, 30870, 11993}	10
TBCA	{32099, 13669, 32005, 32966, 32967, 32043, 32587, 33076, 32508, 32413}	10
GMDS	{32289, 32676, 32964, 32198, 32522, 33166, 30870, 32087, 30742, 30719}	10
MTRNR2L5	{33196, 33228, 32014, 32176, 33233, 30739, 30740, 33236, 32920, 31997}	10
FAM129A	{3011, 30787, 32103, 30861, 32878, 3030, 33175, 32408, 32541, 32894}	10
ACTL8	{32544, 32289, 32195, 32357, 32038, 32647, 32590, 33232, 32114, 32790}	10
RAP2A	{32544, 33121, 32516, 32198, 33263, 32722, 32436, 33044, 33173, 32538}	10
RPS6KA3	{32833, 33025, 32043, 33167, 32305, 32787, 33107, 33046, 11993, 33114}	10
RBM46	{32160, 32897, 33216, 33031, 32919, 32504, 32441, 32665, 31998, 32767}	10
LOC284412	{32292, 32518, 33126, 33002, 33263, 30865, 32181, 32697, 33242, 33021}	10
SND1	{32487, 32714, 32523, 32397, 32401, 32019, 32660, 33268, 32281, 32538}	10
MTRR	{33219, 33188, 32297, 32745, 32139, 32427, 32175, 32755, 31991, 32606}	10
BCL11A	{33152, 33118, 32290, 30729, 32335, 33241, 32187, 13979, 32349, 30718}	10
RAP1GAP2	{10895, 33072, 32765, 32018, 33141, 30838, 32696, 32156, 32413, 31998}	10
LINC01162	{32740, 33002, 32587, 33169, 33106, 33043, 32820, 32950, 13533, 32254}	10
LACC1	{33152, 32513, 14668, 32112, 32049, 32114, 32533, 30870, 32666, 13979}	10
SLIT2	{33184, 32770, 32964, 32265, 32973, 32174, 33076, 30743, 32056, 33021}	10
PLB1	{33219, 32516, 32199, 32523, 33132, 2123, 33265, 33140, 32027, 32541}	10
FOXL1	{33027, 32964, 32549, 32809, 33131, 32108, 32172, 2066, 31960, 32060}	10
LAMA3	{30720, 32099, 22953, 30861, 32084, 33270, 33116, 32216, 22937, 32476}	10
EXT1	{33097, 33166, 33263, 32466, 32499, 32893, 32790, 32408, 32474, 13533}	10
INPP5A	{32708, 22501, 32166, 33097, 32305, 32499, 32021, 33238, 32537, 32763}	10
PLCE1	{30725, 32937, 33169, 32466, 31955, 32501, 32663, 32056, 30777, 13532}	10
LINC01117	{32576, 32260, 32676, 33031, 32010, 32239, 33266, 32537, 32026, 32541}	10
UGGT2	{32064, 32962, 32329, 33097, 32045, 13951, 32114, 33043, 33148, 32063}	10
TRABD2B	{33152, 32037, 22953, 32459, 32434, 33107, 32893, 32216, 33177, 13885}	10
SMAD6	{3014, 32520, 3022, 32754, 33043, 30868, 33046, 30775, 32537, 30783}	10
LY86	{30721, 32195, 31972, 30729, 32043, 32397, 32174, 32306, 32887, 30842}	10
MPPED2	{32327, 30823, 32457, 32872, 32399, 32114, 32307, 30775, 32829, 32191}	10
ANKRD31	{32194, 33159, 32462, 33039, 30865, 32114, 32787, 30868, 33143, 33021}	10
FAM19A4	{32225, 32228, 32260, 3017, 32911, 32177, 32241, 32183, 32184, 32031}	10
RAI14	{32229, 33134, 32591, 33007, 32305, 30865, 30836, 32308, 30741, 32060}	10
LYPLAL1	{33184, 32193, 33058, 32037, 32550, 33159, 32392, 3017, 2066, 33044}	10
RFWD2	{32064, 32099, 31975, 32585, 32492, 33232, 32401, 30737, 32634, 32063}	10
GALNT13	{32832, 32833, 32387, 32388, 30792, 30802, 30807, 13912, 32091, 32092}	10
LINC00854	{33152, 32459, 32018, 32019, 32212, 32119, 33178, 32156, 13885, 31967}	10
RAB3GAP2	{32099, 32963, 32005, 31976, 30729, 2510, 33264, 32790, 32409, 32605}	10
LINC01170	{32160, 32103, 14666, 32077, 2066, 32214, 32183, 32184, 33145, 32701}	10
PIP4K2A	{33196, 33165, 32911, 32533, 33206, 32119, 32345, 32379, 31997, 32062}	10
PPP1R14C	{31968, 32260, 32516, 32198, 30863, 31956, 32663, 33021, 32091, 32413}	10
GACAT3	{32064, 32608, 32260, 32103, 33159, 32663, 32666, 32380, 32510, 32063}	10
MAT2B	{32160, 32419, 32681, 32107, 32428, 33037, 32494, 33177, 32573, 33118}	10
HNMT	{32961, 32010, 32910, 30737, 30835, 30803, 33209, 13628, 32189, 32254}	10
ETV6	{32160, 33216, 32297, 33165, 32594, 32893, 32504, 32217, 32703, 32415}	10
PPM1H	{31972, 32522, 32399, 32464, 32409, 33236, 3031, 32025, 32605, 31998}	10
PKIB	{32550, 32017, 33106, 33266, 32597, 32982, 30741, 33046, 22937, 33118}	10
C18orf54	{32229, 30810, 32998, 32329, 32809, 30837, 30838, 33141, 32282, 13533}	10
MIR548AU	{32897, 32228, 33132, 32049, 32787, 30774, 32279, 32120, 32438, 32665}	10
PKP2	{32866, 32708, 1348, 32232, 32553, 32522, 32204, 32236, 33144, 32767}	10
WDR1	{32439, 30861, 32435, 32596, 30741, 30870, 32438, 30838, 32755, 32666}	10
RYBP	{32577, 32099, 33219, 32440, 30766, 32590, 32501, 32216, 30744, 30715}	10
PDCL3	{32291, 32707, 32357, 31976, 32745, 30863, 30865, 32025, 31964, 32510}	10
TTC8	{32673, 32963, 1348, 30725, 32998, 32392, 32649, 3022, 32335, 32091}	10
NR2F2	{32195, 30819, 32205, 32973, 2066, 33140, 3030, 33242, 32636, 32605}	10
CD109	{22501, 32198, 13804, 14668, 32781, 32845, 31952, 32436, 32212, 32599}	10
ARHGAP10	{32099, 32163, 1348, 30739, 32660, 12083, 33175, 32409, 32282, 30783}	10
DIP2B	{2978, 32740, 32239, 32753, 32532, 33144, 22937, 32858, 31998, 30751}	10
LOC100506403	{33250, 30746, 32516, 30727, 33159, 8105, 32172, 33114, 32817, 32186}	10
GRM4	{13569, 32163, 30858, 32043, 33135, 32756, 32757, 30744, 33145, 33215}	10
PSME4	{3008, 31972, 31975, 32588, 33261, 32660, 30775, 12505, 32605, 32062}	10
MIR3685	{32457, 32202, 32106, 32460, 32588, 32175, 32434, 32149, 13821, 32606}	10
DHRSX	{33153, 32549, 33159, 32264, 33133, 33167, 33106, 33043, 32308, 33144}	10
THADA	{32676, 32296, 30729, 32650, 32401, 32083, 32853, 32537, 32761, 32062}	10
KDR	{32576, 32513, 32647, 33135, 32081, 30835, 32149, 32183, 33113, 13532}	10
ZSWIM2	{32387, 32388, 32199, 22953, 33135, 33232, 33236, 30741, 32055, 32029}	10
GRIK3	{30720, 32183, 32962, 32963, 32998, 32202, 32844, 32655, 32438, 32439}	10
DHRS2	{32107, 32427, 32462, 32878, 30769, 32436, 32021, 33044, 32887, 11993}	10
NOS1AP	{32195, 30823, 32296, 32553, 32615, 32491, 33107, 32055, 32793, 31998}	10
FREM3	{30787, 32260, 32037, 32230, 33189, 32649, 30766, 33169, 32501, 22935}	10
CCDC179	{33153, 32231, 31975, 32010, 32717, 32014, 32335, 33075, 33242, 33118}	10
MIR4278	{32832, 3009, 32134, 33097, 31951, 32623, 32951, 32344, 32091, 13532}	10
ADAMTS17	{32260, 32427, 31980, 32077, 33134, 33072, 32214, 32599, 32540, 32541}	10
MID1	{32845, 30861, 33134, 33135, 30835, 32180, 33075, 33270, 31991, 32892}	10
C5orf42	{32832, 32034, 32229, 32014, 32655, 32083, 33107, 32181, 32408, 32924}	10
MIPOL1	{3011, 22501, 32379, 2218, 32206, 32494, 32916, 32216, 32603, 32606}	10
FBXL13	{32832, 32740, 32230, 32199, 32400, 32083, 32212, 12083, 30839, 32541}	10
DNAJB9	{32099, 32965, 32518, 33066, 30861, 32209, 33107, 32180, 32379, 8446}	10
LINC00448	{32649, 2218, 32172, 33264, 32211, 32180, 33173, 32504, 33242, 32031}	10
KCND2	{32064, 30720, 32673, 3014, 3018, 32756, 32021, 32696, 12505, 32063}	10
AACS	{32699, 32199, 32328, 32904, 32905, 32203, 32654, 33007, 33135, 32187}	10
DNAH14	{32800, 32099, 31949, 32973, 32399, 32466, 32887, 32504, 32603, 31998}	10
LMNTD1	{33121, 33027, 33126, 32299, 32172, 22957, 32216, 32441, 13979, 32893}	10
ADAMTSL1	{32963, 13956, 32614, 32010, 32427, 32754, 33113, 32603, 3004, 32893}	10
OR11H1	{22501, 32038, 32199, 32904, 32462, 33200, 33113, 32762, 32763, 32893}	10
ADAMTS18	{33250, 32163, 22946, 32229, 30759, 3018, 33173, 3031, 32605, 31967}	10
LINC01625	{33055, 32392, 32904, 32905, 33168, 33266, 32501, 32246, 13628, 32191}	10
NTRK3	{33089, 22953, 32623, 32239, 33072, 33075, 32504, 30746, 32286, 8446}	10
THEG5	{30725, 33002, 33259, 10895, 32177, 11314, 33175, 32538, 32540, 33215}	10
NTNG1	{31972, 32167, 32392, 32458, 13870, 32206, 33232, 32504, 33116, 32734}	10
SGMS1	{32518, 32614, 32615, 32297, 2123, 3022, 31956, 32660, 32538, 32893}	10
OR4A47	{33089, 30819, 33228, 32501, 30870, 30839, 32440, 32793, 32314, 33141}	10
ADARB2	{31967, 32228, 32205, 32464, 32499, 33044, 30741, 33046, 11993, 32415}	10
MIR3201	{32225, 14666, 33131, 31949, 33038, 32049, 30802, 30842, 32062, 13951}	10
SLC19A1	{32449, 32487, 32103, 32763, 32871, 32623, 33044, 32181, 32443, 33020}	10
LINC00578	{2978, 14666, 32013, 3022, 30863, 32823, 32408, 32188, 32254, 32767}	10
GRIA1	{30720, 32544, 32832, 30819, 31973, 33256, 33102, 32599, 33113, 30810}	10
ANAPC1	{32705, 32833, 32961, 32518, 32494, 30738, 33141, 32538, 32379, 32060}	10
LINC00603	{32608, 2123, 33007, 32049, 32466, 32436, 30836, 30870, 11993, 32031}	10
PATJ	{32014, 32910, 31952, 32606, 32816, 32149, 32183, 33241, 32062, 32031}	10
GPCPD1	{3008, 32608, 32832, 22946, 33126, 14666, 32427, 32587, 32045, 32191}	10
NELL2	{32549, 32890, 32541, 31952, 32401, 33141, 30744, 32474, 32509, 32666}	10
EHBP1	{32000, 32513, 32227, 33177, 32716, 32882, 32149, 32597, 33206, 32537}	10
SLC26A7	{3008, 32516, 32709, 1348, 32327, 32103, 33039, 33108, 3030, 32699}	10
BUB3	{30725, 32614, 32716, 32591, 32815, 32755, 32247, 32281, 32186, 31998}	10
SBF2	{32289, 32037, 31976, 14668, 32588, 30769, 33174, 32247, 32893, 32062}	10
LOC101927630	{32175, 32464, 30865, 33044, 32597, 32086, 32087, 32379, 32765, 33118}	10
ARHGEF10	{32357, 22953, 33131, 32428, 32337, 32081, 30739, 33106, 30742, 13979}	10
LINC00607	{32387, 32388, 32486, 3017, 30733, 32174, 2510, 12505, 32062, 33215}	10
DDX50	{32032, 32031, 32439, 32459, 32337, 32149, 32214, 32183, 32606, 32119}	10
PRH1-PRR4	{32513, 33153, 32966, 32967, 32588, 32717, 32787, 32119, 32441, 32666}	10
LOC101928730	{32576, 30753, 32993, 32167, 30737, 33169, 33014, 33143, 33206, 32990}	10
CRADD	{30852, 32708, 31976, 32180, 33076, 33206, 3031, 22937, 32282, 13532}	10
NCALD	{32005, 31976, 32297, 32588, 32973, 32400, 32435, 32982, 13879, 32060}	10
NGF	{13625, 32520, 32599, 32464, 30738, 12083, 32533, 32023, 32345, 32510}	10
ANKRD20A4	{32163, 33191, 32809, 32207, 32112, 32892, 33007, 31991, 32762, 32508}	10
LOC101927066	{32673, 33220, 32614, 32615, 32871, 32587, 32139, 13870, 30837, 33173}	10
PRKAR1B	{32292, 32904, 32905, 32968, 32844, 32717, 32174, 33037, 32087, 32027}	10
FAM90A7P	{33220, 32199, 33259, 32510, 33168, 32660, 30838, 32246, 32216, 30718}	10
C5orf38	{1348, 32010, 14666, 32619, 32180, 32820, 32247, 32411, 32188, 32055}	10
PRKCA	{32705, 32604, 33256, 32299, 32043, 31949, 32446, 32465, 13628, 32062}	10
SCFD2	{1348, 32231, 33228, 2510, 33200, 32209, 33141, 32696, 30777, 13885}	10
LOC101927421	{32993, 32549, 32809, 32650, 32045, 32083, 32883, 32885, 30870, 32823}	10
ZBED9	{32705, 33144, 32236, 32973, 33270, 13879, 30744, 32603, 32023, 31967}	10
FGF14	{33152, 3018, 32205, 32176, 32306, 33075, 30868, 32181, 32436, 32853}	10
SDK2	{32198, 32135, 33259, 32590, 32464, 32401, 32688, 30774, 32666, 32541}	10
FGF18	{32673, 32103, 31951, 32337, 33044, 32117, 32823, 32635, 33143, 32703}	10
CNIH3	{33184, 32072, 32073, 33102, 32211, 32117, 13625, 32634, 32414}	9
MEGF11	{32000, 32225, 32897, 32419, 33075, 32501, 32149, 33141, 33145}	9
SMYD3	{31968, 32614, 32937, 8105, 32307, 32021, 32282, 32444, 32446}	9
RAPGEF1	{32357, 13533, 33140, 32181, 32696, 32982, 32344, 32345, 13821}	9
PTK2	{32833, 33058, 31976, 14666, 32299, 32816, 32306, 32149, 30810}	9
LINC00971	{22501, 32103, 32072, 32649, 32587, 33134, 32655, 32305, 33265}	9
MIR1208	{32183, 32439, 31980, 32337, 32754, 32247, 33242, 32444, 33118}	9
HS6ST1	{32072, 32073, 31951, 32464, 2066, 32083, 31991, 31961, 32379}	9
ABTB2	{33118, 32167, 32904, 32905, 32717, 32597, 32118, 33117, 32414}	9
PUM3	{33153, 32194, 32709, 32229, 10895, 33135, 33148, 32380, 32990}	9
FHOD3	{33165, 33007, 32464, 32337, 30740, 32756, 32757, 32023, 32446}	9
LINC00536	{32167, 33196, 33037, 32817, 30803, 32628, 31991, 33143, 32415}	9
SORBS2	{33216, 32357, 13669, 33209, 32717, 30836, 32183, 33145, 32254}	9
ALKAL2	{32163, 32099, 32623, 32817, 30740, 32533, 32149, 32761, 32187}	9
QPCT	{32673, 33145, 3018, 32460, 13804, 33200, 12505, 33114, 32635}	9
MGMT	{32491, 32591, 31951, 30769, 32756, 32757, 32728, 33145, 33118}	9
PRUNE2	{32229, 31975, 33134, 32049, 32401, 32785, 31956, 32441, 32603}	9
TNIK	{32800, 32135, 32459, 32688, 32883, 32916, 32599, 32763, 32829}	9
FLJ20021	{32516, 22501, 32649, 32809, 30733, 33168, 11993, 32345, 33210}	9
PTK2B	{33184, 32193, 32099, 32135, 33038, 32950, 32345, 22333, 22334}	9
CNTLN	{14240, 32449, 32450, 32419, 32236, 32532, 32697, 33242, 32703}	9
ALG10B	{32635, 32133, 32716, 32878, 31952, 32882, 30803, 13912, 32411}	9
MEAT6	{32032, 32676, 30727, 32745, 32754, 32596, 32217, 33148, 32703}	9
RALGPS1	{32832, 32513, 33058, 33152, 32647, 32171, 32596, 30837, 32790}	9
TFAP2C	{33025, 22501, 30792, 13912, 32716, 33075, 32023, 32408, 32060}	9
MAML3	{32993, 32419, 32963, 33027, 32487, 32400, 30737, 32628, 33113}	9
TLE3	{32770, 32419, 32231, 32460, 32754, 33014, 32473, 33019, 13885}	9
ZBTB16	{32832, 30852, 32200, 32108, 32882, 33043, 32181, 32537, 33019}	9
LINC01482	{30819, 32260, 32171, 32590, 32591, 32337, 32210, 32217, 31967}	9
HDDC2	{3008, 33121, 33188, 32108, 32911, 32982, 32441, 32186, 32635}	9
SLC22A23	{33187, 1348, 32392, 32969, 32464, 30769, 31964, 32189, 32606}	9
SDHAF3	{32608, 33250, 32292, 32809, 32172, 32532, 27348, 32411, 33213}	9
ZFHX3	{32871, 32232, 13804, 32013, 32238, 32207, 32085, 30774, 32597}	9
SCN7A	{32800, 30721, 32520, 33133, 32183, 32474, 11355, 32444, 31967}	9
LINC01445	{32520, 33002, 32175, 32785, 31997, 32441, 32442, 32189, 32793}	9
SEMA5B	{33025, 32038, 32103, 33228, 32177, 32083, 32019, 32435, 32409}	9
LOC101927657	{32577, 32491, 32844, 30733, 3022, 30766, 32537, 13979, 13884}	9
LINC01372	{32749, 32014, 33231, 33232, 32785, 32436, 32181, 32665, 13885}	9
ADRA1D	{32229, 31976, 32174, 31951, 32816, 33265, 32307, 31991, 32697}	9
CDK19	{30819, 13870, 32174, 32014, 32337, 32626, 32411, 33117, 32830}	9
LINC01346	{33118, 32995, 32422, 32486, 32392, 3017, 32829, 31998, 31967}	9
XPO1	{33112, 30823, 30727, 32809, 32878, 32306, 32499, 32056, 32189}	9
LINC01307	{3009, 3011, 32493, 33133, 32207, 32183, 13912, 32537, 32540}	9
ADAM6	{32228, 32740, 32550, 32166, 30766, 33038, 32500, 32763, 32703}	9
SEMA6A	{32486, 30823, 32904, 32905, 32171, 32785, 11314, 31988, 32885}	9
FTO	{32770, 32230, 32878, 32401, 32435, 30743, 32092, 32188, 32414}	9
GSC	{3008, 3014, 32487, 32647, 32204, 22957, 33198, 31955, 32820}	9
GUCY1A2	{30753, 32866, 31949, 32882, 32212, 32247, 32026, 32087, 32415}	9
LINC01951	{32963, 32037, 32614, 30729, 32650, 32765, 33044, 11355, 13533}	9
THBS2	{32577, 32264, 33132, 30766, 32722, 32533, 33242, 32603, 32286}	9
CCNH	{33175, 3017, 32081, 32820, 32823, 32663, 13912, 32894, 32254}	9
LINC01622	{32160, 32866, 33228, 32753, 33076, 32085, 13884, 32062, 13951}	9
LINC01612	{32291, 32871, 33100, 33198, 32239, 32306, 33268, 32184, 32761}	9
TIAM1	{32193, 33027, 32084, 33076, 32599, 32345, 32411, 32188, 32701}	9
LOC100505841	{32064, 32099, 32413, 32239, 33072, 32117, 32379, 32317, 32063}	9
SEMA6D	{13956, 32872, 32937, 32203, 14668, 32077, 32246, 33270, 32344}	9
SERTAD2	{32800, 33216, 33250, 33131, 33132, 33263, 32721, 32120, 32029}	9
CCZ1B	{3008, 33153, 32260, 32809, 31980, 30769, 33206, 32887, 33241}	9
LOC100506082	{32163, 32995, 11373, 33133, 33135, 33263, 33044, 33177, 32765}	9
LINC01524	{30753, 32163, 30725, 32553, 32202, 32108, 32910, 33141, 32217}	9
ADAMTS12	{22946, 33097, 14668, 32588, 30803, 32214, 32858, 32604, 32094}	9
SLC14A2	{30819, 32803, 32457, 14668, 32785, 33265, 32092, 32538, 32380}	9
SLC16A10	{32450, 32329, 32203, 32524, 32335, 32081, 32027, 32476, 32413}	9
SLC38A6	{14240, 32010, 14666, 32721, 32149, 32597, 32119, 32380, 32055}	9
LINC01297	{33175, 33187, 33188, 33159, 33038, 33039, 32754, 32916, 30743}	9
LOC102546229	{32392, 32522, 33196, 32175, 31955, 27348, 32087, 33145, 32380}	9
SLITRK1	{32419, 32204, 32236, 32078, 32590, 32654, 31964, 30775, 13532}	9
CHRD	{30753, 32292, 32231, 33191, 32655, 33264, 32757, 32823, 32510}	9
SLC9A9	{3009, 32229, 32199, 33259, 32205, 32494, 32023, 12505, 32413}	9
RFX3	{2978, 30787, 31980, 32524, 30835, 33075, 32118, 32408, 33019}	9
CHST11	{32833, 1348, 32966, 32967, 32209, 32532, 30774, 11355, 32573}	9
CHST15	{32803, 31975, 32650, 32273, 31955, 32084, 32435, 33241, 32762}	9
GABRB3	{33152, 32676, 33031, 32399, 32175, 30835, 33076, 13879, 32414}	9
SLCO5A1	{32193, 32194, 32520, 22953, 2123, 33261, 31956, 30777, 32092}	9
LINC01121	{32699, 32745, 32844, 33169, 32597, 32246, 30742, 32345, 32443}	9
GNA12	{32160, 30725, 32397, 32654, 31955, 32183, 32474, 30842, 32894}	9
LINC01101	{32740, 32491, 32587, 30861, 30769, 32501, 32118, 32026, 33148}	9
LINC01075	{33066, 32206, 32623, 33102, 32018, 32019, 33143, 30715, 33116}	9
MAD1L1	{30725, 32005, 32010, 32701, 33167, 32699, 32508, 32189, 30718}	9
ZNF267	{32034, 33188, 32844, 32207, 32530, 33043, 33140, 32504, 33215}	9
ATP23	{3009, 30819, 32709, 30727, 32296, 32782, 32122, 32188, 33118}	9
LINC00999	{32993, 32714, 33102, 33007, 33268, 33145, 32029, 32315, 32605}	9
TMEM232	{32387, 32388, 31975, 33038, 33134, 2510, 32444, 13885, 32510}	9
ATP6AP1L	{32292, 32549, 32005, 32133, 32809, 33038, 32858, 32029, 33213}	9
AK5	{33058, 32803, 32297, 31980, 32337, 30741, 32023, 32666, 8446}	9
WDFY4	{33189, 32017, 30737, 33268, 31991, 32537, 32027, 22333, 22334}	9
IGF1	{32064, 30751, 32573, 33117, 32174, 13884, 31997, 32094, 32063}	9
CELF2	{3017, 32299, 33100, 2510, 32591, 33264, 32594, 32217, 32666}	9
ATP9B	{32195, 32038, 32199, 32427, 32717, 33007, 32537, 31964, 13885}	9
WRN	{33187, 33220, 3014, 11373, 32754, 32438, 32439, 32504, 30807}	9
LINC01256	{31968, 32608, 14240, 32037, 32397, 32688, 32408, 31997, 32031}	9
LOC285762	{32961, 33097, 31949, 32462, 30863, 33007, 32023, 32120, 32606}	9
RP1	{33187, 1348, 32232, 30792, 32937, 32139, 30837, 30775, 32538}	9
LINC01229	{32103, 11355, 32427, 32717, 33102, 32815, 30739, 32023, 32091}	9
LOC399886	{33153, 32636, 32587, 32176, 33106, 33174, 32474, 13979, 32060}	9
CASK	{32225, 33058, 32005, 31980, 33167, 32597, 33143, 32728, 30810}	9
AHCYL2	{32194, 32195, 32709, 32522, 31949, 30863, 32473, 32282, 33055}	9
LOC643711	{33152, 32993, 22946, 32133, 33126, 32103, 32460, 33228, 32091}	9
HLX	{32608, 32227, 32964, 33187, 32199, 33228, 32207, 32916, 32315}	9
TMEM163	{32198, 3018, 33259, 32045, 32878, 32722, 32596, 13821, 32767}	9
AIG1	{1348, 32037, 31980, 33233, 32756, 32757, 30774, 32476, 32703}	9
WDPCP	{32676, 32230, 32043, 33134, 33007, 32279, 31997, 32062, 8446}	9
VAPA	{32508, 32708, 32872, 32238, 32882, 33108, 32663, 32444, 30719}	9
MINDY3	{32740, 33220, 32103, 32462, 30863, 32532, 32217, 32314, 32830}	9
MUC12	{32993, 33159, 30792, 32457, 32586, 33134, 32665, 13979, 32380}	9
SPIDR	{32513, 32194, 32195, 32815, 30803, 30742, 33241, 33210, 32444}	9
INSC	{32676, 32522, 32428, 33132, 33264, 32083, 33206, 31997, 32062}	9
PARM1	{32962, 32291, 30759, 32296, 32207, 30711, 30807, 13912, 33178}	9
CUX1	{32832, 32056, 32647, 32717, 2510, 30769, 32117, 31960, 32191}	9
NID2	{33112, 32038, 32073, 32714, 32591, 32911, 32114, 32180, 32216}	9
ARHGAP32	{32227, 31975, 32647, 33031, 32107, 32588, 32112, 32183, 30744}	9
PARD3	{30753, 30792, 32619, 32493, 33134, 33231, 32021, 13885, 30751}	9
NKAIN3	{22946, 32037, 32198, 32072, 32073, 33268, 32853, 32887, 32280}	9
FAM110B	{32872, 33145, 32682, 32138, 11373, 33102, 32441, 32540, 32893}	9
MLIP	{32707, 30725, 32966, 32296, 13804, 32756, 32757, 32982, 13884}	9
BTBD9	{32585, 32586, 32491, 32460, 32466, 32501, 32537, 30746, 32508}	9
DEPTOR	{32357, 33126, 32428, 33169, 32212, 32885, 32506, 13628, 32286}	9
BMP4	{32228, 30759, 32106, 32815, 32464, 33167, 33266, 32885, 33143}	9
MIR924HG	{32135, 33191, 32457, 32459, 31952, 32697, 32315, 32540, 30783}	9
ZNF726	{32832, 32279, 32688, 32183, 33177, 32666, 13979, 32413, 32031}	9
PDHX	{32227, 32969, 8105, 32017, 33107, 31956, 33173, 32091, 32701}	9
AP3B1	{33134, 30737, 32117, 30742, 33206, 32025, 32890, 13533, 32894}	9
MIR6082	{32160, 32034, 32457, 32714, 30861, 33039, 31988, 33076, 32027}	9
C20orf78	{33144, 32549, 33228, 32078, 32175, 32434, 32754, 30741, 32504}	9
JMJD1C	{32961, 32745, 33231, 32924, 32214, 13879, 32476, 32029, 32191}	9
DYNC1I1	{32227, 31973, 32171, 32654, 30802, 32181, 32919, 32188, 32062}	9
POTEB3	{32998, 30729, 32717, 32239, 30802, 33108, 32920, 32697, 32315}	9
SYT1	{32134, 22953, 33196, 33038, 32765, 32434, 32728, 32188, 13821}	9
PACRG	{32770, 32199, 32202, 32306, 32019, 32626, 22935, 31960, 30842}	9
MIR548I3	{32966, 32206, 32494, 33039, 33102, 32762, 32541, 30718, 33055}	9
LHFPL6	{32033, 30753, 32236, 32568, 30803, 2066, 32504, 32634, 33019}	9
ZRANB3	{33184, 32357, 32524, 33132, 32017, 32606, 32307, 33145, 31998}	9
TP53TG3HP	{30852, 32005, 32014, 33140, 32216, 32830, 33114, 32893, 32094}	9
MIR548F1	{30753, 32290, 32995, 32518, 31975, 32204, 32397, 32973, 32189}	9
PPP1R12A	{32000, 32229, 32037, 30727, 33228, 30861, 32177, 33238, 32122}	9
ST18	{30753, 32705, 33044, 33076, 32056, 32091, 31964, 32765, 33118}	9
IYD	{32000, 32195, 32328, 32655, 32177, 32532, 32181, 32411, 32636}	9
SVIL	{32577, 32966, 32647, 32107, 22957, 30766, 33167, 32820, 32189}	9
STEAP4	{32193, 31975, 32615, 3018, 33168, 32438, 32439, 32315, 32380}	9
MYRFL	{22501, 32520, 32522, 33165, 33169, 33236, 32950, 33241, 33213}	9
ISPD	{32163, 32460, 30766, 33141, 32279, 32504, 32026, 32635, 33021}	9
PELI2	{32290, 32962, 32518, 32457, 31980, 30733, 32844, 32307, 32628}	9
KIT	{32291, 30727, 32264, 32106, 32655, 32721, 30741, 33144, 32699}	9
ITGA11	{30787, 31976, 32265, 32296, 32753, 32018, 32019, 32594, 32982}	9
PEX2	{33025, 33121, 32005, 22501, 32998, 32815, 32688, 32787, 32762}	9
EPHA4	{32998, 32487, 30861, 33231, 33264, 33106, 32533, 13879, 12505}	9
TRIB1	{32000, 32034, 32781, 32782, 32753, 32439, 32540, 33213, 32087}	9
SUB1	{32709, 32968, 32969, 33002, 33256, 33232, 31956, 32216, 32767}	9
NBPF8	{33153, 33188, 30733, 32785, 33106, 32757, 30742, 32186, 32763}	9
KLHL1	{32709, 32965, 32523, 33133, 31955, 32436, 33113, 32509, 32094}	9
STIM2	{32576, 32937, 32749, 33231, 32816, 32883, 32149, 30839, 32029}	9
PHLPP1	{32227, 32649, 33100, 32887, 32216, 32217, 32858, 3004, 32191}	9
MTUS2	{32032, 32133, 32232, 32968, 32206, 30803, 32439, 32920, 32026}	9
DENND1B	{32229, 32549, 32427, 32139, 33037, 33106, 33075, 32919, 31960}	9
PCNX1	{32549, 32286, 33031, 32878, 33007, 33264, 30741, 32951, 31998}	9
TYW3	{32520, 33131, 14668, 33037, 32911, 30870, 32823, 32413, 32446}	9
NCOR2	{32635, 33134, 33198, 32081, 32211, 32951, 32603, 32604, 30718}	9
PIK3CB	{32000, 32357, 32428, 30766, 30836, 32181, 33175, 32506, 32701}	9
ARL5B	{32195, 32357, 33126, 32714, 33168, 32436, 30774, 31991, 32665}	9
NDUFS4	{32650, 33037, 1199, 32212, 32533, 32149, 30775, 32596, 32055}	9
NECTIN3	{32705, 32200, 32329, 32585, 33174, 12505, 32282, 32029, 31998}	9
MSRB3	{32010, 33102, 32207, 32628, 32916, 33173, 32537, 32763, 32029}	9
ITPR2	{32099, 32134, 32518, 32872, 32457, 32010, 32427, 32344, 32379}	9
PKNOX1	{32449, 32254, 32615, 32337, 31956, 32596, 32214, 31998, 8446}	9
ARHGAP42	{32000, 32833, 32202, 32462, 31951, 32754, 30775, 33116, 31967}	9
TBX18	{32866, 32099, 30746, 2978, 13804, 32180, 32504, 32090, 32666}	9
MRPS30	{32762, 32202, 33266, 32180, 30742, 33014, 30810, 32379, 30719}	9
MIR5195	{32032, 13669, 32614, 32135, 33113, 32887, 32663, 32281, 32349}	9
EBF1	{32033, 32099, 32714, 32594, 33206, 33148, 33113, 33117, 32541}	9
ENPP3	{32635, 32588, 32654, 32149, 32663, 33177, 32091, 32413, 32767}	9
C5orf67	{32962, 32291, 32803, 33261, 32018, 32019, 32084, 33148, 32029}	9
FAM72C	{33187, 3014, 33215, 10895, 32887, 32920, 32474, 33020, 33055}	9
TTC29	{32000, 32160, 3008, 32195, 33089, 32005, 32200, 32087, 32858}	9
ZNF704	{33031, 32428, 32493, 32781, 32399, 32765, 32380, 32413, 32414}	9
TNS3	{31972, 32037, 32682, 33039, 33232, 32728, 30775, 32344, 32345}	9
BET1	{32513, 32676, 32460, 32815, 33167, 32241, 32307, 32605, 8446}	9
URI1	{32614, 33031, 32010, 32043, 32400, 33173, 32188, 32605, 32830}	9
FAM84B	{33250, 32392, 2510, 32018, 32019, 32666, 32541, 32830, 32031}	9
MIR4417	{32457, 32553, 31980, 1199, 32501, 32344, 32379, 32317, 32830}	9
DNAH5	{32803, 32615, 32871, 14666, 32305, 30802, 30865, 32787, 32379}	9
KCNJ6	{32673, 32419, 32292, 32198, 32553, 32588, 32626, 32279, 32090}	9
ZNF626	{32005, 32681, 32459, 32465, 32434, 32408, 32830, 32858, 32062}	9
CPZ	{33152, 32194, 30852, 32937, 32238, 1199, 32594, 32663, 32537}	9
MIR4468	{32000, 32193, 32005, 32337, 32532, 32117, 32761, 30842, 32699}	9
NSUN3	{31968, 32289, 32963, 31973, 32522, 32982, 31960, 32189, 32094}	9
KCNB2	{33188, 32487, 13804, 32717, 32782, 32973, 32211, 13912, 32634}	9
BMPER	{32194, 33031, 32174, 33238, 31960, 33021, 32508, 32029, 32191}	9
PRKD1	{30823, 32072, 30738, 30835, 32628, 33141, 31991, 33209, 31997}	9
APOBEC3H	{31968, 32544, 31967, 32636, 32415, 32083, 32476, 32413, 32191}	9
TAF3	{32133, 33066, 32427, 32399, 32177, 33266, 32149, 32982, 13879}	9
FANCC	{32513, 33106, 33268, 30741, 33116, 33241, 32666, 32092, 33213}	9
TCP10	{32419, 1348, 32615, 13870, 30863, 32688, 32118, 32508, 30751}	9
LINC00376	{30858, 31949, 32238, 30863, 32018, 32019, 30870, 32599, 32634}	9
BMPR1A	{32449, 31967, 32099, 32450, 33097, 32337, 32434, 32214, 32415}	9
KC6	{32550, 32139, 33100, 32014, 32239, 2510, 33108, 13912, 11993}	9
PRLR	{3008, 32520, 32018, 32499, 2066, 32408, 33241, 32188, 32541}	9
NRCAM	{32576, 32357, 32045, 11373, 33231, 32177, 32916, 33148, 32062}	9
AQP9	{30720, 32705, 30810, 32422, 32337, 32817, 30868, 32282, 32286}	9
ABHD5	{32099, 32964, 30823, 33002, 32077, 30863, 32911, 32023, 13884}	9
SPATS2	{32707, 33191, 32073, 33135, 32081, 32756, 32757, 30870, 32635}	9
SPATA8	{31973, 32845, 2510, 32754, 32118, 33177, 32314, 32924, 33021}	9
NPHP3-ACAD11	{32608, 32603, 32676, 32010, 32108, 32174, 32591, 32345, 32411}	9
MIR3675	{32705, 32292, 30792, 32623, 32112, 30803, 32950, 11993, 30719}	9
PRDM15	{30852, 32619, 32014, 32399, 32466, 32180, 32119, 32344, 32345}	9
FAM47A	{32897, 32995, 32199, 32809, 32816, 32305, 30738, 13912, 32186}	9
MIR4539	{32708, 32422, 32135, 32745, 32499, 30837, 32696, 32793, 32476}	9
PROX1	{32740, 32357, 32107, 30733, 33165, 32207, 31991, 32029, 32062}	9
MIR3169	{32387, 32388, 32260, 32134, 32649, 32523, 33270, 32603, 13532}	9
FAM53A	{33216, 32227, 32708, 3011, 30858, 2123, 32210, 22937, 33021}	9
OPA1	{31968, 33216, 32290, 30787, 32708, 22946, 32522, 30835, 32696}	9
MIR466	{32965, 32523, 32524, 32174, 32400, 32785, 32755, 32308, 32728}	9
TOPBP1	{33153, 32966, 32967, 32655, 32465, 30868, 32599, 33145, 13821}	9
LINC00271	{32133, 32299, 32236, 33228, 32655, 32120, 32026, 33116, 13533}	9
DISP1	{32614, 33256, 32745, 8105, 11373, 32183, 32184, 32027, 32415}	9
APP	{32033, 30823, 32615, 32176, 32241, 32435, 32087, 32540, 32031}	9
TCF20	{32033, 32673, 32357, 32198, 22937, 32494, 32591, 32307, 32761}	9
NUBPL	{32225, 32866, 32966, 32967, 14666, 22957, 30769, 30774}	8
TMEM108	{32064, 33196, 33169, 31960, 22937, 32762, 31997, 32063}	8
BABAM2	{33184, 13569, 31972, 32458, 32107, 32120, 33241, 32699}	8
ATXN7L1	{22946, 32966, 32327, 32904, 32905, 32049, 33140, 32056}	8
WSCD1	{32608, 33152, 32133, 32817, 30803, 32441, 33114, 33117}	8
LOC105755953	{13569, 31967, 22957, 33038, 32118, 32568, 33118, 32415}	8
DDX10	{32964, 30729, 32175, 32335, 32210, 31991, 32344, 11993}	8
NCK2	{33031, 32072, 32073, 33206, 32504, 32473, 32666, 32508}	8
GNG12-AS1	{32681, 32587, 33135, 32950, 32023, 33241, 32156, 32606}	8
ADTRP	{33131, 32464, 32785, 32982, 22935, 32216, 13885, 32990}	8
RYR3	{32193, 32290, 32650, 32717, 32078, 32910, 32785, 30839}	8
RSPO2	{32832, 32518, 32647, 33031, 32883, 32603, 32188, 32734}	8
LMBR1	{32171, 32177, 32530, 33265, 30870, 32345, 32090, 8446}	8
RSRC1	{32964, 32299, 32428, 32462, 32655, 32400, 30711, 33114}	8
LOC101929172	{32033, 31973, 32072, 32457, 30729, 33131, 32090, 32031}	8
LOC101929294	{33250, 32043, 31980, 32049, 32754, 32537, 13532, 32829}	8
DCDC1	{32038, 30711, 33140, 32916, 32180, 33175, 33270, 32443}	8
NBPF1	{32993, 32520, 32265, 3018, 32112, 30738, 30839, 32830}	8
SH3RF1	{33220, 33126, 30729, 33198, 30769, 32308, 32443, 32510}	8
EML6	{32064, 33219, 32139, 32524, 32878, 10895, 32665, 32063}	8
EIPR1	{32229, 33145, 30839, 32308, 32596, 31991, 30777, 32062}	8
EML4	{30721, 32707, 33126, 3017, 32108, 32279, 32440, 32062}	8
NBEAL1	{3008, 32010, 32588, 32882, 32883, 32184, 32156, 32188}	8
ATXN10	{32745, 32714, 33066, 31980, 33167, 30769, 11314, 30718}	8
LOC100506869	{32815, 32401, 33075, 32501, 32216, 30744, 32187, 32188}	8
TSPAN8	{32995, 32614, 32103, 33037, 32180, 32597, 32473, 32603}	8
ADGRF1	{30787, 3014, 32103, 14666, 2510, 3030, 32665, 32604}	8
NKILA	{33219, 32549, 2123, 32882, 30838, 32604, 32701, 8446}	8
NLGN4X	{32577, 30721, 32619, 32597, 32086, 32950, 32728, 32697}	8
GRB10	{32673, 32202, 32236, 32493, 32492, 33200, 32596, 32665}	8
EBF2	{32832, 32588, 32717, 32591, 32755, 33140, 30711, 33148}	8
ARHGAP29	{32708, 32614, 32106, 13870, 11314, 32504, 30777, 32603}	8
NMNAT3	{31968, 32993, 33219, 32327, 32586, 32171, 30711, 32540}	8
TRIP13	{14666, 33133, 32887, 30775, 30743, 32027, 32444, 32830}	8
LOC100507377	{31968, 32199, 32716, 32077, 32112, 32887, 32823, 32605}	8
DTNA	{3008, 32676, 31972, 33031, 32206, 10895, 32816, 32440}	8
ZBTB7C	{30852, 3018, 33259, 32306, 32307, 32882, 32055, 33117}	8
NOS1	{32291, 13956, 30769, 32787, 12083, 32893, 32156, 32349}	8
ARHGAP19-SLIT1	{32707, 32803, 32203, 1199, 30865, 32883, 30740, 31964}	8
NOVA1	{32357, 32327, 32112, 32597, 30838, 32023, 32504, 33019}	8
ARHGAP26	{32866, 32138, 32239, 33265, 33113, 32506, 13821, 32414}	8
ADGB	{32486, 32615, 32745, 31980, 32045, 33198, 33135, 32210}	8
OTUD1	{33089, 32387, 32388, 32209, 33043, 32663, 33209, 30719}	8
TTC7B	{32033, 32833, 31975, 32200, 32553, 32763, 32149, 32603}	8
EDN3	{30753, 31973, 32422, 32103, 32112, 31956, 30711, 30783}	8
NRDC	{32513, 32232, 32204, 32172, 32492, 32214, 32441, 33213}	8
LOC101928211	{32800, 32832, 32134, 32717, 32493, 30868, 32951, 32090}	8
TLK1	{32037, 32872, 32588, 32205, 32473, 32440, 32025, 32029}	8
GPAT3	{13804, 33043, 33108, 32086, 32506, 30715, 33117, 8446}	8
XXYLT1	{32279, 32010, 32688, 27348, 33236, 32247, 32605, 30783}	8
LOC101927845	{13569, 32937, 32619, 32588, 32911, 32791, 32029, 32254}	8
TXNRD1	{32064, 32449, 32450, 32077, 32973, 3031, 33118, 30751}	8
DMRT1	{30819, 13669, 32296, 32045, 32246, 31991, 32699, 32380}	8
AREG	{32449, 32290, 32450, 32585, 14668, 32397, 32112, 13885}	8
NETO1	{32032, 30819, 32397, 32623, 33115, 13912, 32473, 32091}	8
SCAF8	{32833, 32195, 32205, 33168, 32465, 32466, 31997, 32189}	8
ZBTB44	{14240, 32858, 32422, 32654, 32209, 32117, 32665, 32666}	8
CDCA2	{31972, 31973, 32166, 32135, 32427, 32337, 33114, 30719}	8
LOC101927668	{33220, 30727, 32103, 32969, 30766, 32911, 32628, 32217}	8
CDC5L	{32033, 32290, 33097, 30739, 32436, 32187, 32156, 32894}	8
LOC101927497	{33152, 32419, 32871, 33191, 33256, 32722, 32306, 22935}	8
NRP1	{22946, 33259, 32205, 33236, 32184, 32603, 32540, 32414}	8
EEFSEC	{32032, 30819, 32422, 32459, 32491, 32597, 32919, 13628}	8
LOC101927378	{32544, 32966, 32967, 32296, 32108, 32306, 3004, 30719}	8
TRPC3	{32608, 32349, 32714, 32588, 32717, 32464, 32636, 13885}	8
GPM6A	{30819, 32198, 32585, 32586, 32969, 33014, 32793, 32892}	8
UST	{32866, 13956, 32292, 32809, 32464, 32181, 32055, 32504}	8
ANO6	{30720, 32673, 33188, 33189, 32591, 32434, 32885, 32023}	8
PRDM5	{32032, 32292, 33113, 32681, 32019, 32149, 32537, 32665}	8
PXDNL	{33216, 33097, 32108, 32438, 32439, 32026, 32091, 31964}	8
FLRT2	{32588, 32045, 32494, 33115, 33177, 33019, 32094, 8446}	8
PPP1R3A	{32904, 32815, 30769, 33268, 32791, 32187, 32606, 30719}	8
MBOAT2	{32740, 32487, 32647, 32114, 32306, 30741, 30774, 33238}	8
ATOH1	{33058, 32707, 32171, 33241, 32434, 30740, 30743, 13625}	8
FOCAD	{32260, 30725, 33228, 33261, 31955, 30739, 32023, 32184}	8
RAMP3	{32292, 32709, 32166, 32872, 32493, 3031, 32858, 32636}	8
CSNK1A1	{32964, 32265, 32585, 32207, 30836, 30711, 32541, 32191}	8
CSNK1A1L	{32544, 32608, 32770, 31975, 32106, 31951, 30742, 33113}	8
MAP4	{32544, 32292, 32649, 32493, 11373, 33200, 12505, 32762}	8
FOXN3	{30753, 2978, 3014, 32296, 32745, 30737, 33115, 32191}	8
MIR548T	{32969, 32573, 32655, 32307, 30836, 32021, 32509, 32191}	8
VPS37B	{32676, 31976, 32586, 32591, 32019, 30835, 32506, 31964}	8
FAM172A	{32329, 32427, 32782, 32754, 32916, 32504, 32442, 33116}	8
MANEA	{32292, 31980, 30766, 32816, 32734, 32603, 32541, 32510}	8
POF1B	{32033, 32513, 32228, 33256, 33145, 33044, 32697, 32767}	8
MIR7853	{33066, 11373, 32175, 30865, 32951, 22937, 32506, 32666}	8
MIR8062	{32486, 32745, 30769, 32951, 32184, 30744, 32666, 3004}	8
RB1CC1	{32904, 32553, 32905, 22953, 32492, 2218, 32754, 33140}	8
RBFOX3	{32673, 22946, 32108, 32568, 32597, 33014, 32216, 13885}	8
MAFB	{13569, 33089, 32499, 32308, 32820, 33270, 30810, 32443}	8
PLXNA4	{32457, 32203, 32493, 32749, 3031, 32091, 32510, 13951}	8
MAD2L1	{22935, 32038, 32458, 22957, 32878, 32982, 30807, 32060}	8
TPRG1	{13956, 32005, 30823, 32328, 32329, 11373, 32951, 33241}	8
RBM47	{2978, 30725, 32392, 32591, 31956, 32181, 32763, 32924}	8
MIR4494	{32832, 32033, 32005, 30865, 32466, 33075, 33233, 33143}	8
MED13L	{32195, 32327, 32265, 32649, 32299, 30863, 30865, 32184}	8
PEAK1	{32227, 32292, 32516, 32998, 32103, 32043, 33007, 32183}	8
PRDM6	{30720, 30725, 32239, 30769, 32217, 32666, 32636, 33055}	8
MIR1297	{33121, 33153, 31975, 32399, 33007, 32434, 11355, 13533}	8
FBXL4	{32033, 32968, 32809, 32491, 2510, 32501, 32186, 32604}	8
PROK2	{32033, 32195, 33097, 32785, 12083, 32023, 33178, 31997}	8
TNKS	{32422, 30727, 33263, 32436, 32597, 30746, 32606, 8446}	8
FARP1	{32225, 32204, 22957, 32174, 33169, 33233, 33107, 33175}	8
ASTN1	{32227, 31976, 32018, 32307, 32019, 32532, 33241, 32701}	8
MIB1	{30858, 32590, 32466, 32308, 32438, 32092, 32409, 32380}	8
FCHSD2	{33121, 32063, 32649, 32441, 32666, 32703, 32254, 32191}	8
TNR	{32615, 14666, 32217, 32078, 32537, 32345, 32666, 32510}	8
MGAT5B	{32064, 32103, 32329, 32202, 33002, 32408, 32414, 32063}	8
COL5A2	{33055, 13669, 33038, 32400, 32500, 30742, 32281, 30783}	8
PTHLH	{32833, 32904, 32905, 32716, 32493, 32910, 33228, 32540}	8
COL4A3BP	{30787, 32458, 32491, 32428, 33167, 33236, 33175, 32120}	8
CPPED1	{32225, 32290, 32045, 33263, 32211, 32887, 32793, 32605}	8
TNFSF10	{32649, 32174, 32176, 32499, 32982, 32439, 32060, 32087}	8
CPXCR1	{33025, 32229, 32199, 8105, 33106, 32628, 33143, 30744}	8
MIR4303	{32577, 32866, 32614, 3018, 30766, 32878, 33141, 33144}	8
MET	{32291, 32965, 32614, 32550, 32716, 33106, 32887, 32279}	8
COL14A1	{32608, 33027, 32297, 32077, 32883, 32436, 32184, 32990}	8
FGF3	{30729, 32654, 32206, 32816, 1199, 32885, 33141, 32087}	8
ATF6	{32194, 32649, 22953, 12083, 32281, 32090, 32187, 8446}	8
PTPRR	{32962, 32387, 30725, 32236, 32654, 32207, 33020, 32636}	8
CREB1	{32135, 32586, 33228, 32781, 33167, 32533, 32920, 32829}	8
FHL2	{32705, 13956, 3014, 32072, 32073, 33037, 33232, 32696}	8
MED27	{30819, 3018, 32522, 32587, 33228, 31951, 33072, 31988}	8
MKLN1	{32524, 32397, 32049, 30865, 3030, 33116, 32603, 32604}	8
MLLT3	{32099, 32486, 32872, 30740, 30837, 32823, 3004, 32413}	8
MACF1	{32099, 31949, 2066, 32408, 33145, 13628, 32029, 32254}	8
FZD1	{3011, 31952, 2066, 32793, 30743, 32217, 32892, 30718}	8
MTCL1	{32745, 32910, 30839, 30868, 32085, 32183, 32092, 13884}	8
MTMR8	{32289, 32166, 32171, 32460, 33134, 33232, 32017, 30783}	8
AK3	{2978, 31972, 32709, 31949, 32655, 32688, 32081, 32628}	8
MTSS1	{30819, 30727, 32767, 12083, 32982, 32023, 32635, 30751}	8
FBXO21	{32202, 32459, 32587, 31956, 32438, 32183, 32345, 32604}	8
RHOU	{33131, 32239, 33263, 32882, 32180, 32982, 32216, 32411}	8
ANKRD55	{32832, 32858, 30803, 32180, 30777, 32090, 32509, 31998}	8
GAS7	{2978, 32134, 32231, 32264, 32494, 31952, 32149, 33145}	8
CYP7B1	{32833, 32962, 32709, 32209, 32435, 30743, 32188, 3004}	8
UBIAD1	{3011, 32198, 32392, 13912, 30740, 32532, 32344, 13628}	8
PHF21B	{32516, 33165, 32654, 30863, 32400, 33038, 32473, 32413}	8
LOC401357	{33152, 32966, 32230, 32458, 33133, 32530, 33021, 32701}	8
CYTOR	{32289, 32968, 32745, 33133, 33135, 30807, 32510, 33143}	8
LOC400940	{32871, 30792, 32428, 30837, 32599, 32697, 30842, 13979}	8
ROPN1	{30810, 32966, 32967, 32904, 32905, 32464, 30744, 32122}	8
ROR2	{32045, 33264, 32241, 31988, 32118, 32634, 3004, 32606}	8
UBE3D	{33025, 32549, 31973, 32135, 33131, 32911, 30742, 32344}	8
DANT2	{32228, 32005, 32708, 32167, 32265, 33114, 32380, 33117}	8
RORB	{33121, 33191, 32077, 32206, 32176, 32753, 33046, 32317}	8
TRERF1	{32160, 32523, 32716, 33198, 30740, 32085, 32853, 32504}	8
LOC349160	{32964, 32134, 30792, 33169, 32882, 32246, 32761, 32060}	8
GIPC2	{32513, 32194, 32553, 32174, 32081, 32817, 33106, 32990}	8
LOC339593	{32707, 33097, 13804, 33263, 33108, 32537, 32056, 30744}	8
MYO3B	{32227, 32392, 32761, 32083, 30740, 30777, 32187, 32317}	8
GK5	{32699, 32681, 32108, 33007, 32176, 33236, 32379, 32830}	8
TMEM178B	{30721, 33144, 32553, 32809, 30863, 30807, 32919, 33242}	8
MTA3	{32427, 33259, 2510, 32081, 11314, 32280, 30777, 32189}	8
RGS17	{32032, 32230, 32204, 30865, 32408, 32473, 33210, 33116}	8
EXOC5	{32962, 1348, 32553, 33097, 33196, 32655, 32273, 32599}	8
MMD	{32967, 32872, 3017, 33256, 32460, 32436, 30837, 30839}	8
PLG	{33121, 32585, 8105, 33209, 32599, 32761, 32541, 32703}	8
LYST	{32227, 32516, 32965, 32587, 32493, 30733, 32273, 32885}	8
CKAP5	{32419, 32756, 32757, 32214, 32118, 22937, 32023, 32317}	8
F13B	{32064, 32005, 32518, 32072, 32073, 32587, 32108, 32027}	8
REG3A	{3008, 32327, 31988, 32117, 32060, 30810, 13628, 33117}	8
EYA4	{33220, 33066, 32043, 32399, 33266, 30775, 30743, 32026}	8
LTBR	{32327, 32392, 32108, 32176, 32049, 32119, 32027, 32087}	8
RERE	{32961, 32166, 32614, 32299, 32924, 32183, 32476, 32415}	8
PLCB4	{8105, 32504, 33168, 32434, 33232, 32951, 13912, 30777}	8
REREP3	{32832, 33089, 32998, 32968, 33108, 32791, 33145, 32924}	8
LTBP1	{32576, 32832, 30729, 30858, 33166, 32885, 3030, 32697}	8
LRRK1	{32832, 32833, 32770, 32199, 32969, 31952, 32464, 32211}	8
RFC3	{32422, 32591, 32882, 33044, 13879, 12505, 33148, 30718}	8
GABRB1	{32937, 32458, 32587, 32491, 33167, 30737, 32882, 32894}	8
EXOC2	{2978, 32422, 30727, 31975, 30823, 32238, 30863, 32307}	8
GABRB2	{30753, 3017, 32464, 32246, 32887, 32636, 32349, 32734}	8
RFTN1	{3008, 32973, 32882, 30803, 32883, 32216, 32345, 32573}	8
AKAP13	{32198, 32232, 32911, 32755, 33141, 32919, 33019, 32191}	8
EVX1	{32800, 32897, 31972, 33037, 32401, 32210, 33044, 32117}	8
PKDCC	{32833, 32964, 32966, 32967, 32072, 32073, 32655, 33213}	8
ETV3	{3008, 32961, 32229, 32236, 33200, 32885, 33115, 30718}	8
ETNK1	{32966, 32967, 32296, 32462, 32883, 32180, 32149, 32920}	8
PITPNC1	{14240, 30753, 33025, 32522, 30861, 30741, 33270, 33112}	8
SHB	{32770, 32518, 32296, 33002, 32017, 32440, 32603, 30783}	8
A1CF	{32072, 32073, 32509, 32911, 32087, 32537, 32413, 32414}	8
ABI3BP	{32290, 33219, 30810, 32681, 32176, 32594, 32183, 32474}	8
ABCA1	{32966, 32967, 32203, 33166, 32207, 33173, 30839, 33117}	8
HERC2P3	{32803, 32163, 33188, 32682, 30858, 32845, 32910, 33021}	8
INPP5D	{32800, 32216, 32107, 33106, 32308, 32599, 32120, 13532}	8
SRPK2	{32450, 13669, 32078, 32591, 32628, 32697, 32858, 13979}	8
SRGAP3	{32553, 32650, 33038, 31951, 33200, 32466, 32114, 13884}	8
SRD5A2	{14240, 32486, 32422, 32520, 32745, 32202, 2510, 31951}	8
CCBE1	{33089, 32709, 31976, 32108, 32177, 33143, 31964, 33213}	8
C1orf94	{32576, 32487, 32585, 14666, 32427, 33196, 32049, 32434}	8
ING2	{32770, 32072, 32138, 31980, 32175, 32754, 33116, 31998}	8
SLC30A8	{33027, 32844, 32973, 32464, 32919, 32696, 11993, 13532}	8
BARHL2	{22935, 32193, 33233, 32882, 32883, 31991, 32442, 32636}	8
SPP2	{30787, 32968, 32782, 32816, 32306, 32755, 32530, 32757}	8
LIN7A	{32064, 30753, 33220, 32063, 32623, 32765, 32094, 13951}	8
SPCS3	{1348, 32134, 32085, 32438, 32439, 33206, 32060, 30719}	8
SPATA5	{32866, 32844, 32464, 32117, 32950, 33148, 31997, 30719}	8
ZNF709	{32357, 32615, 32078, 2510, 32306, 32281, 32413, 32793}	8
LARP7	{32522, 32655, 33232, 33263, 32473, 32597, 32021, 32281}	8
INSR	{30721, 32163, 30852, 32172, 32206, 32175, 32049, 32209}	8
LINC01411	{32800, 32457, 3018, 33231, 32499, 32084, 32085, 32950}	8
C12orf75	{31980, 32717, 33196, 32464, 33232, 32603, 32892, 30719}	8
ADAMTS10	{32198, 32184, 32327, 32466, 32594, 32056, 32665, 32060}	8
ITPK1	{32770, 33031, 33256, 32299, 32717, 32017, 32084, 32665}	8
KIF21A	{32963, 32392, 32714, 33167, 33263, 32183, 11993, 32606}	8
SUCLG2	{32166, 31976, 32172, 32494, 2510, 32280, 32444, 32189}	8
ITGA6	{32033, 32166, 2218, 33242, 32596, 32308, 32087, 33114}	8
C12orf42	{32034, 32904, 32905, 32714, 32013, 3022, 30837, 33114}	8
IRX5	{3008, 30819, 32709, 32809, 32716, 30835, 33107, 33141}	8
BANK1	{32705, 32194, 32961, 31973, 32709, 32591, 30711, 30807}	8
CCDC149	{32966, 32647, 32967, 32462, 32078, 31951, 32344, 32317}	8
C14orf177	{33153, 32518, 30737, 32084, 32820, 30751, 32829, 31967}	8
ZNF827	{32106, 32139, 11373, 3022, 31956, 33113, 32699, 32830}	8
SLC25A21	{32707, 32708, 32740, 32203, 32655, 33169, 32087, 32606}	8
KLHL25	{14240, 32650, 32107, 14668, 32077, 32885, 30743, 32031}	8
SLC25A26	{32135, 32904, 32905, 33165, 32305, 32120, 32699, 32349}	8
ZNF644	{32227, 30842, 32520, 32817, 33014, 30711, 33210, 30715}	8
LINC00351	{32866, 32327, 33066, 32749, 33168, 32241, 32187, 32540}	8
C5orf17	{32260, 32586, 32682, 32785, 31955, 32246, 11993, 32605}	8
LINC01091	{32513, 12505, 31973, 10895, 32721, 32722, 32753, 32473}	8
ZNF326	{32707, 32508, 31980, 33263, 32465, 33044, 32634, 32444}	8
LINC00989	{33027, 32038, 32328, 32904, 32905, 32209, 13532, 32414}	8
SMARCC1	{33175, 32279, 32457, 32591, 32887, 32117, 30839, 32029}	8
HPSE2	{32937, 30858, 33228, 30733, 32180, 32501, 32791, 32119}	8
CAMK2D	{32317, 1348, 33140, 33141, 32696, 33021, 13532, 32509}	8
LINC01090	{32449, 32450, 33196, 30835, 33044, 32533, 32442, 32414}	8
HMCN2	{32064, 32577, 32673, 30766, 32308, 30775, 13879, 33241}	8
ZNF365	{32227, 32198, 30727, 32550, 33072, 32212, 32246, 13912}	8
CAP2	{33153, 32966, 32967, 33007, 32049, 30835, 32951, 32634}	8
SLCO3A1	{32034, 32292, 32357, 32655, 31952, 32753, 32537, 32793}	8
SLCO1B3	{32544, 32194, 32195, 32845, 32462, 30837, 32506, 32156}	8
HNRNPA3P1	{30721, 32387, 32388, 32963, 30766, 33076, 32117, 32442}	8
SLC8A1-AS1	{32961, 32965, 32038, 32297, 32787, 32500, 30742, 32573}	8
CARTPT	{32650, 32845, 33232, 32018, 32019, 11314, 32506, 33055}	8
LINC01216	{32422, 32138, 33200, 12083, 33075, 32247, 32919, 32023}	8
BCAS3	{32866, 33066, 22937, 33200, 12083, 32597, 32663, 32441}	8
LINC00375	{32033, 14666, 32844, 32590, 32721, 32021, 32441, 32317}	8
C8orf37-AS1	{32577, 32833, 32615, 30766, 32049, 32817, 30835, 32541}	8
LINC00378	{33188, 32400, 32084, 32085, 30774, 30743, 32793, 33020}	8
IKZF2	{32832, 32134, 32327, 32397, 32623, 11355, 33021, 31998}	8
LINC00397	{33089, 32078, 32305, 32210, 33108, 32696, 32541, 32094}	8
IGSF11	{32357, 32709, 32177, 33233, 3030, 32504, 32793, 32636}	8
LINC02015	{33027, 32650, 32078, 32532, 32950, 33014, 32025, 30777}	8
LINC00535	{33027, 30819, 32518, 33228, 32754, 33076, 33209, 30715}	8
SNX19	{33187, 32230, 3022, 32785, 32887, 32920, 30777, 32606}	8
CACUL1	{32740, 32614, 32216, 32871, 32081, 32184, 32380, 32830}	8
SNTG2	{32166, 32232, 32682, 33002, 32973, 32438, 32439, 32635}	8
BCR	{32577, 30852, 32232, 32010, 30766, 32654, 30741, 33117}	8
LINC01241	{3008, 32800, 32464, 32114, 33145, 32187, 33116, 32029}	8
HUNK	{32289, 32139, 32459, 33132, 30769, 32530, 32442, 32414}	8
LINC01234	{32000, 32549, 33134, 32815, 32177, 32247, 13885, 32063}	8
LINC00870	{32576, 32707, 22501, 32655, 32594, 32084, 13912, 32793}	8
C10orf126	{32108, 32749, 33166, 32815, 33014, 33143, 33021, 32415}	8
ZFPM2-AS1	{32705, 32513, 13956, 32549, 32964, 32329, 33075, 33114}	8
CASC16	{32513, 30759, 32682, 32049, 32530, 32465, 30738, 32597}	8
SVEP1	{32291, 32133, 32171, 32524, 32716, 3022, 30837, 13821}	8
GYPA	{3014, 2218, 32717, 33165, 30870, 31991, 32697, 32094}	8
TBC1D3	{32650, 33002, 33066, 32112, 33143, 32762, 32699, 30783}	8
BOD1L2	{32964, 32615, 32307, 32500, 30807, 31991, 32892, 13951}	8
LINC01933	{13885, 32134, 32038, 32078, 33200, 32443, 32029, 32254}	8
JAZF1	{31968, 30759, 32585, 32782, 32911, 1199, 32696, 32476}	8
SIPA1L1	{30819, 32614, 32440, 32785, 32754, 32120, 3004, 32541}	8
LINC01592	{32961, 32228, 32681, 32203, 33131, 32239, 32594, 32573}	8
BMP5	{32576, 11373, 32435, 32436, 32755, 32790, 30810, 32254}	8
KALRN	{32032, 32225, 32299, 32335, 32499, 32790, 32087, 32409}	8
KANK1	{13569, 32707, 22501, 32397, 30870, 32411, 32892, 32062}	8
AADAT	{3008, 31976, 14666, 32299, 2218, 33210, 32882, 32474}	8
ADAMTS19	{31968, 32194, 32202, 33261, 33232, 32337, 30744, 33210}	8
CCDC7	{33121, 32457, 33241, 33210, 30837, 32439, 32793, 32122}	8
KDM2A	{32770, 32099, 22946, 32211, 31988, 32056, 30746, 33116}	8
KCNU1	{13569, 32227, 32018, 32019, 30836, 33108, 30746, 30719}	8
KIAA1551	{32676, 32103, 32297, 33168, 32114, 32916, 32092, 32476}	8
BTBD11	{3009, 32673, 32133, 32540, 33037, 32314, 13884, 32349}	8
CCDC190	{32032, 33219, 32397, 22957, 12083, 32916, 33209, 32092}	8
SV2B	{32614, 32615, 32072, 32073, 33236, 33141, 32920, 32317}	8
ATP2B2	{32032, 32576, 31972, 32392, 32911, 32177, 33236}	7
TECTA	{32199, 32202, 32587, 33233, 32308, 33173, 33210}	7
TNFSF13B	{32800, 32962, 32614, 32204, 32717, 32247, 31967}	7
ABR	{33184, 30787, 33191, 8105, 32176, 32273, 32122}	7
PTH	{32676, 32399, 32176, 32816, 33169, 32660, 32436}	7
LINC00571	{33175, 32833, 32965, 32335, 32209, 30743, 32344}	7
GALNT14	{30720, 32037, 33126, 33007, 32916, 32823, 31961}	7
KCNG1	{3009, 22953, 32106, 32654, 32785, 32883, 32887}	7
PTPDC1	{2978, 33144, 32357, 33256, 13912, 33168, 32344}	7
PTPN11	{32387, 32388, 22501, 3022, 32911, 31960, 32122}	7
VCX2	{33025, 32005, 12083, 32757, 12505, 32762, 3004}	7
FGF13	{32449, 32993, 32965, 32043, 32017, 30803, 33075}	7
DPYSL2	{32000, 32599, 33166, 3030, 13879, 32537, 32314}	7
DPYD-AS1	{32005, 32654, 32117, 32853, 31960, 32156, 32444}	7
ASXL2	{33134, 32591, 32086, 32666, 32635, 32156, 32830}	7
GADD45B	{32516, 32229, 31975, 32018, 32086, 32441, 32060}	7
PTPRJ	{32871, 2218, 32397, 32084, 30836, 22935, 32408}	7
ATF1	{32705, 33220, 32408, 32174, 32175, 32176, 32120}	7
COG5	{32032, 32740, 32045, 32494, 32056, 30744, 30810}	7
ATF7IP2	{33089, 32937, 32043, 32077, 30863, 32084, 33173}	7
NUPR2	{31968, 32225, 33031, 33228, 32883, 30839, 32763}	7
KCNQ5	{32117, 30742, 32247, 33174, 30715, 13885, 32606}	7
KCNQ3	{32550, 31975, 32968, 32108, 32721, 32280, 33020}	7
FIRRE	{33153, 3011, 32005, 33134, 32306, 30774, 30777}	7
HTR4	{32166, 32904, 32905, 32494, 32462, 32239, 32090}	7
ME3	{32647, 32203, 32815, 32084, 32533, 30775, 30751}	7
ASXL3	{13669, 32649, 30861, 32785, 32787, 33021, 32189}	7
DLEU1	{32961, 32099, 32968, 32586, 33167, 32753, 32728}	7
ZNF438	{32290, 30725, 14666, 32401, 30775, 11993, 33117}	7
LINC00442	{32194, 32292, 1348, 32108, 32085, 33112, 31967}	7
NR0B1	{3014, 33256, 32878, 32910, 33169, 32184, 32920}	7
SP100	{3014, 32969, 32716, 32911, 30743, 31960, 33210}	7
MIR4255	{32688, 32532, 31998, 31997, 32604, 32317, 32094}	7
PRKCQ	{32544, 32608, 33250, 32459, 31956, 32982, 31964}	7
DSCAML1	{32033, 30858, 22957, 33198, 30865, 33106, 33175}	7
TNNI3K	{32160, 32166, 32297, 8105, 32207, 32281, 32894}	7
KCNT2	{32195, 32108, 33007, 32180, 13879, 32793, 32703}	7
LINC00399	{32803, 32676, 32655, 31955, 32501, 12505, 30715}	7
KAZN	{32513, 32995, 31976, 33196, 32782, 32335, 32214}	7
MIR365B	{32614, 32327, 33263, 32211, 32279, 32765, 33213}	7
LINC00424	{32419, 32133, 32494, 32765, 33075, 32538, 32573}	7
USP6NL	{30787, 30766, 32655, 32892, 30803, 32183, 32444}	7
LRPPRC	{32577, 32103, 30766, 33102, 32754, 32499, 32890}	7
ALX4	{33126, 31980, 32524, 33198, 32400, 32186, 32188}	7
LINC00457	{14240, 33215, 32682, 32138, 3022, 30803, 33055}	7
MIR148A	{30733, 11373, 32017, 32754, 33236, 32438, 32439}	7
OR6N2	{32993, 32962, 32176, 30737, 2066, 32409, 32606}	7
ALOX12P2	{31975, 32650, 32465, 33108, 32919, 31960, 32510}	7
MIR100HG	{31952, 32626, 32787, 32754, 32755, 33106, 33116}	7
IFT172	{32195, 32516, 32135, 32553, 32106, 32078, 32466}	7
MID1IP1	{33058, 32166, 33259, 33037, 33165, 32409, 32604}	7
NXPH2	{32099, 32299, 32428, 32459, 30733, 32476, 32767}	7
ZNF608	{32449, 32450, 33256, 32106, 33206, 33175, 13821}	7
COMMD1	{32904, 32905, 32207, 33135, 33076, 32409, 33020}	7
CACNA1D	{3011, 32260, 32175, 32081, 32721, 30803, 32894}	7
LINC00841	{33188, 32231, 32435, 31991, 32156, 32029, 32894}	7
RDX	{32107, 33196, 33264, 32307, 13625, 30842, 32510}	7
KCNAB1	{32740, 32937, 32106, 32590, 2510, 33236, 32604}	7
FRYL	{32487, 33215, 33072, 32883, 33270, 32186, 32767}	7
KCNK12	{32397, 2066, 31988, 32951, 31961, 32413, 32767}	7
VTI1A	{32964, 32296, 30858, 33228, 32081, 32785, 30807}	7
ZNF217	{32740, 32204, 31980, 30733, 32176, 12083, 32120}	7
VWA3B	{32576, 33152, 32099, 32106, 30733, 32688, 3004}	7
RBFOX2	{32740, 32172, 12083, 33238, 13885, 33118, 32767}	7
DNAH3	{32866, 32615, 32202, 32299, 33038, 32722, 32186}	7
HRNR	{32993, 32163, 32682, 33200, 30742, 31960, 30810}	7
RBM25	{13956, 32139, 33209, 32091, 31997, 32446, 32703}	7
CLDN14	{32229, 32085, 30742, 30744, 32506, 32029, 32062}	7
RBM38	{32419, 32676, 32871, 33002, 32688, 32409, 33055}	7
TEX29	{32037, 32078, 32435, 30743, 32247, 32568, 13979}	7
TSHZ3	{32964, 32199, 32010, 32171, 32688, 33075, 32436}	7
VWDE	{32866, 32520, 32045, 31949, 32337, 32499, 33145}	7
DNAH6	{32005, 32614, 32937, 32438, 32439, 32345, 32317}	7
RBMX	{32800, 33134, 33135, 32756, 30741, 32762, 33215}	7
CAMK4	{32897, 33256, 32297, 32781, 31952, 32209, 32951}	7
VWF	{32513, 32897, 3014, 32328, 32202, 32108, 32086}	7
KCNE4	{32707, 32167, 32205, 32177, 32212, 30838, 31960}	7
RBPMS	{31968, 32544, 33184, 32591, 32120, 32474, 31967}	7
MAB21L3	{32387, 32388, 30769, 33209, 32635, 33117, 32703}	7
CLASP1	{32172, 33169, 32210, 32757, 33173, 33112, 33055}	7
OPTC	{32615, 33256, 32174, 32701, 32176, 32149, 32541}	7
AKAP7	{14240, 33152, 30852, 32397, 32217, 30746, 32894}	7
DNAH9	{32964, 30759, 32202, 33228, 30863, 3031, 33021}	7
APOD	{33184, 32260, 32203, 32464, 33200, 30740, 33020}	7
RASA2	{33219, 32107, 33075, 32180, 32665, 32890, 32541}	7
CNGB3	{33097, 32716, 32500, 32532, 33140, 33173, 33118}	7
FRAS1	{32032, 32225, 32103, 32010, 32823, 33210, 32509}	7
LINC00845	{14240, 33114, 32910, 32755, 32085, 31960, 30746}	7
KCNQ1	{32576, 32290, 32457, 3031, 30810, 32540, 33118}	7
MBP	{32516, 32676, 32134, 32329, 32654, 32655, 32506}	7
CAPZA3	{32871, 32297, 11373, 32144, 32499, 32982, 33116}	7
APPBP2	{30715, 32969, 32459, 32530, 32634, 33019, 32189}	7
ACER1	{32905, 32399, 32176, 32081, 30839, 32084, 30743}	7
FMN2	{32518, 32588, 31949, 32238, 32591, 32755, 32122}	7
PRKAG2	{32230, 32167, 32568, 32056, 32442, 13532, 32349}	7
LINC00898	{32770, 32297, 32910, 32465, 32026, 13628, 30751}	7
FNDC1	{32544, 32516, 13669, 32649, 32717, 3004, 31998}	7
VOPP1	{32809, 33165, 32335, 30775, 32214, 32279, 33148}	7
CMIP	{32037, 32904, 32905, 32790, 33270, 32510, 32031}	7
ACKR3	{32995, 33144, 32422, 33097, 33231, 32344, 32573}	7
RALGPS2	{33066, 32459, 32462, 33169, 31956, 33174, 32443}	7
ATP10B	{32099, 32995, 32647, 32081, 32950, 32440, 32317}	7
RANBP6	{30753, 32174, 33135, 32273, 33169, 32212, 33143}	7
LINC00929	{30753, 22946, 32010, 32204, 32465, 32026, 13885}	7
SLCO1C1	{32962, 33058, 32740, 32133, 32181, 3031, 13979}	7
OR4A15	{33259, 33228, 31951, 32823, 33143, 32186, 33213}	7
CADM1	{32327, 30733, 33038, 32878, 33266, 30711, 32767}	7
KCNF1	{32615, 32204, 3022, 32241, 32882, 32635, 31967}	7
SLCO6A1	{32227, 30725, 32614, 32549, 32615, 32753, 32501}	7
CLOCK	{31968, 32034, 32399, 33177, 32604, 32606, 31967}	7
MAP3K21	{32397, 32722, 33174, 32247, 22937, 32474, 13533}	7
MAP2K6	{32099, 32486, 1199, 32112, 30802, 32436, 32156}	7
DST	{31973, 22953, 32139, 3022, 32280, 30744, 33020}	7
NEK10	{33256, 32745, 33002, 33076, 32217, 30746, 32894}	7
DTL	{32033, 32966, 32967, 32716, 33233, 33210, 13821}	7
OSBPL1A	{32964, 33126, 31951, 32180, 32308, 30715, 32191}	7
NIPBL	{32460, 32017, 32241, 32184, 22937, 22333, 22334}	7
KIAA1324L	{32160, 32260, 32229, 32681, 33166, 32183, 32280}	7
MYO18B	{32166, 32614, 31976, 32296, 32085, 3030, 32060}	7
MYO18A	{30721, 32397, 32499, 32755, 32916, 33115, 13884}	7
ANO10	{32228, 31975, 32297, 33168, 32055, 32696, 32765}	7
PHACTR3	{32995, 3014, 32103, 32872, 33261, 32239, 32887}	7
ZNF831	{32228, 32229, 32134, 32078, 33263, 32177, 33044}	7
MYLK	{32866, 32587, 32716, 33175, 32411, 32605, 32286}	7
ARL15	{32866, 30852, 32647, 32462, 32815, 32029, 32189}	7
EDARADD	{32064, 31973, 32585, 32460, 31951, 32401, 32149}	7
EPS15	{32238, 27348, 30775, 30807, 33144, 32858, 32763}	7
UBR1	{32225, 32194, 32195, 32707, 32973, 32214, 32504}	7
C15orf54	{12505, 33126, 32623, 32273, 32920, 13625, 32767}	7
PIAS1	{32193, 2218, 32335, 32434, 33173, 32951, 32062}	7
PANX1	{32762, 32414, 31980, 31952, 31991, 32186, 30718}	7
PANK1	{32588, 33134, 32400, 30836, 32315, 32188, 33117}	7
PICALM	{32963, 13956, 31972, 32605, 30870, 32379, 32443}	7
MTUS1	{32577, 3009, 32635, 30766, 11993, 32090, 32538}	7
MTTP	{32133, 32167, 30759, 30858, 2218, 30746, 13884}	7
STEAP2-AS1	{32103, 32072, 32073, 32969, 33196, 32156, 32703}	7
CYP26A1	{32709, 32072, 32969, 30858, 32697, 32762, 32635}	7
ESR1	{33228, 32018, 32019, 32532, 30777, 13628, 13821}	7
ESRRB	{32866, 32427, 32878, 2510, 32816, 30802, 30835}	7
ANKRD44	{32800, 32803, 32707, 33165, 33102, 33233, 32156}	7
KPNA4	{32897, 33166, 33039, 32305, 33143, 33241, 13884}	7
MSI2	{32388, 31949, 33173, 33209, 32636, 32701, 32830}	7
IPCEF1	{3004, 32239, 32911, 32212, 31960, 31964, 32317}	7
PFDN4	{32290, 32005, 32969, 32107, 33228, 32973, 32603}	7
KIAA1549L	{32106, 32523, 33196, 33037, 33141, 32504, 32765}	7
KLF6	{32513, 33027, 32781, 33166, 10895, 32084, 32596}	7
NBPF22P	{32225, 33220, 32871, 33167, 33264, 32790, 33113}	7
PCDH18	{32034, 33037, 32973, 32014, 30863, 33263, 33175}	7
KIF16B	{33121, 32866, 30863, 32083, 33075, 32663, 32763}	7
KIF13B	{3008, 32937, 32716, 13870, 32910, 30738, 32435}	7
EFNA5	{32770, 32133, 32522, 32055, 32344, 32090, 13533}	7
PARVA	{14668, 33232, 32721, 30837, 33141, 30746, 32188}	7
ITGBL1	{33131, 33100, 32177, 32537, 32666, 32541, 32990}	7
ELK2AP	{33121, 32099, 33191, 32216, 30744, 33116, 32793}	7
ZNF99	{32577, 32520, 32427, 30766, 32337, 32279, 33118}	7
NCAPH	{22501, 32232, 31980, 32460, 32177, 30803, 33055}	7
PCTP	{32614, 33066, 33266, 32499, 32791, 33019, 32414}	7
NFATC2	{32866, 30803, 33043, 32021, 33175, 32345, 32541}	7
C11orf49	{22501, 32018, 32019, 31956, 32626, 32858, 8446}	7
ANXA1	{32585, 32203, 32721, 32882, 32436, 32119, 33177}	7
EPB41L3	{33152, 32392, 13804, 33166, 33231, 30743, 32893}	7
PDE3B	{32550, 32202, 32217, 32436, 33044, 30777, 32829}	7
DCN	{32422, 32305, 31955, 27348, 30741, 33107, 12505}	7
PDE9A	{32676, 30725, 32518, 2510, 33167, 32279, 33114}	7
NAMPT	{30852, 32550, 32937, 32781, 33232, 30741, 30775}	7
ARID2	{32449, 32450, 32229, 32198, 33189, 30837, 32119}	7
ENAH	{32705, 32387, 32388, 32264, 32587, 32460, 33166}	7
PDGFRA	{33216, 32585, 33038, 33072, 32345, 32858, 32415}	7
NALCN	{33031, 32174, 2510, 32466, 32023, 32442, 32767}	7
ANOS1	{32135, 3017, 30729, 33265, 32820, 32086, 33177}	7
MYO7A	{32034, 32397, 32085, 32149, 32027, 22333, 22334}	7
MYO5B	{32770, 32676, 32614, 32615, 32296, 32590, 32281}	7
PEG10	{13569, 33043, 33076, 32281, 33178, 33115, 30718}	7
EVI5	{32449, 32450, 32520, 33174, 32537, 32634, 32605}	7
PKNOX2	{30721, 32516, 31973, 32202, 32078, 32878, 30775}	7
KIAA0586	{32544, 31975, 32649, 32809, 33263, 32273, 32188}	7
SPEF2	{31968, 32969, 32174, 33198, 32817, 32156, 32254}	7
FAM174B	{33188, 33259, 32204, 32045, 30740, 30777, 11355}	7
MIR548O2	{32387, 33220, 30733, 32013, 32816, 32436, 32180}	7
OTUD4	{32608, 32228, 33002, 1199, 30810, 33213, 30783}	7
BICD1	{31968, 12505, 32585, 32441, 13625, 32026, 33148}	7
KANSL1	{33187, 3017, 32524, 33166, 10895, 32790, 30743}	7
ANKRD12	{32832, 32647, 32462, 32787, 32149, 32380, 32606}	7
MIR548AG1	{32866, 32329, 32650, 32781, 32883, 32436, 33075}	7
MIR548A1	{32513, 32961, 33025, 32586, 32716, 32021, 32188}	7
MIR514A2	{33188, 32232, 32781, 30766, 32246, 32791, 32409}	7
MIR5093	{33187, 32171, 30769, 32599, 13912, 13625, 32829}	7
MIR5011	{32968, 32087, 30743, 32982, 33238, 32474, 32830}	7
ANKFN1	{32615, 33106, 32501, 32085, 32315, 32188, 32606}	7
MIR4682	{22935, 30819, 3014, 10895, 32882, 32214, 32087}	7
LEKR1	{3008, 33106, 32117, 30742, 32887, 33020, 32413}	7
FAM3C	{32961, 32107, 32716, 32203, 11373, 32465, 32117}	7
PPP3CA	{32518, 32199, 32078, 30865, 32882, 32345, 32634}	7
UPP2	{13956, 30769, 32210, 32083, 32785, 33108, 32663}	7
ANK2	{32872, 11373, 32081, 32754, 32180, 32666, 32187}	7
TBC1D19	{32172, 22957, 32623, 32753, 32247, 13625, 32538}	7
OSTF1	{14666, 32202, 31980, 32078, 33210, 33117, 32349}	7
LINC00251	{33250, 31973, 32397, 32697, 32508, 32765, 33213}	7
SUPT3H	{33058, 32265, 32299, 33165, 32532, 30839, 32315}	7
NPSR1-AS1	{33259, 32716, 32911, 30870, 33114, 32315, 32830}	7
ZNF681	{32673, 13956, 32327, 31976, 32083, 32055, 32063}	7
TNS1	{31972, 14666, 32650, 32175, 30711, 32408, 32060}	7
IL1RAP	{32577, 32506, 32833, 32260, 30766, 32853, 32474}	7
LEUTX	{32673, 32198, 32232, 32522, 32108, 32435, 32532}	7
LEF1-AS1	{33058, 32191, 32523, 32149, 30807, 32476, 32415}	7
KYNU	{32422, 32491, 32177, 32305, 33173, 33148, 32734}	7
CTXN3	{33126, 32297, 32191, 32427, 32634, 31997, 32415}	7
EYA2	{33159, 32872, 32175, 32464, 32307, 13879, 31998}	7
EZH2	{32608, 32486, 32013, 32654, 32753, 32597, 8446}	7
PLCXD3	{32229, 32550, 32299, 33173, 3030, 33113, 32892}	7
PAK1	{32038, 32231, 33131, 32045, 32209, 32761, 32317}	7
CWC27	{31975, 32969, 32524, 32279, 32474, 32538, 32087}	7
SSBP3	{13821, 33126, 30803, 32853, 32765, 30718, 33055}	7
TTLL5	{32193, 32034, 32107, 32591, 30802, 32530, 32597}	7
PLEKHM3	{32062, 33233, 2066, 32820, 30718, 30775, 33118}	7
SSBP2	{32550, 30863, 32591, 32464, 33168, 13912, 32636}	7
CUL3	{32160, 32290, 32964, 33191, 32108, 32844, 30743}	7
PLGRKT	{32005, 32133, 32459, 32853, 32440, 32666, 32892}	7
CUBN	{32225, 32005, 32264, 32013, 33135, 33268, 33238}	7
TRIML1	{3017, 33266, 3030, 32761, 32634, 32187, 32317}	7
LDLRAD4	{32803, 32460, 32045, 33102, 32211, 32281, 30715}	7
PABPC1	{32709, 33126, 33159, 30861, 30803, 32282, 32703}	7
SYT14	{32225, 32072, 32073, 32138, 32749, 32216, 30744}	7
ANKRD30BP2	{33216, 32230, 33165, 32217, 30842, 30718, 33215}	7
PMAIP1	{3011, 32260, 32199, 32329, 33263, 32755, 33144}	7
ZNF148	{32516, 32588, 33166, 32207, 33107, 32026, 32606}	7
SRBD1	{32225, 32904, 32905, 33066, 32530, 32626, 32062}	7
BRMS1L	{32033, 32699, 32231, 2066, 27348, 32443, 33055}	7
UGT2B15	{32523, 33232, 32307, 3030, 33112, 32793, 30715}	7
TPH2	{32963, 32487, 33259, 32755, 32790, 30839, 32538}	7
MIR6730	{32866, 32676, 32297, 32782, 32532, 32090, 32606}	7
FAM157C	{33189, 32458, 32623, 33173, 32246, 33145, 30777}	7
MIR6085	{32576, 13569, 33031, 32045, 31952, 32305, 32765}	7
FAM66E	{33152, 32966, 32967, 33133, 33044, 32823, 33144}	7
OLFM1	{32225, 33144, 33168, 32337, 32626, 32056, 32604}	7
SKAP2	{32200, 32296, 30858, 32107, 32081, 32696, 32441}	7
LOC646736	{32549, 32357, 32650, 33168, 32787, 33140, 32606}	7
RPS24	{32961, 32099, 32299, 30738, 13628, 30711, 32892}	7
CFAP54	{32993, 33121, 32458, 31952, 33168, 30838, 32026}	7
TLL2	{32194, 32034, 32077, 33165, 32401, 32149, 32414}	7
LINC01496	{32458, 32845, 32815, 33167, 32305, 32754, 32500}	7
CDC73	{32800, 32965, 32871, 32520, 32524, 32924, 32092}	7
ACTR3BP5	{33228, 32717, 30865, 33108, 3031, 33021, 30783}	7
RNF217	{32202, 32428, 33114, 32688, 32790, 33241, 32026}	7
GRM1	{32260, 32966, 32967, 32522, 32013, 33236, 32701}	7
SLC38A4	{33216, 32010, 32138, 32204, 33007, 32026, 32027}	7
LINC01262	{32290, 30759, 33259, 32782, 32982, 32216, 32509}	7
LINC01443	{33216, 32520, 32212, 30742, 32982, 32281, 32890}	7
RNF152	{32230, 32809, 32138, 32491, 32501, 13532, 32286}	7
SLC25A13	{32832, 13821, 32419, 33261, 30769, 33143, 32765}	7
GDA	{32193, 22946, 32740, 32005, 32494, 32401, 32890}	7
CCR4	{33097, 32175, 32466, 32083, 32663, 32345, 32413}	7
CGNL1	{13569, 30823, 33264, 32180, 33174, 32344, 32315}	7
RUNX1T1	{32000, 32832, 32414, 32083, 33141, 33021, 31998}	7
LOC100144595	{32832, 32995, 32037, 3014, 32138, 32532, 32149}	7
LOC728730	{30852, 32010, 33228, 31949, 32916, 32409, 8446}	7
LOC101929413	{32064, 32172, 32045, 32117, 30837, 32186, 32063}	7
LOC101927502	{32225, 32357, 2218, 30863, 33266, 30744, 32091}	7
WDR7	{32163, 32357, 30823, 33265, 30803, 30740, 32596}	7
CDYL	{33153, 32770, 30729, 32138, 31955, 32763, 32734}	7
GYPC	{32550, 22953, 33206, 32246, 32504, 33241, 32119}	7
CASZ1	{30810, 32709, 32716, 30803, 32823, 33113, 32506}	7
CFAP47	{32965, 32264, 32845, 33037, 32017, 32790, 32188}	7
SCAF11	{32832, 33058, 32707, 31976, 33007, 33232, 32883}	7
LINC01339	{32032, 32327, 32585, 32969, 33268, 32533, 33141}	7
SLC30A7	{33261, 30743, 32184, 32697, 32890, 33020, 32087}	7
LOC388813	{33027, 32619, 22957, 33167, 30802, 33107, 33215}	7
LOC101928322	{33025, 32357, 13804, 32663, 32626, 32247, 13912}	7
XRCC4	{32134, 30759, 32714, 32239, 32655, 30836, 32189}	7
ADCYAP1R1	{32649, 30858, 11373, 32815, 32314, 32924, 32062}	7
LINC01237	{30720, 33177, 33209, 32085, 32214, 13625, 32762}	7
LOC101928858	{32520, 2218, 32491, 32205, 32464, 32830, 32415}	7
LMO2	{32964, 30759, 33031, 32973, 32878, 33268, 32156}	7
LINC01287	{32833, 32172, 30836, 32084, 32085, 32887, 32761}	7
SAMD12	{33100, 30737, 32628, 32791, 32442, 32606, 32666}	7
SLC6A10P	{33152, 33189, 30737, 30803, 32660, 33270, 32508}	7
SLC2A13	{3008, 32866, 32803, 32871, 32177, 32217, 33020}	7
ZBTB42	{32516, 32010, 32078, 32399, 32273, 33236, 32060}	7
SLC13A1	{32897, 32171, 22957, 32017, 32754, 32120, 33242}	7
LINC01224	{13956, 32078, 32401, 30835, 32532, 32117, 32408}	7
TG	{31968, 32422, 32717, 33231, 12083, 30742, 32282}	7
TMCC3	{32458, 3022, 32590, 30836, 32820, 32246, 32191}	7
THRB	{3008, 32577, 32206, 30766, 33200, 32273, 32060}	7
ZNF107	{32033, 32290, 32966, 32967, 31951, 33213, 8446}	7
RNU5F-1	{32832, 32308, 32149, 27348, 32183, 32120, 32156}	7
GFPT2	{32615, 32202, 32273, 32114, 32055, 13533, 30718}	7
CDH10	{14240, 32770, 32708, 32239, 33044, 33268, 22935}	7
WLS	{32614, 30865, 33108, 32149, 33117, 32893, 33118}	7
LOC105376360	{32193, 32227, 32740, 32202, 32216, 30777, 33115}	7
LOC101928505	{33152, 30852, 32198, 32038, 32716, 32209, 32031}	7
TJP1	{32770, 32038, 32969, 32107, 30733, 3022, 32728}	7
SCN2A	{3018, 32428, 3022, 32183, 32122, 32763, 33148}	7
CHD7	{32000, 33219, 30738, 30870, 32728, 30746, 32189}	7
RRAS2	{32289, 32897, 32962, 30729, 32553, 32688, 32734}	7
BACH2	{33121, 32194, 32043, 33037, 33135, 33242, 13884}	7
CECR2	{33250, 32397, 32594, 32019, 33014, 32858, 32191}	7
LOC102724710	{32175, 32753, 32568, 32626, 31998, 32184, 32094}	7
GPRC5B	{32707, 32459, 32460, 32465, 32666, 31997, 30783}	7
LINGO1	{31968, 32833, 33102, 30863, 33168, 32883, 30741}	7
CBFA2T3	{32108, 32397, 32815, 32951, 13625, 32413, 32094}	7
[truncated: 6,358 more rows]

## Sheet: Cluster B
gene_symbol	patients	count
CSMD1	{32262, 32775, 32267, 32784, 32788, 30750, 32798, 30752, 30756, 32804, 32806, 32295, 13868, 32304, 32311, 32826, 32836, 32325, 30791, 30796, 30797, 30799, 30800, 30804, 32852, 32854, 32863, 32864, 13924, 30822, 30828, 32876, 32368, 30833, 32370, 32884, 32373, 13942, 32378, 32384, 32902, 32903, 30856, 1673, 10892, 32914, 32418, 32939, 32437, 32949, 32953, 32453, 32970, 32971, 32977, 31957, 32482, …	113
CWH43	{30722, 32775, 32266, 32786, 32284, 30748, 32293, 32294, 32812, 30771, 30773, 32837, 30791, 30814, 32863, 32865, 32879, 30834, 30845, 30857, 32906, 32909, 32404, 32407, 30872, 32412, 32926, 32931, 32429, 32944, 32437, 32949, 32954, 32957, 32448, 32975, 32469, 32984, 32986, 32484, 31983, 32496, 32498, 33011, 33015, 33016, 31992, 32505, 33023, 32003, 32515, 33032, 32022, 33048, 32041, 32571, 33083,…	90
RBFOX1	{32259, 14350, 32278, 30749, 32309, 32311, 30778, 32837, 13894, 32840, 32848, 30801, 32850, 32346, 30814, 30820, 32366, 32369, 30833, 32377, 30848, 32385, 32900, 13963, 32404, 13980, 32426, 32431, 32945, 12470, 1733, 13510, 1229, 32984, 32479, 31981, 32496, 31985, 32497, 33017, 33024, 32002, 32012, 32525, 33036, 32531, 33048, 32039, 13607, 32048, 32560, 33081, 33082, 32069, 1349, 32593, 13653, 32…	80
CNTNAP5	{32640, 32386, 32006, 33158, 14350, 32015, 30735, 32913, 33171, 32407, 33048, 32155, 22939, 32931, 33061, 33194, 32812, 32048, 32564, 32309, 32949, 32311, 13624, 33081, 32834, 33218, 13510, 32070, 32076, 30796, 30797, 32847, 32975, 33229, 3026, 32339, 32726, 33239, 32472, 33245, 32356, 33125, 33000, 33128, 33130, 13676, 32620, 31982, 31983, 2540, 30705, 2931, 30716, 30717}	54
CSMD3	{32640, 32385, 32644, 30857, 32140, 32914, 33171, 32661, 32535, 33054, 22943, 32293, 33064, 33192, 32426, 32683, 32044, 33193, 12470, 22966, 13624, 32185, 32955, 3015, 32076, 33101, 33229, 3024, 32339, 13653, 32601, 32609, 32098, 32355, 32356, 32741, 13798, 33124, 22504, 32105, 33128, 2662, 32366, 30704, 32498, 32115, 31989, 32373, 32503, 32760, 32121, 32123, 33150}	53
DPP10	{32003, 32521, 1673, 32908, 30735, 32148, 32405, 32792, 33053, 32030, 32542, 32543, 30749, 2717, 32548, 32804, 33064, 32554, 32683, 32556, 32813, 32046, 32944, 30770, 32179, 32563, 32818, 32948, 13880, 33217, 33225, 30799, 3029, 32342, 32343, 32475, 33246, 32736, 32098, 33124, 33130, 31979, 2540, 33136, 32627, 33271, 33016, 32505, 30844, 33150}	50
TECRL	{32641, 32771, 33162, 32267, 33035, 32141, 33036, 13846, 32535, 33047, 32794, 30748, 33052, 33054, 32547, 32934, 32295, 33064, 32426, 33197, 32430, 32691, 22966, 32311, 32318, 32192, 32836, 32325, 1733, 2505, 30798, 33239, 32472, 32220, 32864, 32865, 32738, 33124, 32359, 32105, 32375, 32760, 32121, 33276, 32381}	45
ROBO1	{32385, 32902, 32903, 33158, 32906, 14350, 32143, 30864, 32914, 13846, 13977, 22939, 32288, 30756, 33195, 32046, 32693, 32311, 33081, 32445, 32831, 32192, 33090, 3012, 32453, 32070, 2505, 3025, 3033, 32475, 32220, 32477, 32989, 22497, 30820, 33124, 32104, 33000, 33129, 31983, 32368, 32369, 32370, 31987, 32123}	45
POTEA	{32262, 30857, 32908, 32142, 32015, 32143, 32784, 32531, 32148, 30869, 32661, 32535, 33047, 30758, 33192, 32811, 32173, 33197, 32561, 32945, 32947, 32052, 32182, 32057, 32953, 33217, 32069, 33093, 32201, 30798, 32593, 32082, 32343, 31959, 32350, 32479, 32610, 32355, 32485, 32369, 32627, 32375, 31992, 33274, 32255}	45
LINC00564	{13570, 32642, 32648, 32267, 32012, 32788, 30872, 30748, 33052, 32543, 32548, 32169, 32042, 33195, 32684, 32173, 32686, 33201, 30771, 32179, 32947, 30773, 33081, 32201, 32076, 33101, 3025, 32082, 32339, 32593, 32341, 31966, 29152, 32610, 32869, 30822, 33000, 31985, 32115, 32627, 33017, 33276, 33150}	43
TYRP1	{30722, 30851, 30856, 30728, 13581, 13838, 30864, 33040, 32403, 32535, 13851, 33181, 30752, 32547, 32931, 32293, 33195, 32430, 33070, 32945, 32948, 30773, 32437, 1847, 32057, 32571, 33214, 32323, 33093, 32326, 33223, 3015, 32970, 32971, 32472, 32601, 32731, 32989, 22497, 32233, 13942, 32378}	42
LINC01309	{32002, 32259, 32136, 33162, 32012, 13838, 32016, 32405, 33181, 13984, 32672, 13868, 32430, 32304, 32054, 32822, 32185, 32057, 32954, 3013, 13894, 32837, 30796, 30798, 3029, 33237, 31959, 32601, 33245, 30814, 32609, 30820, 32485, 32869, 13799, 22504, 30828, 32496, 32497, 32121, 32381}	41
CCSER1	{30851, 32771, 32645, 32651, 32140, 13964, 32908, 30864, 32912, 33040, 32404, 32022, 32151, 32152, 33048, 30750, 32543, 32931, 30758, 32686, 33070, 14385, 22966, 33207, 1847, 32954, 32834, 32069, 32079, 31958, 33245, 22497, 13798, 33260, 32109, 2540, 32624, 32377, 31994, 31999}	40
LOC390705	{30728, 33036, 32525, 14350, 30869, 32789, 30872, 32418, 32294, 32806, 32170, 32560, 33201, 32563, 32691, 30773, 32437, 32821, 32947, 32953, 32571, 32580, 11462, 3025, 30804, 31957, 31958, 3029, 32469, 33239, 32477, 30814, 32989, 22497, 30820, 32869, 33128, 31979, 32624, 33136}	40
CNTN5	{33150, 32003, 32645, 32775, 32267, 13964, 14350, 32913, 32153, 33053, 2717, 32548, 32170, 33195, 13868, 32173, 32945, 33203, 32821, 32057, 32955, 32445, 32706, 32580, 32325, 33225, 1229, 32848, 32727, 33248, 32126, 32612, 32358, 32618, 30828, 32495, 32638, 2931, 31994, 32382}	40
NRG1	{32384, 32515, 33158, 32012, 13581, 32908, 33179, 13980, 33054, 32294, 32426, 13868, 33199, 30770, 32179, 32054, 33082, 32192, 32834, 32837, 13510, 13894, 11462, 33223, 1349, 33239, 32475, 32989, 32864, 31974, 30822, 33128, 32620, 32369, 30834, 31987, 31992}	37
KHDRBS2	{32909, 33171, 32794, 30748, 30750, 32161, 32675, 32164, 32165, 32804, 32806, 32934, 32425, 32686, 32560, 22965, 32953, 32580, 13510, 32326, 11462, 33224, 33230, 32975, 33239, 33248, 22497, 32098, 32739, 31974, 2662, 32618, 30829, 30703, 32498, 31987, 33274}	37
PTPRD	{33030, 32651, 32652, 30735, 33041, 33179, 33052, 30749, 30750, 32799, 33053, 32554, 32684, 32304, 32693, 22965, 33081, 32831, 32834, 33093, 32326, 32838, 32977, 30804, 32224, 32482, 32739, 33124, 32741, 32233, 33130, 31979, 30829, 33015, 32760}	35
EMBP1	{32903, 14350, 32657, 32407, 30748, 32542, 32288, 32293, 32806, 32039, 32295, 32170, 32554, 32811, 33195, 32437, 32957, 32580, 33222, 3019, 32975, 3026, 33235, 33245, 32736, 32865, 33124, 31979, 32747, 32879, 33138, 32627, 32121, 32123}	34
WWOX	{30850, 32515, 33160, 13963, 32912, 32531, 32661, 13977, 13980, 30752, 32675, 32804, 32294, 32303, 32431, 33199, 1847, 33092, 32453, 32710, 33224, 30796, 3025, 32726, 32610, 13800, 33260, 31982, 32495, 32368, 30704, 13942, 33276, 32255}	34
SLC25A51P1	{33154, 32521, 32912, 32661, 22939, 30749, 32418, 33061, 32294, 32173, 22965, 33082, 32190, 32070, 11462, 33224, 33225, 33099, 32848, 32850, 32339, 31958, 32731, 32096, 30822, 2662, 33000, 32875, 33260, 8310, 33016, 32633, 30845, 33150}	34
DLG2	{32384, 32386, 32642, 32898, 32648, 13964, 32908, 32142, 30869, 32022, 30872, 32926, 32806, 33192, 32042, 32556, 32564, 32822, 32955, 32323, 32847, 32469, 31959, 32731, 32736, 32612, 32485, 32869, 30832, 32497, 31992, 33017, 32766, 32255}	34
RAPGEF2	{13825, 30722, 30851, 30854, 33032, 32908, 33171, 32154, 32426, 33070, 32945, 14385, 30771, 32948, 33084, 32068, 30788, 13510, 3012, 33092, 32970, 32971, 32096, 32865, 13924, 33125, 31974, 32110, 32369, 30705, 33271, 30845, 33023}	33
CADM2	{30848, 32644, 30857, 32012, 32789, 13977, 32030, 22942, 32425, 33067, 32044, 32812, 33201, 32818, 12470, 32955, 33090, 32836, 32201, 32975, 32338, 30804, 31963, 32864, 32354, 33124, 32105, 31981, 31983, 31985, 2931, 32250, 30844}	33
LRFN5	{32385, 32771, 32016, 32789, 33047, 32792, 13977, 22938, 33052, 33054, 32672, 32554, 32556, 32561, 32948, 22965, 33082, 33083, 32190, 32192, 32323, 3024, 33235, 31958, 32727, 32857, 32989, 33124, 32105, 33260, 33136, 32498, 30716}	33
TSN	{32771, 32900, 32902, 32903, 33032, 32794, 30749, 32543, 32672, 30758, 32683, 33067, 32813, 32051, 32691, 32947, 32695, 33217, 32325, 33222, 32846, 30799, 32338, 32475, 32609, 32865, 32358, 30828, 2540, 32110, 32375, 32250, 32766}	33
EDIL3	{32002, 30850, 32515, 32645, 32006, 13830, 33158, 32906, 32528, 32784, 32403, 32022, 33179, 30748, 32925, 32799, 32934, 32683, 32684, 32687, 13880, 33211, 32445, 32970, 33099, 31958, 32222, 29152, 32356, 32746, 31979, 32875, 32121}	33
SEMA3D	{33030, 32143, 32015, 32404, 30869, 32925, 32030, 33053, 32931, 32042, 32430, 32686, 32560, 22965, 32695, 32953, 30778, 33081, 33218, 32580, 1229, 32846, 32848, 32342, 32343, 32986, 32736, 33129, 30703, 32627, 32503, 32505}	32
TEKT4P2	{32386, 30726, 32903, 30856, 30857, 33171, 33047, 33179, 33052, 32925, 32418, 32804, 32041, 32939, 32303, 33203, 32822, 32695, 33086, 32834, 33218, 11462, 33101, 32847, 30801, 32601, 32477, 32609, 30822, 30828, 33275, 32638}	32
LINC01242	{32002, 32386, 32646, 32908, 32909, 32914, 32153, 33181, 32294, 32944, 32695, 32571, 32580, 32837, 8260, 1733, 33225, 2505, 32846, 30804, 32986, 30814, 12511, 32739, 32359, 33000, 13676, 31981, 32498, 31992, 33274, 32255}	32
C11orf74	{32385, 30850, 1673, 32015, 33061, 32811, 32939, 33197, 33074, 33203, 33208, 33082, 33083, 33211, 33218, 1733, 32838, 2505, 32739, 32612, 32359, 32618, 31979, 32876, 32255, 32624, 2931, 31989, 33271, 32382, 33023}	31
FHIT	{32515, 32140, 32525, 32145, 32794, 32284, 33054, 32806, 32426, 32939, 32686, 32304, 32179, 32957, 32068, 30788, 32837, 33099, 32847, 32977, 32339, 31963, 30814, 22497, 33125, 32358, 30834, 32115, 32630, 33016, 30845}	31
LOC101928622	{32646, 33032, 32912, 32145, 32913, 32153, 32154, 32926, 22943, 32547, 32170, 32554, 33067, 32429, 33201, 30770, 32563, 32826, 33086, 32068, 1349, 32710, 33222, 33229, 30798, 32342, 32343, 31959, 33245, 32495, 32884}	31
LINGO2	{33158, 33163, 32148, 32022, 13846, 32154, 32412, 22943, 30752, 32161, 32931, 33061, 32939, 33070, 32318, 32325, 3013, 32837, 33222, 2505, 13653, 32727, 32855, 3033, 32865, 32738, 30703, 30704, 30833, 8310, 30717}	31
LOC100129138	{32898, 32900, 32645, 30726, 33030, 33158, 32267, 32141, 32528, 33048, 32794, 32154, 32412, 32155, 32925, 22942, 33192, 32948, 32837, 32201, 32593, 32346, 32485, 22504, 33000, 33130, 30828, 33260, 33015, 30716, 33150}	31
CTNNA3	{32385, 13570, 32266, 32909, 32155, 22942, 22945, 32548, 32804, 33195, 32429, 33070, 32303, 32692, 32185, 33211, 32445, 32580, 32840, 33101, 32079, 30800, 32975, 31959, 32097, 32359, 32746, 32369, 32627, 30716, 30845}	31
AUTS2	{32006, 30862, 32016, 32789, 32151, 30872, 32152, 32667, 33053, 32418, 32934, 32945, 30771, 33203, 33208, 32571, 32955, 33083, 32068, 30788, 32713, 32076, 3025, 32977, 32989, 32612, 33128, 32620, 30834, 32884, 30845}	31
LOC102723769	{30722, 32003, 30726, 32902, 33040, 32404, 30869, 32788, 32407, 32547, 32675, 32041, 32812, 32303, 33074, 33207, 33084, 32448, 33093, 3016, 32713, 32970, 30800, 32986, 32863, 33248, 32612, 30834, 33011, 33138, 33015}	31
LINC01098	{32256, 30722, 13830, 33030, 33158, 30726, 32015, 32531, 32022, 32535, 30748, 32926, 32802, 32293, 32939, 32052, 32822, 32445, 30791, 32076, 33229, 32736, 2662, 13800, 33129, 30703, 31985, 31989, 32377, 30717}	30
GRID2	{32898, 30856, 32267, 32140, 32908, 32784, 32914, 13980, 33053, 32164, 32165, 13607, 32560, 30773, 32309, 1847, 32185, 32067, 3013, 11462, 31958, 32475, 32220, 33245, 2662, 33128, 32746, 32110, 32884, 32382}	30
MIR5007	{32385, 32641, 13830, 33276, 32913, 32151, 32152, 33048, 30749, 32799, 32804, 32934, 32046, 33201, 32691, 32437, 33229, 1229, 32850, 3029, 32726, 32601, 31966, 32098, 33000, 32361, 32109, 31989, 32503, 30716}	30
CTNNA2	{32006, 32142, 32661, 32792, 32410, 30750, 32934, 32429, 32686, 32945, 32182, 1847, 32706, 8260, 30799, 32469, 32479, 32354, 32485, 32104, 32105, 33260, 31982, 32624, 32369, 30704, 32503, 32249, 32381, 32255}	30
EPHA3	{30851, 32900, 32645, 13830, 32525, 32784, 33041, 32792, 13977, 32153, 32667, 33181, 13984, 32931, 32170, 33194, 32813, 32944, 30770, 32692, 32311, 32826, 33211, 32448, 33092, 31963, 32612, 32358, 13676}	29
LOC100506207	{32262, 30728, 13964, 30862, 32143, 32912, 33171, 33052, 32161, 32675, 32293, 32309, 32695, 30778, 32448, 3012, 32453, 32713, 33230, 30800, 32610, 32381, 32869, 32361, 30829, 32110, 32624, 32378, 30717}	29
MIR1269A	{32512, 32267, 32015, 32271, 32788, 33047, 32926, 33054, 32804, 13607, 32811, 32556, 32945, 32947, 32571, 31994, 30800, 32093, 30814, 32609, 32738, 32612, 32869, 13798, 32497, 30834, 32766, 32378, 32126}	29
LRRC4C	{32012, 13581, 33040, 33041, 32404, 32661, 13846, 33047, 33048, 32410, 32667, 13851, 2717, 32161, 33067, 32691, 30773, 32571, 32838, 30796, 30797, 32975, 32855, 32984, 32610, 33260, 2540, 33016, 30844}	29
PABPC4L	{32771, 32646, 32267, 32908, 33041, 33052, 33054, 32042, 32684, 32048, 32054, 32822, 32057, 32826, 32325, 32453, 32854, 32986, 32475, 29152, 22497, 32738, 32739, 32484, 30703, 32627, 32884, 32630, 32638}	29
MIR4275	{32136, 32906, 32140, 32535, 32794, 32667, 33179, 32418, 32425, 32048, 32691, 33081, 32190, 33214, 32448, 32593, 32338, 32472, 3033, 32350, 32224, 32482, 32355, 32869, 32104, 31981, 8310, 32633, 32250}	29
CDH2	{32515, 32644, 30726, 32525, 30735, 32148, 32404, 32022, 32535, 33181, 13984, 32293, 32052, 32309, 33217, 32836, 32069, 32070, 32837, 32713, 32082, 32986, 33245, 32224, 32869, 32616, 32633, 32381, 33023}	29
SDK1	{30848, 32648, 32657, 32151, 32284, 32039, 32563, 33207, 30778, 33086, 32453, 32070, 3015, 1349, 33225, 30798, 32848, 3025, 32977, 32852, 32346, 32989, 30820, 13924, 31974, 31982, 33138, 32115, 32377}	29
LINC00374	{32642, 32141, 32142, 32151, 32152, 33054, 32672, 32418, 32675, 32164, 32165, 30758, 32431, 32831, 32067, 32325, 33225, 33099, 30799, 3024, 32593, 13653, 33015, 32220, 2662, 32104, 32105, 32746, 32503}	29
MIR2054	{32386, 30854, 32909, 32143, 32528, 32403, 32404, 32794, 32410, 33053, 32295, 32560, 32692, 22965, 1847, 32069, 32970, 32971, 3026, 32726, 32223, 32736, 32609, 32484, 2662, 22504, 32109, 2931, 33274}	29
TMTC2	{32003, 32259, 33035, 33041, 32405, 32278, 30872, 22942, 32295, 33194, 13868, 32429, 32949, 22965, 32826, 32710, 32848, 33239, 32220, 32477, 32224, 13924, 32612, 13676, 32109, 32496, 31985, 32497, 32375}	29
TMEM182	{32002, 13830, 30862, 32271, 32784, 32794, 32925, 32161, 33067, 33070, 30770, 32051, 30778, 32192, 32448, 33217, 32068, 32326, 3016, 33099, 32847, 31957, 32475, 32350, 32222, 32495, 30703, 32633}	28
NRXN3	{32256, 32003, 14350, 32143, 32407, 32934, 13607, 33064, 32554, 32813, 32048, 32831, 32448, 32079, 32082, 33235, 13653, 31959, 32984, 32477, 32989, 32361, 32875, 30829, 31983, 32368, 33136, 32638}	28
LINC01037	{32651, 13964, 32784, 32912, 13846, 30748, 33052, 32030, 32806, 32169, 32554, 32811, 32556, 33074, 33086, 13894, 33222, 33223, 32121, 33099, 32082, 32733, 32736, 32354, 32355, 30833, 32249, 30845}	28
PTPRT	{32512, 13570, 33030, 33158, 33032, 1673, 32651, 33035, 32909, 33036, 32543, 13984, 32295, 32684, 33203, 32693, 32821, 32949, 3016, 32840, 31963, 32093, 13799, 33005, 32496, 32497, 32382, 31999}	28
NRG3	{32900, 30726, 13964, 33040, 32405, 32278, 32806, 32041, 32554, 32429, 30771, 32564, 32309, 33211, 32854, 32984, 32477, 29152, 32482, 33129, 32495, 31987, 32115, 32884, 13942, 33015, 2931, 32378}	28
LINC00901	{32641, 13964, 33276, 30864, 32912, 32548, 32934, 32425, 32554, 33193, 30717, 32693, 13624, 32831, 32713, 33099, 32593, 3026, 32852, 22497, 32354, 31981, 31982, 31992, 31994, 30844, 32381, 32382}	28
ARRDC3-AS1	{13570, 30850, 32259, 32651, 32142, 32015, 30735, 32271, 32148, 32407, 32410, 33179, 22942, 32802, 32425, 32554, 32563, 33093, 33225, 3019, 32593, 32220, 33246, 32104, 32747, 32620, 30704, 33023}	28
NEGR1	{32384, 32641, 30869, 30872, 33053, 32543, 32161, 14385, 32692, 32822, 32957, 32190, 33086, 32580, 13894, 32208, 3029, 33246, 32609, 32495, 32624, 33136, 32498, 30703, 32630, 33017, 30717}	27
PRKN	{30854, 33030, 32140, 14350, 32015, 32151, 32152, 32556, 30771, 32949, 33214, 32192, 32067, 32970, 32971, 32975, 32342, 32343, 32986, 32475, 33246, 33247, 32096, 22504, 33128, 32373, 32377}	27
LINC01493	{32515, 13830, 33036, 32912, 32535, 33179, 13980, 32412, 32169, 32560, 32691, 32052, 13624, 32445, 32957, 33090, 33099, 30804, 32341, 31958, 32342, 32222, 12511, 32739, 32233, 8310, 33276}	27
NRXN1	{33032, 30857, 32141, 32022, 32151, 32152, 30748, 30758, 32944, 30771, 32949, 33208, 32192, 33217, 32706, 3013, 33225, 32975, 3024, 32220, 30814, 32865, 31974, 33129, 32746, 32760, 32505}	27
EYS	{32908, 32909, 30864, 32786, 32022, 32295, 33194, 32947, 12470, 32953, 33081, 33083, 33214, 32706, 32068, 1349, 1733, 2505, 32342, 32343, 31958, 32857, 33239, 32475, 32484, 32359, 32381}	27
TBX3	{32259, 32525, 32271, 32148, 30869, 22938, 13980, 32042, 32687, 32052, 32695, 33208, 32953, 32190, 33222, 3016, 33225, 32970, 32971, 32208, 3026, 33235, 31957, 32726, 13798, 32503, 33150}	27
RAB9BP1	{32002, 30726, 33163, 32914, 32022, 32792, 22939, 32288, 32294, 13607, 32041, 32683, 32437, 32693, 13880, 33081, 32571, 32190, 33222, 1229, 32341, 32855, 32989, 12511, 33248, 32739, 32503}	27
DMD	{30722, 32259, 32645, 33030, 33054, 30756, 33064, 33192, 32813, 33070, 32949, 32185, 32954, 33083, 32323, 32068, 32346, 33247, 32126, 33124, 31979, 30829, 33011, 8310, 32633, 30845, 32766}	27
CDH8	{30850, 33032, 30857, 32786, 32789, 32412, 32284, 32802, 32548, 32048, 32691, 32437, 13880, 32953, 32190, 30791, 33225, 3021, 33229, 32847, 32469, 32350, 32879, 30832, 33011, 32884, 32250}	27
PER4	{30848, 13825, 30851, 32644, 13963, 32271, 30750, 32799, 22943, 32293, 32185, 32831, 33218, 32838, 32984, 32346, 32733, 32222, 32738, 32739, 13799, 32618, 32746, 32366, 32884, 32123}	26
HDGFL1	{30722, 33158, 32136, 32913, 33041, 32022, 32931, 30758, 32684, 32304, 32051, 30773, 32821, 32822, 32185, 3012, 32325, 13894, 32453, 33223, 30797, 30800, 33245, 32224, 30822, 32370}	26
CASC6	{13570, 14350, 32403, 32788, 32153, 32799, 33061, 32560, 32563, 32437, 12470, 32693, 33214, 32710, 32846, 13653, 32984, 30814, 32222, 32864, 32355, 31981, 32249, 33274, 33276, 32382}	26
TENM4	{30851, 30854, 33160, 13963, 32142, 32528, 32914, 32403, 32792, 22943, 32295, 32044, 32684, 32309, 12470, 32834, 1229, 32079, 32082, 31959, 32857, 33245, 32610, 13799, 32233, 30717}	26
MYT1L	{30848, 30850, 33162, 13964, 32908, 30735, 32531, 32542, 32934, 32169, 33197, 32947, 33203, 13894, 32713, 32479, 32485, 13799, 13800, 33000, 33130, 22504, 2931, 32378, 33275, 33150}	26
NDST4	{30854, 32521, 32652, 32405, 32535, 30872, 32284, 33052, 32288, 32039, 33193, 32429, 32560, 32309, 3025, 32341, 32854, 32346, 32356, 32485, 32233, 31982, 32879, 31987, 32377, 31999}	26
SNHG5	{1673, 32906, 32407, 33047, 32794, 32925, 32293, 13607, 32818, 33208, 32057, 33214, 32834, 3012, 33093, 32977, 32633, 33245, 33248, 31974, 32879, 33136, 32498, 32760, 32249, 32255}	26
DUXAP10	{30851, 30854, 30856, 33036, 32528, 32657, 32784, 32786, 32153, 32667, 30748, 32293, 32294, 32039, 32806, 32811, 32563, 32840, 3021, 32726, 32854, 32220, 30814, 32747, 30832, 33011}	26
QKI	{32002, 32003, 30850, 10892, 32908, 32015, 32531, 32410, 13980, 32284, 22942, 13984, 32548, 32039, 33074, 22965, 32445, 30788, 32989, 32864, 32105, 33130, 30828, 32495, 32879, 8310}	26
LCORL	{32256, 30851, 32644, 33158, 33160, 32141, 33040, 32913, 33171, 32548, 32804, 32173, 32560, 32309, 33092, 32838, 32079, 31959, 32857, 32358, 33129, 13676, 33260, 32110, 32375, 32633}	26
LRP1B	{32912, 30864, 32543, 32675, 32811, 33197, 33201, 30771, 32691, 32949, 33090, 3019, 32971, 32986, 32863, 30820, 32741, 33125, 13800, 32233, 8558, 32497, 30834, 33011, 31992, 32633}	26
UBE2NL	{30851, 32900, 33032, 33163, 32140, 32792, 30748, 32925, 32926, 32672, 32547, 32931, 33199, 32692, 33208, 33225, 32852, 22497, 32738, 32739, 33125, 31979, 33015, 33275, 30845}	25
CCDC85A	{13570, 32648, 32908, 32403, 13977, 32155, 33054, 32042, 14385, 32695, 32837, 3016, 3024, 32341, 32475, 32350, 32612, 13799, 32105, 32879, 32369, 31987, 33271, 32377, 32766}	25
C3orf58	{32256, 32515, 32900, 13830, 33054, 32309, 32437, 32185, 33082, 32836, 33092, 32975, 32082, 32346, 33246, 32736, 32610, 32358, 33000, 2540, 32110, 31987, 33015, 31994, 32126}	25
DIAPH2	{33024, 33150, 32515, 33154, 30726, 33032, 32789, 13977, 32293, 32812, 33201, 32948, 32953, 32057, 32954, 33224, 31958, 12511, 32864, 32609, 22497, 32126, 32760, 32121, 32766}	25
LINC01193	{32256, 32386, 32902, 32652, 32141, 32143, 32528, 32683, 33070, 32054, 32311, 32822, 33083, 32957, 33217, 32834, 32710, 3019, 32986, 32220, 32093, 32224, 32875, 32876, 32126}	25
TPK1	{32512, 32642, 32136, 32906, 33162, 32909, 32030, 32684, 32051, 30771, 32957, 32318, 32067, 32069, 13894, 33223, 32970, 32971, 32846, 32338, 31957, 32857, 32105, 32250, 31999}	25
KLF4	{32136, 32906, 32145, 32788, 32535, 22943, 32293, 32169, 32042, 33067, 33199, 32947, 32190, 11462, 3015, 32840, 32201, 32846, 32339, 3033, 32616, 31992, 32249, 33275, 32766}	25
FSTL5	{32266, 32267, 30869, 32931, 32811, 32556, 32813, 32430, 33199, 32571, 32323, 13894, 3016, 32208, 32984, 32346, 32477, 33125, 13798, 13800, 32361, 31979, 32368, 32497, 8310}	25
LINC01467	{32640, 13570, 32642, 32644, 32148, 32794, 33052, 33061, 32295, 32169, 32561, 32309, 32821, 33208, 30778, 32580, 33092, 32977, 32727, 32863, 32355, 30828, 32496, 30834, 32505}	25
MACROD2	{33024, 32898, 32006, 30728, 30862, 32661, 32794, 33064, 32811, 32044, 32821, 32826, 33223, 32249, 1229, 32857, 32482, 32738, 13799, 30832, 32624, 32760, 32377, 32378, 32123}	25
LINC01021	{32641, 30850, 32775, 32140, 32784, 32657, 32786, 32802, 32931, 30756, 30758, 32812, 32304, 32826, 32325, 30801, 32977, 31958, 31966, 32479, 33000, 32875, 31989, 33271, 33150}	25
LOC102546299	{32386, 33154, 32902, 32903, 30869, 30749, 32931, 32811, 13868, 32303, 14385, 32693, 3012, 31957, 31959, 32346, 32220, 32096, 32354, 32358, 33000, 31987, 32378, 33150}	24
HCN1	{32640, 32259, 30854, 32531, 32788, 33067, 32179, 32693, 13624, 32323, 32838, 32338, 32223, 33247, 13924, 32485, 13798, 32109, 30829, 30833, 13942, 32505, 30717, 32638}	24
DGKB	{32256, 30857, 32906, 32142, 22939, 33052, 32926, 33054, 32164, 32165, 32813, 33197, 32051, 32947, 1847, 33101, 3025, 32977, 32601, 32354, 32110, 32369, 31987, 32115}	24
TRPM3	{30850, 30854, 30726, 32646, 32141, 32271, 32913, 32788, 30869, 32792, 32048, 32304, 33074, 32051, 30788, 32840, 32076, 30797, 32847, 3026, 30829, 8310, 32249, 30844}	24
LINC01435	{32006, 10892, 32403, 32410, 32667, 33064, 32813, 33197, 32564, 32437, 32826, 32957, 32710, 32713, 33099, 32975, 33237, 32857, 3033, 32863, 33248, 32482, 33125, 32630}	24
NXPH1	{33162, 10892, 32271, 32153, 30748, 30749, 32542, 14385, 32948, 30773, 32067, 32713, 30797, 32079, 3026, 32850, 32863, 32736, 32104, 32105, 33005, 31983, 30703, 33275}	24
LINC01060	{32256, 13830, 32902, 32903, 30862, 32531, 32667, 32543, 32547, 32931, 30758, 32295, 32945, 32068, 33092, 33222, 33225, 32970, 30800, 3025, 3024, 32346, 32620, 31982}	24
LINC00910	{32521, 32531, 32046, 32179, 32182, 13880, 32057, 32445, 32190, 32323, 32346, 31963, 31966, 32355, 32356, 32485, 32358, 32368, 31985, 31987, 32115, 32503, 32377, 31999}	24
LINC00613	{32515, 32784, 32675, 13607, 32554, 30770, 33203, 32692, 32831, 30798, 32079, 33230, 32082, 32342, 32727, 32343, 32472, 32222, 33247, 32224, 32366, 32495, 8558, 32249}	24
LINC01507	{32515, 32006, 33160, 13963, 30862, 32143, 32683, 32556, 30770, 30773, 32309, 32318, 32192, 13510, 33229, 30798, 3024, 32854, 32857, 32359, 32368, 32624, 33271, 30716}	24
ADGRB3	{32640, 32002, 33035, 32016, 33171, 32661, 33052, 32799, 32802, 32548, 32429, 32563, 32311, 32957, 32067, 32836, 32846, 32208, 32601, 33247, 33248, 31981, 32377, 33023}	24
SGCZ	{32262, 32775, 33030, 33032, 32141, 32145, 30869, 32792, 33192, 33230, 31958, 32342, 3033, 12511, 32224, 33247, 13924, 13798, 32233, 30703, 2931, 8310, 32633, 32250}	24
CNTNAP2	{32259, 32515, 32906, 33162, 32531, 32151, 32152, 32410, 32667, 33064, 32437, 32821, 32323, 32070, 33223, 32208, 31957, 31959, 33246, 32359, 32752, 32505, 30845}	23
TLR4	{32136, 33163, 32788, 30752, 30758, 33199, 33207, 1847, 33081, 11462, 30797, 1229, 32848, 13653, 32098, 32482, 32356, 33128, 32361, 32746, 32620, 2931, 32503}	23
MGAT4C	{32642, 32259, 32898, 32267, 32657, 32661, 13984, 32046, 33070, 33074, 33211, 33224, 3021, 33239, 32354, 32738, 32105, 32233, 32620, 32110, 30832, 30717, 32638}	23
MMP16	{32771, 32142, 32271, 32403, 32278, 13846, 22939, 32802, 32804, 32806, 32169, 32170, 32046, 32048, 30771, 32437, 32731, 32869, 31979, 32879, 33015, 33276, 32766}	23
MIR4445	{30848, 33030, 10892, 32141, 33181, 22943, 32054, 32831, 32448, 13894, 33101, 32339, 13653, 32341, 32855, 33239, 32475, 33246, 32864, 32097, 30822, 33011, 32503}	23
OPCML	{13825, 32900, 30857, 32657, 32788, 32794, 13980, 32934, 13607, 32826, 32067, 3012, 33093, 13510, 3016, 32201, 32848, 32727, 32733, 29152, 32098, 32109, 30716}	23
HS3ST4	{32642, 33023, 32900, 32906, 13963, 32667, 32418, 33061, 32294, 32806, 22965, 32695, 32070, 13894, 30801, 32469, 32855, 32222, 29152, 32485, 33125, 32250, 32255}	23
GNPDA2	{30854, 33162, 32145, 32405, 32151, 32152, 30749, 33061, 32687, 33201, 33203, 33207, 32834, 32453, 13510, 32710, 31999, 32233, 32620, 32368, 13942, 31994, 32255}	23
GPC5	{32256, 32512, 32898, 30857, 33163, 30862, 32153, 22938, 32284, 32288, 32804, 32684, 32431, 30778, 33084, 33092, 1349, 32201, 32847, 33246, 33124, 32875, 32115}	23
DCC	{32386, 30722, 32525, 33047, 33179, 30752, 32161, 32672, 32547, 32046, 32834, 1349, 13510, 32710, 32840, 3015, 32977, 32850, 32726, 32739, 33124, 32624}	22
PDE4D	{30726, 30857, 33036, 30735, 32151, 32802, 32934, 33064, 32560, 32948, 12470, 33083, 33211, 32834, 32323, 32580, 33093, 3016, 3021, 32105, 32618, 8310}	22
LINC01492	{32512, 33154, 33030, 33160, 30735, 30872, 32667, 32412, 32030, 32046, 32304, 32051, 32179, 32840, 32713, 33235, 32731, 32222, 32741, 32370, 33276, 32255}	22
ISL1	{33162, 32651, 32015, 30872, 32926, 33054, 32039, 32556, 32822, 1847, 33081, 3012, 32710, 33222, 32760, 32601, 32350, 32864, 32098, 32373, 13942, 33016}	22
CDH12	{32386, 13830, 32789, 32792, 32925, 22943, 32686, 30773, 32693, 1847, 13624, 33084, 32831, 30788, 32325, 11462, 32846, 31957, 32469, 33128, 32876, 32250}	22
STXBP6	{14350, 32145, 13846, 32410, 13851, 13980, 32412, 32798, 32288, 33195, 30771, 32955, 33222, 32727, 31963, 32356, 13924, 31974, 13676, 32497, 30834, 32381}	22
SLC16A7	{32908, 33036, 32142, 30862, 32016, 33179, 33181, 13607, 30773, 32185, 32831, 32710, 33223, 2505, 32076, 33229, 33235, 33245, 32223, 32610, 32746, 32377}	22
MIR99AHG	{30726, 1673, 32405, 22939, 32165, 32934, 32683, 33199, 32818, 32692, 32057, 33090, 30788, 13894, 30791, 32338, 30814, 29152, 32746, 33130, 32630, 8310}	22
LINC01422	{30722, 32525, 32148, 30869, 32535, 32818, 30771, 32564, 32821, 22966, 32445, 8260, 33224, 32104, 32109, 30829, 32495, 32752, 30703, 32370, 32627, 31994}	22
C3orf38	{32641, 13570, 30722, 32266, 32912, 32931, 32811, 32044, 32949, 33207, 33208, 33082, 32453, 32070, 33229, 3029, 32601, 32733, 32093, 32612, 8310, 33150}	22
CNTN3	{32640, 13825, 32644, 32646, 32266, 33035, 32012, 32788, 32661, 32022, 33070, 1847, 33086, 32079, 32848, 31958, 13798, 2662, 32876, 2931, 32373, 32126}	22
GRIK2	{33024, 32646, 33035, 32145, 33208, 32954, 33086, 8260, 32838, 32840, 32076, 3021, 33230, 32601, 32731, 32609, 33124, 32358, 32105, 32746, 31979, 32126}	22
PDHA2	{32898, 32645, 33030, 13963, 33163, 32798, 32672, 33201, 32052, 32054, 12470, 1847, 32710, 30791, 30796, 3025, 32850, 32482, 33124, 33000, 32378, 32382}	22
COBL	{32898, 32525, 32155, 22942, 22945, 32169, 32686, 32051, 32837, 32710, 3015, 1349, 1229, 32096, 33125, 32105, 32361, 32620, 31981, 13942, 32382, 33023}	22
MIR4268	{32266, 32141, 32528, 33171, 32794, 32155, 32547, 32430, 32563, 32692, 33208, 30801, 32342, 32343, 32472, 32855, 32223, 29152, 32359, 8310, 32375}	21
PCDH15	{32902, 32903, 33035, 13964, 32148, 13846, 32284, 32041, 33208, 32706, 30788, 30796, 32098, 32354, 32869, 2662, 33000, 32746, 30829, 32115, 33011}	21
CHEK2P2	{32646, 32266, 33036, 33048, 32684, 32944, 30770, 33081, 32954, 33217, 32834, 32836, 32837, 32838, 32840, 3026, 33235, 32469, 32726, 32986, 32736}	21
YY1P2	{32003, 13830, 1673, 32015, 33041, 32154, 32925, 32295, 32303, 32944, 32453, 3024, 3025, 33235, 32220, 33246, 32864, 32609, 32738, 32359, 22504}	21
ZBTB20	{30848, 33024, 32771, 32140, 32652, 33040, 13846, 22945, 32802, 32691, 32821, 33090, 3012, 8260, 3021, 33229, 32736, 32098, 33124, 31981, 31989}	21
LOC101928201	{33154, 33032, 33163, 30735, 32528, 32912, 32542, 32288, 32934, 32812, 32564, 32955, 32571, 32580, 32201, 32726, 32350, 32864, 22497, 32738, 33011}	21
LOC100133050	{32902, 32903, 33162, 32267, 32141, 32015, 22939, 30749, 30758, 32822, 32311, 33081, 31957, 32342, 32343, 33246, 32368, 32369, 31992, 30845, 33023}	21
PLXNA2	{33036, 32142, 32404, 30869, 32667, 32412, 32284, 33192, 22965, 32182, 32953, 32185, 32957, 33090, 32593, 3026, 31963, 33248, 32484, 31985, 31994}	21
TOX	{32642, 33041, 32151, 32152, 33181, 32672, 32293, 32170, 32811, 32556, 32445, 32836, 33099, 3025, 3026, 33237, 32989, 32864, 32354, 32760, 32638}	21
MEIS2	{32642, 30854, 32136, 32012, 32667, 32155, 2717, 30758, 32561, 30778, 2505, 32346, 31966, 31974, 30832, 33136, 32884, 32760, 33274, 30716, 33150}	21
SLC8A1	{30848, 32284, 32672, 33194, 32812, 32561, 32818, 33203, 33081, 32953, 33214, 33217, 3013, 33230, 30799, 33246, 32110, 32766, 33017, 30844, 33150}	21
MBL2	{32002, 32652, 32525, 32792, 13977, 33053, 30750, 32799, 30788, 33092, 33223, 3016, 1229, 32338, 33239, 32864, 32875, 33136, 32884, 30845, 32255}	21
ERBB4	{33150, 32771, 32145, 32914, 30869, 13980, 32418, 32939, 30773, 32695, 30788, 32079, 32726, 32477, 33247, 32610, 32359, 32752, 32630, 33016, 32766}	21
CDH18	{32002, 30850, 33162, 32909, 32412, 32675, 32806, 33194, 32429, 32813, 32840, 32986, 32479, 32223, 33247, 32482, 33124, 33005, 32115, 33016, 32255}	21
LINC00648	{30854, 13581, 13838, 32164, 32165, 32051, 32821, 32192, 33090, 1349, 33224, 32850, 31958, 2662, 33260, 32109, 30703, 32496, 32497, 8310, 30845}	21
DPP6	{13825, 32642, 33154, 32006, 32902, 32903, 32906, 32912, 32543, 22945, 33194, 32051, 32948, 33090, 11462, 33247, 32224, 32097, 32358, 32366, 33136}	21
GOT2	{32645, 32006, 32404, 32278, 32794, 32154, 33053, 32169, 33193, 32818, 32182, 32185, 33084, 32831, 32848, 31959, 32098, 32616, 32115, 32627, 8310}	21
AGBL1	{30850, 30726, 30758, 32048, 30773, 30788, 1733, 32201, 3026, 32854, 32727, 32984, 31963, 32477, 22497, 32482, 32484, 13800, 32618, 32369, 32123}	21
LRMDA	{33040, 32145, 32657, 32148, 32407, 32675, 32169, 33194, 32945, 32182, 32706, 3012, 32710, 32076, 32341, 32986, 32609, 33005, 30705, 32370, 32373}	21
SNTG1	{30850, 30728, 32271, 32657, 32153, 30748, 32169, 33201, 30773, 33081, 32826, 33214, 32326, 33224, 30799, 32854, 3033, 32475, 32373, 32630, 32121}	21
TENM2	{32906, 33171, 32667, 32925, 32799, 32802, 32804, 32686, 32048, 30770, 32691, 32947, 32311, 33230, 32477, 30820, 33260, 30703, 31985, 31992, 30844}	21
KCTD16	{30856, 13964, 32143, 32405, 32792, 33193, 32944, 30771, 32954, 3012, 32325, 32326, 3015, 30796, 32593, 30804, 32738, 13800, 30833, 33271, 32760}	21
SNX16	{32256, 32646, 33030, 32906, 32909, 32145, 32657, 32278, 32535, 32792, 32155, 32542, 32818, 33208, 32190, 32837, 32848, 32854, 33247, 30829, 32382}	21
MIR4790	{33024, 32906, 33163, 13581, 32410, 30748, 32799, 33194, 32818, 32691, 32054, 32840, 32727, 33246, 32222, 2662, 13799, 32359, 30833, 30705, 30844}	21
REEP3	{32015, 33040, 32657, 32786, 32661, 33052, 22942, 32798, 22943, 22945, 33064, 32687, 32052, 33211, 33090, 32840, 32984, 33129, 32495, 30844, 32638}	21
LINC01320	{10892, 32528, 32926, 32672, 33197, 32687, 32949, 32182, 32192, 32836, 32070, 13894, 33223, 32076, 30798, 32208, 31957, 32361, 32747, 32752, 33274}	21
KIF4B	{32256, 33154, 32266, 32525, 32909, 32412, 33193, 32067, 32836, 1733, 3021, 32593, 32469, 2662, 22504, 31979, 32747, 33136, 33015, 31992, 32255}	21
CA10	{33158, 33036, 30869, 13846, 32792, 22938, 32811, 32947, 13880, 33214, 32326, 3019, 32250, 31963, 32477, 32096, 32355, 32484, 32618, 33017, 32378}	21
LINC01108	{32384, 32003, 33040, 32657, 2717, 22943, 32164, 32165, 33064, 32840, 33101, 1229, 3026, 33235, 32341, 32612, 31974, 32370, 32115, 32249, 30844}	21
IGFBP3	{33162, 30735, 32407, 2717, 33195, 32556, 32046, 32687, 32561, 32821, 13624, 33101, 30799, 32975, 32977, 32601, 32096, 33124, 32104, 32875}	20
CAMTA1	{13570, 13963, 10892, 14350, 32528, 32022, 32153, 22942, 32802, 33194, 32706, 33218, 32469, 32222, 32224, 13924, 32485, 32741, 30832, 33136}	20
NUP35	{32002, 33030, 32906, 33035, 33041, 33067, 32812, 33201, 32821, 32311, 32706, 32067, 3019, 30814, 32864, 33128, 33138, 32627, 32630, 32377}	20
ST8SIA4	{30728, 33160, 33035, 32912, 32161, 32954, 33222, 33224, 30796, 3025, 32469, 32738, 31974, 8558, 32498, 33017, 32378, 30845, 32126, 31999}	20
PLD5	{32640, 30856, 32142, 32271, 32792, 30748, 33181, 22942, 32802, 32548, 32840, 33101, 32208, 32339, 3033, 32356, 31981, 30829, 32249, 30844}	20
AJAP1	{1673, 32012, 32141, 32142, 13964, 33171, 32278, 32294, 32179, 3016, 3019, 13653, 3033, 32220, 32733, 32223, 32233, 31992, 32377, 32255}	20
ADGRL2	{32136, 30856, 30857, 33041, 32410, 33052, 33054, 22943, 32944, 30770, 32445, 32067, 8260, 33222, 31963, 13676, 32373, 33015, 33274, 30716}	20
PSAT1	{32646, 32145, 32278, 13977, 22939, 33181, 32548, 32042, 32554, 32429, 32179, 32190, 3013, 1349, 32201, 32354, 13799, 33136, 32503, 32121}	20
ICE1	{32256, 13570, 32006, 13964, 32528, 30756, 33081, 32954, 32190, 33090, 32326, 33099, 1229, 32848, 13800, 32616, 31983, 32633, 32766, 32255}	20
THSD7B	{32909, 22945, 32164, 32165, 32169, 32426, 32939, 32822, 33081, 32953, 3013, 33099, 31957, 32469, 32731, 32864, 30820, 32233, 32369, 33016}	20
DISC1FP1	{33162, 32657, 32405, 32284, 33181, 32547, 32425, 32818, 32179, 32564, 13894, 32208, 33245, 32354, 13924, 30832, 30704, 33016, 33274, 33275}	20
LINC00308	{30848, 32512, 32145, 32786, 32934, 33074, 32182, 32953, 33086, 30799, 32847, 33237, 32472, 32610, 32738, 33011, 31994, 33276, 33150, 32255}	20
TMEM132D	{33154, 32784, 32786, 32042, 33086, 32318, 32192, 32325, 13510, 32453, 30797, 31957, 32469, 32731, 31963, 32739, 13799, 31982, 30704, 32638}	20
MIR8054	{33036, 32934, 32169, 32042, 32813, 32046, 32560, 1847, 33090, 33218, 32580, 30796, 33101, 1229, 32479, 32485, 33005, 33011, 33274, 31999}	20
OR4C46	{32266, 32786, 32675, 32294, 32812, 33070, 14385, 32564, 33207, 33086, 33224, 30798, 32857, 32601, 3033, 32869, 22504, 30834, 30716, 30717}	20
LOC102723968	{30854, 32262, 30728, 32908, 30752, 33074, 22965, 32822, 33081, 33211, 8260, 31957, 3033, 32612, 32869, 32104, 32233, 32382, 32633, 32638}	20
GRM7	{33024, 32385, 32148, 32405, 32788, 32418, 13607, 32684, 32046, 33203, 32693, 33211, 32706, 32838, 30799, 32847, 32593, 32098, 32741, 32618}	20
MIR4436A	{32642, 33154, 30726, 32906, 32786, 32789, 32794, 32170, 32683, 33067, 32304, 32564, 32822, 32571, 33223, 30796, 1229, 32484, 30832, 32249}	20
MIR4431	{32384, 30722, 33158, 32525, 32784, 32145, 13851, 32560, 13624, 32192, 32448, 32836, 1229, 32975, 32110, 32369, 32627, 32630, 8310, 32381}	20
DUSP26	{32259, 32914, 33179, 32667, 32939, 32429, 32057, 32190, 32069, 30799, 32593, 32984, 32857, 32093, 32350, 30829, 30834, 33011, 33271, 32638}	20
IMPG1	{30856, 32525, 32151, 32152, 2717, 32798, 32044, 33197, 32563, 8260, 32837, 13510, 33223, 3021, 1229, 31958, 31963, 32609, 13799, 32250}	20
BCHE	{33024, 30722, 33030, 32909, 32151, 32152, 32153, 33192, 33194, 33074, 32437, 13624, 33223, 33099, 32731, 32220, 33248, 32368, 32624, 30705}	20
MIR548XHG	{30856, 32786, 2717, 32030, 32547, 32048, 32944, 32309, 32182, 13880, 32955, 32571, 8260, 32070, 30798, 31959, 32989, 32356, 31979, 31989}	20
GRXCR1	{13570, 32645, 33030, 32775, 32784, 32794, 32926, 30756, 32041, 32425, 32554, 32057, 32067, 11462, 33225, 31957, 32356, 32869, 30705, 32498}	20
KCNH8	{32661, 32412, 32798, 30750, 32560, 32561, 32182, 32954, 33214, 32710, 2505, 1229, 30800, 32339, 32727, 32760, 32354, 32356, 33016, 32249}	20
LOC102723427	{32384, 32898, 32003, 32775, 1673, 32661, 32030, 32161, 33192, 32692, 32695, 32706, 32069, 30804, 32989, 33248, 32354, 30828, 31983, 30717}	20
ADGRL4	{32642, 1673, 32521, 32141, 32667, 32684, 32429, 33093, 32326, 33101, 30800, 32850, 32726, 13798, 32105, 31979, 32366, 8558, 30832}	19
PITX2	{30854, 32016, 32804, 32429, 32944, 32945, 3012, 8260, 3016, 3019, 30797, 32854, 33248, 13800, 33260, 30705, 32115, 33274, 32123}	19
LRRC7	{32640, 30854, 32266, 32525, 32909, 32405, 33053, 33201, 30770, 32818, 33074, 32076, 32989, 33246, 33125, 31974, 31981, 32630, 8310}	19
KCNJ3	{32642, 32262, 33032, 33036, 32556, 32813, 32303, 32692, 32695, 3012, 1733, 30791, 3025, 32726, 32857, 32746, 32249, 30845, 32126}	19
CTNND2	{33024, 33158, 32012, 32926, 32799, 32425, 33082, 30788, 13894, 11462, 32201, 33230, 32733, 32865, 32484, 32741, 32616, 32505, 32126}	19
KHDRBS3	{13830, 13977, 2717, 32804, 32934, 33192, 32042, 32683, 12470, 32840, 32713, 32846, 32852, 32738, 32484, 32369, 30705, 31987, 33274}	19
PTPRN2	{13825, 32259, 13963, 30735, 32788, 33054, 33199, 30773, 33083, 32068, 33092, 33235, 32854, 3033, 32222, 32865, 33124, 32746, 33138}	19
MAGI1	{33036, 32141, 32154, 22942, 32926, 30750, 22945, 32304, 32692, 22965, 32695, 32192, 33224, 32863, 32741, 33130, 32369, 33017, 33274}	19
ANKS1B	{32521, 32403, 32164, 32165, 32048, 22966, 33208, 33214, 33086, 13510, 32472, 32865, 32354, 32612, 32620, 32876, 32496, 32497, 32505}	19
LOC101927967	{30722, 32259, 30862, 32667, 13980, 32798, 32030, 13607, 32431, 33199, 32182, 33208, 32323, 32580, 30796, 32076, 33237, 31974, 33260}	19
MC4R	{30848, 33024, 32642, 32784, 33052, 33053, 32041, 33193, 13868, 32945, 32954, 3016, 33101, 32984, 32477, 32096, 32741, 32361, 32121}	19
MIR3144	{13964, 13838, 33041, 33053, 32164, 32165, 32044, 13868, 32684, 32057, 1733, 32840, 30796, 31963, 32350, 31966, 32752, 33011, 32249}	19
IL7	{32640, 10892, 32271, 32661, 32535, 32675, 32052, 33081, 32571, 33214, 32070, 30799, 32984, 30814, 32739, 32104, 32616, 32627, 31999}	19
CASC17	{32640, 33024, 32900, 22938, 2717, 32799, 32425, 32683, 32687, 32311, 33090, 33093, 32986, 32098, 2662, 22504, 32233, 32375, 32760}	19
FBXO33	{32259, 32141, 32142, 30862, 32525, 32788, 32407, 32798, 32426, 32691, 32947, 32822, 1229, 32477, 29152, 30703, 32377, 31994, 33023}	19
ASIC2	{32006, 32914, 33061, 32683, 32431, 32179, 32948, 32182, 13880, 33084, 3016, 32082, 32222, 32864, 32739, 32484, 32618, 30703, 32375}	19
PTH2R	{32642, 13963, 14350, 32153, 22942, 32931, 32548, 32561, 33203, 33211, 33229, 33237, 32342, 32343, 32350, 32223, 32760, 32249, 31999}	19
LINC00364	{32262, 30862, 32404, 32926, 32295, 32170, 33197, 33082, 32448, 32323, 32076, 32855, 32350, 33247, 33248, 32741, 32747, 33260, 30834}	19
LOC100507205	{32006, 30857, 32909, 30864, 32799, 32041, 32430, 32054, 32311, 32318, 32448, 13894, 33224, 22497, 32355, 32741, 32358, 32618, 30832}	19
GBE1	{32906, 32404, 32661, 33048, 32294, 32295, 32173, 32818, 12470, 32836, 32837, 32079, 31959, 32984, 32612, 2662, 32495, 30703, 30834}	19
GPC6	{32645, 32016, 33179, 22943, 32161, 32802, 13607, 32182, 33208, 33086, 32323, 3013, 32453, 32076, 32342, 32343, 32472, 32220, 32876}	19
GABRG2	{32902, 32903, 32266, 33035, 32912, 32148, 32154, 32284, 13868, 32445, 32318, 1733, 32342, 32343, 32356, 32495, 33138, 32633, 32250}	19
SQOR	{32898, 30869, 33053, 32798, 32030, 32288, 32560, 1847, 33208, 32695, 32953, 3029, 32472, 32479, 32739, 32356, 33000, 32752, 32123}	19
SMIM21	{13963, 30869, 32535, 30750, 30752, 32425, 32051, 32325, 1229, 32975, 32472, 33247, 30820, 32358, 13800, 32110, 32366, 30834, 32505}	19
COL22A1	{30848, 30851, 30857, 32143, 32407, 32799, 33197, 32944, 30771, 13624, 32067, 32069, 32325, 32201, 33247, 32863, 32361, 32250, 30716}	19
GALNTL6	{13799, 33032, 32618, 32267, 32303, 32271, 32784, 32564, 32342, 32343, 31992, 12470, 32250, 33083, 22966, 32381, 32766, 8310}	18
LOC101928944	{32898, 32644, 33032, 32970, 33035, 3021, 13581, 14350, 33136, 30797, 32370, 32692, 32469, 31959, 32601, 32731, 2717, 32479}	18
LOC643542	{32354, 33218, 13924, 32710, 30797, 32109, 31982, 32366, 32846, 3026, 32339, 32051, 32913, 32726, 33136, 33201, 3033, 22939}	18
LOC646813	{32192, 29152, 32098, 32259, 32738, 33158, 33223, 32648, 33067, 32044, 32812, 3024, 32051, 32403, 32563, 32760, 32155, 31999}	18
NELL1	{32736, 32609, 32418, 32002, 33093, 11462, 32902, 32903, 33225, 30822, 32556, 32812, 33230, 14385, 32115, 32505, 32854, 32153}	18
ADRA2A	{32384, 13924, 3013, 32262, 32548, 32902, 32903, 32746, 33223, 1349, 3025, 32657, 14385, 32342, 33276, 2717, 32382, 12511}	18
CPS1	{13825, 13570, 32482, 33092, 32293, 32295, 32104, 32375, 33128, 32503, 32110, 32727, 32531, 32052, 32309, 32818, 32311, 32030}	18
KCNIP4	{32098, 32386, 32326, 13799, 32136, 33000, 33129, 33192, 13868, 32620, 10892, 1229, 33040, 32788, 32601, 32955, 33052, 32831}	18
KCNJ2	{32736, 32294, 13607, 30822, 32840, 32651, 30796, 3021, 32016, 32208, 32531, 32792, 33203, 32151, 32152, 32760, 33211, 32542}	18
CACNA2D3	{33217, 32547, 30820, 33061, 32326, 13800, 30857, 33162, 33193, 2540, 31981, 32338, 32278, 32535, 32121, 32250, 33015, 31966}	18
LINC01609	{32002, 3012, 32006, 32039, 13798, 3016, 32223, 2662, 32876, 33199, 32752, 32145, 32818, 32912, 32726, 32377, 32542, 31999}	18
DMRT2	{30752, 22945, 33218, 30788, 32900, 32359, 32840, 32041, 32713, 33193, 32173, 30799, 32179, 32852, 13880, 33084, 32477, 32350}	18
LINC01310	{32224, 32771, 32580, 32837, 1733, 32136, 3016, 3019, 30796, 32503, 13838, 32747, 32593, 32403, 8310, 32375, 13977, 13980}	18
LOC440982	{32609, 30756, 33125, 32775, 3015, 32746, 31979, 32076, 3021, 32683, 33036, 30703, 31985, 32977, 14385, 33047, 32472, 32667}	18
ALG10	{32834, 33030, 33158, 32104, 33128, 33195, 31981, 32110, 32046, 32430, 32847, 33040, 33041, 33274, 32726, 32794, 32733, 32318}	18
TTC34	{33024, 33023, 30820, 30728, 32425, 32382, 32811, 32840, 32909, 32528, 32403, 31957, 31958, 32311, 32472, 32949, 32190, 32223}	18
SYNDIG1	{32098, 32642, 32262, 13799, 32140, 32076, 32142, 3021, 32542, 32179, 30804, 32341, 32405, 13942, 32693, 31963, 32190, 33054}	18
KDM4C	{32641, 32642, 32771, 30756, 32293, 2662, 33223, 32361, 33197, 32142, 33229, 32082, 32309, 32278, 32182, 33016, 33274, 32255}	18
NAALADL2	{33086, 32354, 32834, 3013, 13798, 30726, 32136, 32648, 32079, 32016, 30801, 32945, 32403, 30704, 33015, 31992, 32093, 30750}	18
NLGN1	{32641, 32068, 32840, 32169, 32170, 32201, 32426, 33067, 32686, 32879, 33099, 30704, 8558, 32052, 32821, 12470, 33271, 32121}	18
LARGE1	{30722, 32482, 32068, 32642, 32834, 22504, 32169, 32651, 32046, 32624, 14385, 32498, 32691, 32818, 32914, 32022, 32854, 22966}	18
LINC00922	{32736, 32864, 33248, 32355, 32547, 32644, 32953, 30796, 33260, 32110, 32884, 31957, 32182, 13846, 32633, 33274, 32571, 33084}	18
CRBN	{30820, 32069, 30854, 32325, 32644, 32267, 32012, 32044, 32875, 33195, 32016, 30833, 32593, 31989, 32472, 32185, 32378, 30749}	18
SHISA9	{13984, 32644, 13800, 33193, 32042, 30717, 14385, 32115, 32564, 33235, 22965, 30705, 32792, 32378, 13851, 31966, 32190, 22943}	18
TRHDE	{32448, 32152, 32293, 32838, 33061, 33225, 32042, 33194, 30801, 32593, 32115, 32437, 22965, 32151, 31992, 32377, 32926, 30814}	18
IRX1	{13984, 32385, 32802, 32857, 32804, 33192, 33260, 32813, 33230, 32303, 2540, 30770, 32339, 32498, 33171, 32153, 32410, 32030}	18
LINC01340	{22497, 32418, 32067, 32580, 32902, 32903, 33128, 33160, 33195, 32012, 32109, 13868, 30750, 32852, 32375, 32571, 32926, 32863}	18
CBLB	{32642, 32644, 33093, 30726, 32326, 30728, 1733, 32812, 30829, 30862, 32143, 32912, 32498, 32789, 32760, 33082, 22942, 32799}	18
HDAC9	{12511, 32898, 32294, 13894, 33225, 32426, 13964, 32620, 32848, 32369, 32912, 32693, 13846, 31959, 32794, 30748, 31966, 31999}	18
GCFC2	{32096, 32448, 32610, 33048, 32836, 13799, 32407, 32648, 13676, 32560, 31958, 32151, 32152, 32057, 32475, 32633, 32798}	17
ELAVL2	{32736, 32067, 32580, 32069, 32070, 32303, 32208, 30833, 32495, 32691, 32948, 32693, 32535, 33179, 32284, 32926, 31999}	17
AGBL4	{32097, 32002, 32641, 32804, 8260, 32775, 32556, 32366, 30862, 32016, 31985, 32208, 32437, 22965, 32375, 31963, 32382}	17
C3orf67	{32096, 32161, 13570, 13825, 3012, 32069, 32070, 32006, 30857, 3021, 32143, 32303, 32661, 32693, 32822, 32250, 30748}	17
LINC01139	{22497, 32802, 13894, 33129, 33195, 30716, 32908, 32142, 14350, 33230, 33041, 13653, 13942, 32855, 13880, 30844, 32223}	17
FSHR	{13984, 32642, 33125, 1733, 32616, 32233, 32170, 32811, 33000, 33260, 32015, 31985, 32369, 32818, 33052, 33208, 30748}	17
LINC01031	{33217, 33154, 32259, 30788, 3016, 32875, 33229, 32848, 3025, 32657, 32913, 32148, 32052, 32822, 32151, 32947, 33138}	17
C7orf66	{32256, 32448, 32898, 32067, 32645, 33222, 1349, 30856, 32683, 30828, 32652, 30735, 33040, 32373, 32789, 32821, 30778}	17
ZPLD1	{32898, 32068, 3015, 32648, 32840, 32618, 32746, 32173, 13838, 32366, 30800, 32847, 32948, 31989, 32054, 3029, 33083}	17
NTM	{32515, 32837, 32262, 13830, 32359, 33194, 13963, 32939, 32593, 13653, 12470, 32151, 32152, 32989, 33181, 30717, 31966}	17
MAT2B	{32355, 13924, 32262, 33192, 33193, 32426, 32267, 1229, 32016, 3024, 32370, 32760, 32057, 32250, 30717, 33246, 33023}	17
BCKDHB	{32161, 32902, 32903, 13800, 32223, 32554, 32908, 32525, 33054, 32627, 32852, 32821, 32727, 32792, 32984, 30750, 32030}	17
OTOL1	{32161, 32098, 30820, 32612, 33064, 33194, 33195, 32908, 32173, 32495, 32368, 32498, 32051, 8310, 33083, 32957, 31966}	17
NAV3	{29152, 32672, 33217, 30728, 31979, 32140, 30828, 32813, 32303, 32304, 32271, 32496, 32497, 32657, 2931, 32760, 33081}	17
LINC00824	{32672, 32161, 32802, 30752, 33223, 3016, 32648, 32042, 22504, 33036, 32846, 32154, 32079, 32015, 31994, 32155, 32412}	17
POTEM	{32672, 32736, 32741, 11462, 32902, 33000, 33061, 33192, 33163, 33036, 32786, 32691, 33138, 32022, 32792, 32121, 33150}	17
MIR4465	{32161, 32802, 30851, 32515, 11462, 32361, 32170, 33195, 32012, 10892, 32046, 30703, 3024, 30749, 30716, 32957, 33214}	17
SHANK2	{32898, 30820, 30758, 32382, 30797, 32015, 31985, 30705, 30771, 32148, 32341, 32342, 32343, 3029, 32691, 32822, 32350}	17
MIR8068	{32096, 32097, 32794, 22504, 32105, 32012, 13676, 31982, 32079, 32271, 33136, 33201, 33181, 32957, 32378, 30717, 32638}	17
LOC101928283	{32096, 22945, 32418, 32610, 32738, 32318, 30857, 33099, 1229, 33041, 32531, 32341, 32766, 32153, 33083, 30717, 32030}	17
MIR1255B1	{13984, 30850, 32325, 32806, 32840, 32105, 1673, 32366, 14350, 32848, 32913, 32977, 32469, 32375, 32986, 32220, 32093}	17
UBE2E2	{13984, 32097, 32898, 33090, 32612, 32039, 32140, 32535, 32556, 32495, 32945, 30869, 8310, 32503, 31963, 30748, 32381}	17
RGMA	{32354, 32164, 32165, 32580, 32535, 32975, 32945, 33041, 32404, 30773, 32949, 32503, 13624, 33017, 32250, 33053, 32030}	17
STC1	{32385, 32609, 32293, 32869, 3016, 32361, 22504, 33128, 30796, 32429, 32652, 31983, 32495, 31985, 32145, 30869, 33237}	17
PRIM2	{29152, 32865, 32706, 32739, 33030, 32169, 32652, 30797, 32686, 32876, 32304, 30834, 30872, 32154, 32412, 33150, 12511}	17
PCAT5	{30848, 33222, 32713, 32223, 32255, 33036, 31981, 33229, 32015, 32143, 32633, 32831, 32601, 32121, 33052, 30749, 31999}	17
SLC24A3	{32804, 33093, 32838, 33223, 32140, 33197, 30832, 30864, 2931, 32309, 30869, 32311, 32377, 30778, 31966, 32030}	16
LOC729732	{33092, 32294, 30822, 32903, 32683, 32812, 32813, 30798, 32687, 32528, 32560, 32975, 33070, 3033, 32826, 30749}	16
PTCHD4	{32834, 33092, 32869, 32358, 32044, 32173, 32525, 32913, 14385, 32179, 32278, 33081, 32955, 30844, 32925, 32223}	16
LOC284930	{13984, 32097, 32067, 32294, 32840, 32426, 33260, 32813, 32048, 31985, 30770, 32179, 14385, 32278, 32375, 32475}	16
SAMD5	{32192, 32865, 32067, 32355, 32356, 32836, 22504, 32233, 33160, 32908, 33230, 32624, 33040, 32051, 32884, 32695}	16
TMEFF2	{29152, 32739, 1733, 30822, 13799, 32361, 33130, 33162, 1673, 30832, 30770, 32850, 32726, 31992, 32633, 31999}	16
PARD3B	{30752, 32482, 30756, 33093, 33124, 32208, 32624, 32752, 32531, 32691, 30773, 32022, 32505, 32249, 32925, 32126}	16
MSR1	{32385, 3012, 3016, 33225, 32747, 32684, 32173, 3021, 32525, 32048, 32914, 32179, 33074, 32957, 30749, 22943}	16
EXOC4	{32642, 33092, 1349, 13894, 30728, 32746, 30796, 30797, 32173, 32652, 32564, 32852, 32726, 32375, 32249, 13980}	16
MTRNR2L5	{33024, 32641, 30850, 33248, 32311, 30726, 32136, 30856, 33201, 32884, 30773, 32182, 31959, 13942, 32601, 33015}	16
LINC01317	{30854, 30791, 32934, 32169, 32426, 32906, 33000, 32173, 32109, 30735, 33032, 32945, 32498, 33195, 32222, 32223}	16
MTHFD2P1	{32804, 32645, 32039, 33223, 32955, 32847, 33201, 33171, 32404, 32475, 32726, 30872, 32857, 32155, 2717, 32382}	16
SH3BP4	{32096, 32869, 13963, 32076, 2540, 32015, 32368, 32369, 32431, 32497, 2931, 32054, 32377, 33274, 32123, 22943}	16
BTBD3	{32864, 32836, 32713, 32618, 13963, 33276, 30862, 33230, 3026, 32563, 32638, 32850, 32852, 32503, 30844, 32350}	16
ANXA2P3	{32386, 32323, 32164, 32165, 32642, 33000, 32170, 32652, 1847, 33199, 32752, 32945, 32948, 32278, 13846, 32822}	16
LOC729159	{32326, 11462, 32934, 33192, 2717, 32909, 31982, 14350, 32944, 32498, 32947, 32342, 32343, 32249, 32410, 32989}	16
EPHA6	{30756, 32325, 30822, 33032, 33192, 33193, 13868, 32431, 30703, 30833, 30705, 33203, 13624, 31966, 32190, 32799}	16
LOC101927078	{13570, 32003, 32612, 32869, 32646, 32266, 33099, 32525, 32657, 32945, 30705, 32661, 30872, 32505, 30748, 32284}	16
EPHB1	{32224, 32385, 32384, 32323, 13984, 32641, 32006, 30726, 22497, 32746, 32909, 32786, 33011, 33074, 22966, 30716}	16
PRKD1	{32039, 32105, 2540, 32813, 32142, 30862, 32016, 32848, 32912, 33074, 32564, 3029, 32057, 32123, 32989, 31966}	16
SPAG16	{32641, 33090, 32771, 8260, 33030, 3016, 32233, 22504, 33163, 3024, 30834, 32309, 32855, 30716, 33181, 12511}	16
LINC01239	{32448, 32609, 30722, 32554, 32970, 32812, 13581, 32971, 33099, 32048, 32496, 32082, 32563, 1229, 32949, 30814}	16
LINC01029	{13984, 32068, 30756, 32326, 32903, 32425, 32042, 32747, 30828, 32620, 32142, 13838, 3024, 30864, 33101, 13980}	16
NUDT12	{32097, 32741, 32646, 32775, 32806, 32426, 32970, 32971, 33197, 31982, 32368, 32848, 30801, 30771, 32052, 31957}	16
IL1RAPL1	{32192, 32834, 33271, 13830, 33158, 33032, 33067, 30862, 30800, 32469, 32342, 32630, 32057, 33179, 32126, 32543}	16
RFPL4B	{32512, 32804, 32070, 32042, 32426, 32141, 32173, 32079, 30735, 32686, 33138, 32148, 32821, 31958, 13942, 33208}	16
MAGI2	{32612, 32262, 30854, 33160, 32201, 3021, 32913, 3026, 32370, 32884, 32949, 33011, 33074, 32826, 32284, 32542}	16
SORCS1	{32192, 1733, 32359, 32233, 32683, 33035, 32173, 32143, 32304, 32560, 32818, 30771, 32531, 32437, 32948, 32727}	16
SPATA31D1	{32161, 30722, 32675, 32898, 1733, 2717, 33036, 30735, 32368, 32752, 32370, 32051, 32057, 31963, 33181, 32799}	16
TEX41	{22945, 32485, 31974, 32646, 32648, 30791, 33162, 10892, 32525, 30862, 32431, 8558, 33171, 32693, 32057, 32954}	16
INPP4B	{32096, 32161, 32610, 32931, 32837, 30854, 32838, 33194, 32525, 32366, 32431, 32048, 33197, 32884, 32154, 33246}	16
OLFM3	{32418, 32953, 32902, 32903, 32684, 33101, 30798, 32015, 33197, 33083, 13977, 33229, 32692, 3033, 32667, 32220}	16
PHKB	{32002, 32259, 32355, 32325, 31974, 32356, 32044, 32909, 31982, 32015, 32079, 32848, 32661, 32503, 31994, 31966}	16
TRAPPC9	{33207, 32067, 32068, 31974, 33158, 33128, 32361, 32266, 30828, 31985, 30801, 32339, 31957, 32535, 33052, 33054}	16
PPP2R3B	{32640, 32736, 33150, 33245, 32616, 32939, 30864, 30801, 32638, 3029, 12470, 33047, 33048, 32505, 33053, 30750}	16
RBM19	{30758, 13800, 13868, 32652, 33005, 30735, 32048, 32593, 32784, 33171, 32948, 33276, 33084, 22965, 30716, 33181}	16
KCNH7	{13825, 32098, 32865, 33093, 33158, 13800, 32042, 32426, 32652, 32109, 32430, 32846, 33138, 32692, 32857, 32093}	16
CAMK1D	{32802, 3012, 32325, 32343, 32521, 32554, 32271, 32879, 30801, 32179, 32766, 32151, 32152, 33052, 32350, 31999}	16
TGIF2LX	{22497, 32418, 32804, 13830, 30854, 32616, 31979, 32561, 32403, 30804, 32601, 32954, 32123, 32412, 33053, 32831}	16
ULK4	{33217, 32898, 33271, 32612, 1349, 13510, 33067, 13964, 32076, 32686, 33101, 30773, 32821, 32854, 32153, 33247}	16
NBPF25P	{32865, 32386, 32548, 11462, 33032, 32266, 32939, 30828, 30864, 32945, 32339, 33235, 33239, 33048, 32412, 32798}	16
LUZP2	{32384, 32002, 33154, 32485, 32262, 33064, 30828, 3021, 1229, 30735, 3026, 33274, 33207, 32760, 32250, 32030}	16
HS6ST3	{13980, 32098, 32869, 33208, 13799, 32477, 32713, 32554, 32811, 32044, 32945, 31958, 32760, 30748, 30845, 31999}	16
SYT4	{32448, 32418, 32453, 2662, 32616, 33247, 33036, 32909, 32686, 32627, 13846, 32535, 22966, 33052, 32863}	15
FGF14	{33217, 32418, 32644, 32554, 33130, 32620, 1229, 33136, 32977, 30834, 2931, 33237, 32182, 32154, 31999}	15
HTR2A	{13984, 32738, 30788, 32618, 33130, 30862, 32975, 32624, 32564, 32661, 33275, 32185, 33179, 30844, 32381}	15
LINC01194	{32642, 30756, 30820, 8260, 1349, 33225, 30798, 32912, 32944, 33074, 2931, 32469, 32630, 22965, 32926}	15
MBD5	{32069, 13894, 32646, 32140, 32620, 14350, 32848, 30833, 32948, 32821, 32022, 32121, 33179, 3033, 33181}	15
LOC100422212	{32224, 32070, 30856, 32233, 32170, 32847, 3024, 30864, 30771, 32182, 32375, 32378, 32154, 33083, 2717}	15
ZMAT4	{32126, 33218, 32838, 33162, 32651, 32876, 3025, 30770, 32564, 3029, 32789, 32855, 32955, 30716, 32350}	15
FGF12	{32384, 32355, 31974, 33000, 32425, 32521, 32683, 32746, 30832, 33041, 32692, 32341, 32630, 13880, 30844}	15
NOC4L	{32067, 32069, 32262, 32521, 32076, 32556, 31982, 33101, 32051, 32155, 32343, 32185, 31963, 32030, 31999}	15
ASAP1	{32548, 1349, 22943, 32426, 32811, 30796, 3024, 32752, 32155, 32693, 33211, 30778, 32123, 32445, 32479}	15
CCDC91	{13924, 3012, 33125, 32142, 30799, 32016, 3025, 32370, 32531, 32561, 32879, 14385, 33275, 32381, 33054}	15
SNTB1	{32096, 12511, 33218, 30820, 32359, 33128, 33194, 32747, 32846, 33230, 30770, 32309, 22939, 32766, 32223}	15
SYN3	{32710, 30728, 33193, 32651, 32811, 33070, 32975, 32528, 32563, 30869, 32311, 13977, 32954, 31963, 32190}	15
LMO7DN	{32515, 32358, 32042, 32746, 32620, 32141, 32366, 31983, 32879, 32593, 32726, 31959, 13880, 32822, 32223}	15
LINC01122	{13984, 32802, 8260, 2662, 32407, 32361, 32752, 3026, 33203, 32278, 32151, 32152, 32731, 32412, 30845}	15
PCGEM1	{32259, 30756, 32293, 32580, 32775, 32648, 32169, 33160, 32046, 32561, 32338, 13846, 32727, 3033, 33275}	15
DLGAP1	{32448, 32386, 32642, 32771, 32453, 32652, 33101, 8558, 31985, 32373, 12470, 31959, 8310, 32794, 32093}	15
CDH4	{13894, 32012, 13964, 32431, 30832, 32082, 32338, 31957, 32054, 32661, 32855, 32153, 22965, 30814, 32350}	15
CDKAL1	{32864, 13825, 32802, 22945, 33092, 30822, 32838, 33064, 32651, 32811, 32142, 32948, 32054, 8310, 13977}	15
VEGFC	{32224, 32288, 32356, 33092, 30822, 1349, 32521, 33194, 32267, 32909, 32208, 32945, 32377, 32766, 32479}	15
GLIS3	{32224, 32002, 33223, 30856, 33193, 31979, 32044, 32686, 33201, 30801, 32179, 32531, 31989, 32342, 32343}	15
MALRD1	{13825, 32802, 32547, 32068, 32834, 32294, 32838, 32898, 33030, 32208, 32752, 31958, 22966, 32057, 32989}	15
SORL1	{32096, 30850, 32386, 32838, 32267, 13581, 32430, 32525, 32560, 30770, 32403, 32052, 32469, 32633, 31963}	15
FIGN	{32610, 32804, 32070, 31974, 30791, 30857, 32648, 2540, 33101, 32752, 31989, 31992, 32121, 32955, 32382}	15
RBMS3	{22945, 30788, 33093, 10892, 30797, 30862, 32304, 30832, 33136, 32179, 32182, 32054, 32854, 33276, 32479}	15
PDE4B	{13570, 33061, 33222, 33128, 32618, 32970, 32971, 30833, 32913, 31987, 32627, 32821, 33235, 32955, 32223}	15
LOC101929231	{13570, 32453, 32006, 33223, 31982, 30799, 32016, 30800, 32786, 32944, 33070, 33047, 33082, 33052, 33053}	15
PRR16	{32002, 32953, 32136, 32616, 32618, 32648, 32016, 13977, 32788, 32693, 32948, 33237, 32121, 30778, 32381}	15
PDE1C	{32641, 32067, 32355, 32136, 32971, 32012, 32271, 32431, 33041, 32531, 32949, 13942, 22966, 32760, 30749}	15
TBC1D22A	{32672, 32386, 30722, 32293, 32006, 32325, 33032, 32425, 32651, 32012, 33101, 32079, 32303, 32531, 32148}	15
IZUMO3	{32384, 32385, 32069, 32358, 32556, 32271, 33136, 30801, 32914, 32691, 13653, 22966, 32375, 32601, 32926}	15
XKR4	{32448, 30851, 13799, 32104, 33000, 33128, 3019, 33247, 31981, 32016, 32948, 32342, 32343, 13624, 12511}	15
SAMMSON	{32385, 32161, 32806, 32934, 33130, 30798, 32686, 33040, 32913, 32786, 32789, 32726, 32984, 32057, 32542}	15
HAVCR1P1	{32640, 32706, 32771, 32325, 32616, 33225, 32140, 32525, 32624, 30771, 33211, 33239, 32984, 13851, 30814}	15
CLNK	{32865, 32386, 32547, 32426, 32016, 32145, 30800, 32944, 32692, 32505, 13624, 32153, 32346, 32925, 32190}	15
ARL6IP6	{30788, 32580, 33064, 32970, 32971, 33067, 33005, 3021, 32431, 30770, 33171, 13653, 13846, 33275, 32926}	15
KIAA1217	{32640, 32675, 32612, 32645, 13830, 32359, 32169, 32266, 32426, 32303, 32692, 33208, 32986, 33211, 13980}	15
MEI4	{33090, 33154, 32484, 1349, 32838, 33005, 32430, 32431, 33197, 3025, 32913, 32341, 32381, 33246, 32479}	15
CRADD	{33024, 32706, 32826, 33081, 32169, 33129, 32939, 31982, 32430, 32304, 30864, 13880, 32760, 32378, 32542}	15
GGT3P	{32256, 32418, 32642, 32900, 33000, 32425, 33195, 33230, 32848, 33011, 33048, 33053, 32123, 30717, 32863}	15
PTPRM	{30848, 32448, 32834, 30851, 33092, 32039, 33195, 32109, 32142, 32271, 32879, 32975, 33201, 32821, 32792}	15
REXO1L2P	{32675, 3012, 32548, 32006, 32804, 30856, 33128, 32812, 30834, 33011, 32948, 30869, 32503, 32472, 3033}	15
ADCY8	{32096, 33150, 32323, 32068, 32164, 32710, 32295, 30856, 33030, 31979, 32747, 32016, 32624, 32798, 31966}	15
LOC101928272	{32771, 32644, 32165, 32294, 32869, 32934, 33194, 32429, 32847, 33199, 33203, 32727, 32472, 32190, 33023}	15
POTEH	{33154, 32836, 32837, 32838, 32869, 32616, 33224, 32618, 32683, 30796, 32812, 33040, 32145, 32601, 33084}	15
PCDH10	{22945, 32610, 33222, 32713, 3019, 32366, 32208, 32786, 32831, 33207, 30872, 32377, 13980, 30845, 32799}	15
MIR548M	{13830, 11462, 33158, 32042, 33099, 32173, 33070, 32847, 32560, 30801, 32179, 32884, 32373, 13880, 33247}	15
ATP2B1-AS1	{32864, 32385, 32834, 32355, 32356, 32136, 32554, 32651, 32683, 32812, 32846, 32082, 32437, 33082, 32799}	15
PPDPFL	{32224, 32097, 32161, 32738, 30820, 32802, 33224, 32141, 32429, 32944, 32989, 32794, 33179, 31966, 32126}	15
POU6F2	{30850, 32164, 32165, 13799, 33224, 32361, 1673, 10892, 30862, 32691, 32821, 31958, 32378, 32154, 32412}	15
MIR4422	{13924, 32741, 13676, 32429, 32046, 32079, 1229, 32913, 32854, 32375, 32633, 32826, 31963, 32925, 33023}	15
LINC00595	{32224, 32710, 33222, 13800, 33162, 32377, 32082, 32657, 33201, 32726, 32503, 32185, 33274, 33015, 32445}	15
FAM155A	{33024, 32739, 8260, 32869, 3015, 32169, 1673, 30796, 32846, 32498, 32633, 33181, 32121, 32477, 32318}	15
LINC01470	{32898, 33154, 32105, 2540, 32429, 30829, 32304, 30834, 32052, 32948, 32375, 30778, 32220, 32479}	14
CXCR4	{32161, 32900, 13798, 32361, 32618, 33129, 32429, 32528, 32784, 32913, 32342, 32343, 32954, 32667}	14
HS3ST3B1	{32002, 33092, 13510, 13607, 32006, 32326, 32267, 13676, 32015, 32304, 32818, 32377, 32986, 32126}	14
NBPF20	{33246, 32616, 33032, 33130, 32652, 8558, 31983, 32561, 32657, 30773, 32855, 33275, 33245, 32798}	14
SLC24A2	{33024, 33023, 32484, 33158, 32041, 32170, 32472, 32879, 32148, 32788, 13846, 30872, 32477, 32479}	14
MIR4792	{32224, 32354, 32771, 32294, 30758, 32109, 32142, 32528, 30704, 32338, 32370, 32822, 32185, 32222}	14
ARHGAP24	{32448, 32003, 30788, 31974, 32359, 32840, 33224, 32683, 32908, 30703, 32469, 33208, 32126, 32223}	14
LOC103908605	{30848, 32609, 33048, 32804, 32970, 32683, 10892, 33035, 32784, 30801, 32848, 30872, 32954, 33214}	14
RAD51B	{32002, 30756, 33130, 30735, 32208, 32304, 30770, 30832, 32786, 32977, 32630, 32854, 33084, 32926}	14
TSG1	{32736, 32097, 3013, 32902, 32903, 33223, 32169, 32521, 32525, 32079, 30704, 30703, 32179, 3033}	14
MTRNR2L1	{22945, 32738, 32667, 33130, 32876, 32303, 32048, 32079, 31987, 32948, 33048, 32155, 33276, 12511}	14
LINC01392	{30848, 32485, 32070, 32039, 32295, 33192, 32812, 33005, 32110, 13838, 30834, 32404, 31992, 32542}	14
HS3ST1	{33125, 33192, 33225, 32016, 30705, 30749, 30771, 32052, 32852, 32854, 32826, 32955, 33053, 32543}	14
CT83	{32864, 33218, 32068, 30758, 33000, 32170, 32266, 30828, 32971, 30801, 32822, 33207, 32284, 32350}	14
D21S2088E	{32484, 30822, 32136, 32042, 32076, 30864, 3024, 32082, 33235, 32884, 3029, 31992, 32925, 33214}	14
ERC2	{33239, 32375, 32686, 32082, 32338, 32627, 31957, 32278, 13846, 30872, 33084, 32250, 32220, 32350}	14
XYLT1	{33125, 33158, 22504, 32425, 32042, 33032, 33064, 32303, 33040, 32657, 30771, 32052, 32405, 30869}	14
PARD3	{32484, 32326, 32838, 33030, 32041, 33194, 33099, 32556, 33005, 33230, 32271, 13846, 32381, 33246}	14
LINC00470	{32641, 33090, 32503, 33163, 30703, 32496, 3025, 32497, 32733, 22965, 32182, 31959, 33083, 30845}	14
LOC101929497	{33024, 32293, 30854, 33194, 33195, 32429, 32015, 32431, 32818, 32405, 33237, 32378, 32542, 33247}	14
SH3BGRL	{32386, 3012, 32580, 32651, 32525, 33197, 32847, 30864, 32913, 32403, 32855, 32503, 32633, 32799}	14
PPARGC1A	{13984, 32802, 32068, 31974, 32039, 2662, 32267, 1229, 32154, 32727, 30778, 32155, 33084, 32479}	14
SMYD3	{32865, 32418, 32834, 3012, 33150, 13607, 33129, 33230, 32369, 32561, 33081, 30748, 32350, 32831}	14
ZWINT	{32448, 32736, 33222, 32811, 30798, 32143, 32542, 32977, 33070, 32404, 32821, 22938, 30717, 32222}	14
NR3C2	{32323, 32515, 13798, 11462, 32652, 1229, 32692, 32821, 32054, 8310, 33016, 13980, 33246, 32223}	14
NPVF	{13984, 32865, 32068, 33017, 32295, 13607, 30717, 31957, 22965, 32472, 32377, 32284, 32381, 32926}	14
PLXDC2	{32224, 22497, 32418, 32644, 8260, 33099, 33230, 32913, 32339, 32627, 31959, 32057, 32346, 32412}	14
GRID1	{32684, 1847, 30735, 32975, 14385, 32786, 32115, 32914, 32373, 32309, 32278, 32948, 32857, 33211}	14
LDB2	{32192, 32224, 32385, 32164, 32165, 32294, 30788, 3012, 32836, 13868, 32173, 32110, 3024, 33015}	14
PTPRG	{29152, 30848, 32418, 32386, 32802, 32069, 32939, 33035, 31981, 33271, 32857, 32955, 33245, 31966}	14
LINC00645	{12511, 32648, 32618, 30770, 30834, 32818, 32661, 32182, 32151, 32152, 32185, 32947, 30844, 31999}	14
ASCC3	{32640, 22497, 32070, 33193, 32012, 32079, 32624, 32497, 32593, 32692, 32309, 32955, 32445, 31966}	14
LOC100506858	{30848, 32385, 32580, 33214, 11462, 2662, 32271, 32373, 32798, 32792, 32505, 3033, 30749, 32126}	14
PPP2R2B	{32384, 33090, 32612, 32902, 32903, 30728, 30857, 31983, 30705, 32627, 32692, 32884, 32986, 33054}	14
DEFB112	{32384, 32003, 33193, 33194, 32076, 13581, 33101, 32179, 32692, 31957, 32822, 32695, 32794, 33214}	14
GRM8	{30850, 32675, 33061, 32713, 32970, 32971, 32620, 32208, 31985, 32948, 31992, 32953, 32378, 32667}	14
LOC100506474	{32256, 32672, 32642, 33239, 32485, 32039, 33195, 32015, 32848, 33171, 32630, 33047, 30748, 33246}	14
STX8	{32512, 32164, 32806, 30728, 32201, 32266, 33195, 32430, 30799, 32848, 33235, 32343, 32857, 30814}	14
SCHIP1	{32385, 32386, 30756, 1733, 33030, 30728, 30797, 32813, 32909, 32082, 33048, 32601, 30844, 32638}	14
CNTN6	{32288, 32384, 32898, 33090, 32485, 32521, 32811, 13964, 30798, 32945, 32789, 33237, 31963, 32479}	14
DDX10	{32356, 30726, 32731, 13800, 32169, 3015, 30832, 3025, 32082, 3024, 31959, 32346, 32475, 32798}	14
SORCS3	{32609, 32259, 3012, 32836, 13798, 30857, 32426, 32554, 32747, 33195, 32015, 32624, 14385, 33271}	14
LINC01568	{32323, 32826, 33160, 33035, 32012, 32525, 32110, 32370, 13846, 32727, 32250, 32475, 33245, 32831}	14
ADARB2	{13825, 32003, 32485, 13894, 32295, 33197, 13838, 32303, 3024, 32848, 32057, 33052, 32093, 32030}	14
PTPRK	{32898, 32295, 32840, 33035, 31981, 32366, 30864, 32528, 32627, 31959, 32792, 32250, 13980, 32542}	14
HDAC4	{32864, 32164, 32165, 32548, 13799, 33070, 32560, 32051, 32788, 30773, 22965, 33047, 32057, 30845}	14
ZNF804A	{30820, 32165, 32326, 32343, 32806, 32554, 33162, 32687, 32850, 33011, 32884, 3029, 32342, 32278}	14
MIR1268A	{33207, 32002, 32482, 32152, 30726, 32407, 32652, 30862, 32016, 32341, 32661, 32151, 13624, 30749}	14
RALGAPA2	{32311, 30854, 13510, 33158, 3015, 33130, 33194, 33260, 32048, 30864, 32375, 33211, 13980, 33245}	14
POU1F1	{33030, 22943, 32201, 32173, 32525, 30735, 33041, 31987, 32115, 33203, 32792, 33211, 31999}	13
UNC13C	{13570, 32323, 32354, 33093, 13798, 32554, 33163, 32876, 32944, 32498, 32914, 31994, 32638}	13
GALR1	{13984, 32898, 32068, 13510, 32840, 33194, 32811, 32535, 32857, 32826, 33275, 32220, 32126}	13
MDGA2	{32739, 33246, 13799, 32359, 32109, 32429, 31985, 32370, 32593, 32182, 32535, 32381, 32030}	13
PPM1H	{32484, 3012, 3013, 32741, 8260, 2505, 32683, 8558, 32818, 32948, 33016, 32445, 32350}	13
BRINP1	{32262, 31979, 33035, 30829, 32846, 32431, 30834, 32564, 32692, 32792, 31994, 30716, 32190}	13
PCDH18	{32097, 32931, 32068, 13894, 13799, 32746, 32687, 32624, 32850, 32692, 33017, 22938, 31963}	13
SLIT3	{32096, 32097, 32256, 32262, 32840, 32201, 33130, 33160, 30862, 32472, 32926, 30845, 31966}	13
LINC01249	{33248, 30722, 32259, 32804, 33214, 32806, 33129, 32016, 32657, 32784, 32378, 33211, 33086}	13
RGS6	{33218, 1349, 32169, 33225, 32939, 30796, 13581, 32620, 33101, 32564, 13846, 33015, 13880}	13
LINC01192	{33024, 32898, 32771, 33246, 32811, 32012, 32429, 32684, 32048, 3025, 33239, 32826, 32030}	13
RORA	{32802, 32355, 32356, 8260, 33222, 2505, 13676, 32173, 33197, 32377, 3026, 32311, 32057}	13
LINC00701	{32672, 32834, 32739, 31982, 32431, 33199, 30705, 32082, 32469, 32822, 32855, 13980, 32479}	13
TTC28	{32865, 32259, 32900, 32325, 32368, 30773, 32957, 32153, 33275, 30814, 32445, 32222, 32479}	13
SH2D4B	{30752, 32002, 32003, 30820, 32834, 33197, 32430, 30833, 30801, 32789, 32727, 30872, 32377}	13
ADGRV1	{30848, 32641, 32323, 33093, 32934, 1229, 30705, 3026, 32543, 32821, 22966, 32190, 32223}	13
ADAMTS2	{30752, 32161, 32738, 13799, 32747, 33197, 13838, 3021, 30834, 32661, 30872, 32057, 32667}	13
MIR4318	{32161, 13830, 13607, 32775, 33222, 33067, 32846, 32975, 32370, 32564, 32503, 32857, 32477}	13
LRP12	{29152, 32325, 13894, 30726, 3016, 11462, 33030, 32593, 32977, 30773, 33081, 32955, 33181}	13
GPD2	{32097, 33032, 32201, 32620, 32813, 33070, 33101, 32403, 32469, 22966, 32505, 31963, 13980}	13
IMMP2L	{32384, 32293, 33081, 32683, 32811, 30800, 32051, 2931, 32121, 32250, 32475, 30750, 32223}	13
RIT2	{32857, 32610, 32521, 33082, 32271, 32304, 32848, 32082, 33199, 32404, 2931, 3033, 32410}	13
HPSE2	{29152, 22497, 32386, 32259, 32642, 32802, 32746, 32913, 32818, 14385, 32148, 32693, 30750}	13
FAT3	{32898, 3013, 13894, 13607, 32105, 30857, 32267, 32430, 13653, 32505, 33237, 32185, 32155}	13
SPRED2	{13830, 32104, 30828, 2540, 32303, 32431, 32692, 33237, 32054, 32792, 33081, 32155, 32126}	13
IL1RAPL2	{32672, 32385, 32259, 32739, 10892, 30798, 32496, 32497, 32945, 32469, 32794, 33276, 32925}	13
ADAMTSL3	{32355, 32356, 32164, 32485, 33030, 33000, 33093, 32429, 30834, 32309, 32633, 13980, 32638}	13
UNC5C	{32448, 13570, 31974, 30829, 32304, 32560, 30704, 32531, 32309, 12470, 33271, 33274, 31966}	13
MIR4307HG	{29152, 32642, 30820, 32934, 30857, 32426, 32846, 30833, 32627, 33171, 13846, 33053, 32093}	13
FBN2	{32384, 32067, 32323, 32165, 33064, 30857, 32201, 32747, 32909, 22938, 32855, 31994, 32479}	13
SPOCK1	{32771, 32356, 32645, 32041, 32233, 33035, 32076, 33229, 33040, 33203, 33047, 32121, 32477}	13
LINC01343	{22497, 30850, 32804, 8260, 32646, 32170, 32684, 13581, 30834, 32627, 32182, 32733, 33023}	13
URB2	{30722, 32644, 33092, 32429, 32431, 32784, 3026, 32627, 32341, 32342, 32182, 13624, 32346}	13
NEDD4L	{32736, 32482, 32266, 32267, 32012, 32431, 30800, 3025, 32913, 32788, 32250, 32989, 33247}	13
RXRA	{13924, 32356, 32359, 13963, 32939, 1229, 3025, 32786, 33203, 32822, 31994, 33211, 32957}	13
CACNA2D1	{30752, 32161, 32515, 13798, 30822, 32775, 32368, 32726, 33239, 33081, 32410, 32955, 22942}	13
CDK14	{32640, 32164, 32165, 30758, 33124, 30728, 32425, 33036, 32525, 32271, 2931, 32472, 22939}	13
ASTN2	{32385, 32675, 32869, 33064, 32472, 32498, 32403, 32022, 33015, 31992, 32953, 33150, 32799}	13
LINC01361	{32610, 30856, 32620, 3021, 32271, 30833, 32657, 30705, 32052, 30773, 33082, 33211, 32925}	13
ANKRD20A12P	{32645, 30822, 33032, 33035, 32812, 32913, 32498, 32691, 32947, 32949, 33239, 3033, 32798}	13
PLSCR5	{33086, 32418, 13830, 32648, 13963, 32173, 8558, 32054, 32151, 30778, 30716, 32926, 32863}	13
PRDM2	{32356, 32484, 32838, 33225, 1673, 31982, 32847, 32339, 32852, 30869, 8310, 32731, 32126}	13
ZNF621	{33053, 30820, 33260, 31981, 1229, 32304, 32657, 32370, 30834, 31957, 22966, 32954, 32957}	13
MIR1202	{33048, 32002, 3012, 32109, 32046, 32496, 32497, 32948, 31957, 32503, 13624, 32986, 33150}	13
RPS6KA3	{32640, 32837, 30822, 13830, 32838, 32201, 32713, 32683, 32652, 33035, 32948, 31992, 33179}	13
TMTC1	{32640, 32826, 32039, 33032, 33128, 32173, 32182, 32151, 32152, 32633, 31994, 32350, 32863}	13
GLI3	{32646, 13799, 32954, 33194, 33197, 30703, 3024, 32531, 33171, 32949, 33237, 32760, 32378}	13
DCN	{32482, 32164, 32165, 13830, 32806, 32012, 32496, 32497, 33074, 32341, 30845, 32350, 33054}	13
ATXN8OS	{22497, 32931, 32644, 32900, 33225, 32042, 32652, 30703, 30770, 32052, 33082, 32284, 32093}	13
DCBLD2	{32262, 32173, 32955, 30703, 32528, 30833, 33011, 32948, 31989, 33211, 32695, 32410, 32123}	13
DIP2C	{33248, 33061, 32294, 32616, 32361, 3021, 32431, 30799, 33041, 32338, 30833, 32984, 33247}	13
ASMT	{30752, 33217, 32710, 33158, 33064, 32651, 32141, 33070, 32303, 32947, 32405, 32726, 32766}	13
MEX3B	{33217, 32418, 32804, 32359, 32361, 32426, 33247, 32109, 3025, 32593, 32789, 32953, 33023}	13
OPRM1	{32096, 32355, 32580, 30857, 32812, 31982, 32528, 33235, 32278, 32766, 13880, 33274, 32638}	13
ZNF717	{32448, 32802, 32931, 32453, 32806, 32169, 32684, 33229, 13838, 32638, 32410, 32378, 32350}	13
FSTL4	{32355, 32164, 32165, 32675, 32934, 32042, 33070, 31985, 32377, 30778, 33053, 31966, 32030}	13
DACH1	{32224, 33248, 32325, 32262, 32453, 3016, 32048, 32593, 13653, 12470, 32661, 22938, 30814}	13
CALN1	{32385, 13510, 13798, 33036, 32560, 32693, 32151, 32152, 31994, 32123, 30716, 32638, 32863}	13
CCNH	{32609, 13570, 32259, 33048, 33160, 32382, 32945, 32948, 22966, 32984, 32831, 32542, 32255}	13
TUSC3	{32256, 33086, 32002, 33214, 33162, 30797, 30800, 30864, 32498, 30804, 31989, 30844, 32382}	13
YTHDC2	{32736, 32645, 32326, 32846, 32496, 32497, 32752, 32977, 30804, 33208, 3033, 12511}	12
ZKSCAN2	{32256, 32412, 32706, 33218, 32580, 22504, 32169, 30857, 32876, 33230, 32601, 32284}	12
RBMS1	{32864, 32642, 3012, 33124, 33064, 32425, 33070, 32208, 32657, 32984, 32123, 32475}	12
SUGCT	{32448, 30752, 33090, 13798, 30726, 32934, 32429, 32142, 32821, 30872, 32957, 32542}	12
SMIM30	{32738, 32739, 32934, 32201, 2540, 33197, 32847, 30800, 33138, 32410, 32155, 33023}	12
FUT8	{33090, 30791, 13676, 32141, 31982, 32525, 30832, 32115, 32855, 33208, 32123, 32381}	12
ATP23	{33239, 30820, 30822, 32648, 30703, 32627, 32373, 31957, 33207, 33082, 32926, 32542}	12
LRIG1	{32484, 32902, 32903, 33224, 33225, 2662, 32208, 32561, 14385, 22966, 1847, 30872}	12
SIPA1L2	{32224, 32069, 32359, 30791, 13799, 33000, 32651, 33247, 32430, 32563, 33207, 32831}	12
UTRN	{13510, 32294, 3019, 32046, 30735, 32431, 14385, 31987, 32948, 32341, 32022, 13942}	12
PABPC1P2	{32864, 33016, 32646, 3025, 32498, 32789, 33271, 32984, 32346, 32475, 30748, 32382}	12
GABRG3	{29152, 32865, 33154, 1733, 32070, 32006, 33064, 32746, 32140, 32271, 22966, 32954}	12
PDCD6IP	{32515, 33214, 33194, 32652, 10892, 32876, 33230, 13624, 32123, 32284, 33053, 31966}	12
LINC00290	{32002, 32771, 32356, 32616, 32618, 32044, 13868, 33070, 33201, 32850, 32182, 33082}	12
GRIP1	{30752, 32069, 32070, 33000, 1673, 32266, 3025, 32948, 32151, 32152, 32123, 32957}	12
CWC22	{33218, 30788, 32804, 33125, 32713, 32875, 31981, 32046, 33136, 22966, 33054, 32479}	12
GABRA2	{32512, 32609, 32418, 33239, 33192, 32593, 32850, 2931, 3029, 32311, 32220, 33246}	12
LOC101927915	{32641, 32358, 32902, 3016, 32903, 32908, 32975, 32410, 31963, 30844, 32926, 33247}	12
MIR4539	{32418, 32484, 32453, 33124, 32170, 32266, 33162, 1229, 31985, 30770, 32786, 31963}	12
LRIG3	{33218, 32644, 32294, 32648, 33195, 13838, 32687, 32528, 32624, 32854, 32727, 32542}	12
LINC01473	{29152, 32161, 30752, 3012, 32366, 32913, 30771, 3029, 31958, 32792, 32731, 33084}	12
ITPR1	{32741, 13830, 2662, 32521, 32042, 31981, 30833, 32309, 33239, 33082, 33246, 12511}	12
ACTR3B	{13570, 33124, 33128, 32169, 33192, 30828, 32303, 30799, 32624, 32338, 32854, 32601}	12
LOC101927151	{32864, 33092, 13830, 13800, 32042, 32044, 32496, 31985, 32850, 22965, 13846, 32382}	12
IPO11	{33081, 32620, 13581, 31983, 30800, 32528, 32370, 32563, 30804, 33235, 32953, 30845}	12
LINC00343	{33218, 33092, 13894, 33224, 30829, 8558, 30864, 32560, 32914, 33040, 32377, 32989}	12
UNC5D	{32384, 3013, 33128, 32233, 32713, 33005, 33229, 32304, 32913, 32852, 32405, 32346}	12
RPS6KC1	{32384, 32571, 32165, 32616, 32906, 32525, 30799, 30804, 32475, 33276, 30845, 32479}	12
SLC39A11	{32641, 32354, 3012, 32069, 32006, 30726, 32303, 32752, 3026, 32341, 32342, 32346}	12
LPP	{22504, 33064, 1673, 33199, 32528, 32912, 31987, 32151, 32152, 32571, 33053, 32542}	12
POTEG	{33248, 3012, 32806, 33193, 32747, 33036, 32846, 32208, 33074, 32986, 32093, 33150}	12
FAM19A1	{33086, 32609, 32201, 33229, 32303, 32051, 33235, 32373, 32503, 32153, 32093, 32926}	12
MIR3681HG	{32448, 29152, 33160, 13868, 13581, 30716, 30844, 32370, 32854, 33239, 32284, 22943}	12
NAV2	{32259, 32067, 3012, 32006, 13798, 32618, 2540, 31987, 32821, 32022, 32407, 33208}	12
SLC14A2	{13830, 33222, 30857, 32141, 32909, 32847, 32624, 32691, 32925, 32346, 33211, 32445}	12
LOC100506422	{32256, 32104, 33032, 33101, 32048, 32848, 32082, 33047, 32153, 22939, 30845, 30814}	12
DOK5	{30752, 32610, 3012, 33125, 22504, 33193, 32082, 32563, 32370, 12470, 33274, 33150}	12
DEC1	{32864, 32609, 32898, 32358, 32445, 13676, 32684, 32370, 32403, 33203, 32821, 30717}	12
NBPF1	{32736, 33218, 30791, 32747, 30828, 30829, 32846, 33005, 33082, 32984, 33081, 30778}	12
RGS7	{32448, 30752, 8260, 32485, 32934, 32425, 1673, 2540, 32142, 14350, 32561, 32571}	12
ZNF804B	{32857, 32386, 33218, 13963, 13676, 32652, 33067, 32818, 31987, 31958, 32249, 33247}	12
PTK2	{33248, 32356, 32836, 32104, 30796, 14350, 32498, 32786, 13942, 33239, 30717, 33150}	12
DACH2	{32640, 32645, 30758, 32713, 32266, 32076, 33040, 32561, 33201, 32691, 33017, 32346}	12
BBS9	{29152, 32609, 33036, 32249, 1229, 2540, 33136, 32115, 32505, 32185, 13980, 32318}	12
CNTN4	{32256, 32547, 32675, 1733, 32425, 32618, 14350, 32015, 32304, 3029, 32311, 32989}	12
MIR3660	{32953, 32356, 10892, 32141, 32142, 32876, 32912, 33036, 32370, 33199, 33203, 32601}	12
SOX6	{29152, 32385, 32739, 13868, 32429, 32430, 33005, 32691, 32052, 32852, 13942, 32350}	12
MIR924HG	{32192, 33271, 33192, 1673, 33163, 32271, 32048, 32410, 30778, 33083, 32030, 33247}	12
CADPS	{32266, 31979, 8558, 32208, 32560, 14385, 32563, 33041, 2931, 33271, 32601, 33246}	12
PDZRN4	{32645, 32902, 32359, 33260, 31982, 32624, 32148, 32437, 32949, 1847, 33017, 2717}	12
PLXNA4	{32386, 32482, 32610, 32294, 32006, 32044, 33005, 30798, 32879, 30872, 32826, 32190}	12
LINC00469	{30752, 32326, 13607, 33160, 33225, 32554, 31981, 32142, 32593, 32945, 2931, 32378}	12
NEDD1	{32096, 22497, 30756, 32358, 33223, 31979, 32813, 14350, 30800, 32913, 30804, 32986}	12
LINC00603	{22497, 32953, 32294, 22504, 32425, 30829, 31987, 32564, 32311, 32185, 32093, 33086}	12
ROBO2	{32640, 32002, 32003, 32069, 32806, 32683, 32044, 33195, 32850, 32535, 32667, 13980}	12
OR4A47	{30848, 12511, 32610, 3021, 30833, 14385, 33171, 32854, 33207, 32984, 30717, 32255}	12
E2F7	{32512, 32640, 32738, 30820, 13607, 32169, 32201, 32912, 22965, 32346, 33275, 30749}	12
SUDS3	{32097, 30850, 32098, 30722, 22945, 2662, 13607, 32425, 32944, 30771, 32250, 32475}	12
COL24A1	{32864, 30850, 32706, 1733, 33208, 32143, 32784, 32469, 31992, 32249, 33082, 33276}	12
MIR4426	{32256, 30756, 1349, 1673, 32620, 30799, 33136, 32692, 31959, 32633, 13980, 31999}	12
SORCS2	{32224, 32003, 13924, 13510, 30854, 2662, 33136, 32437, 32661, 33211, 22938, 13851}	12
SHOX	{32642, 33061, 30758, 32902, 33223, 32876, 30862, 30872, 32953, 33179, 32284, 30749}	12
MECOM	{13607, 32747, 30828, 32876, 32909, 32939, 32955, 30771, 33237, 33275, 32250, 32731}	12
CHST9	{33090, 32675, 8260, 2662, 32185, 1229, 32431, 32015, 32726, 32121, 32410, 33083}	12
LINC00900	{32418, 33154, 32485, 31974, 3015, 3016, 30857, 32652, 32046, 30832, 32627, 32222}	12
NECTIN3	{32323, 32068, 11462, 33030, 32104, 32136, 32426, 32840, 33195, 32338, 32766, 32350}	12
TMEM132B	{32096, 32385, 32192, 32675, 2540, 14350, 30703, 33201, 32309, 30773, 33179, 22943}	12
LINC01235	{32642, 33125, 30828, 13676, 32847, 3024, 3025, 30801, 32884, 32854, 33084, 32126}	12
GALNT18	{32224, 32385, 8260, 32838, 13868, 32975, 30704, 2931, 32151, 32152, 32346, 32475}	12
THSD7A	{29152, 32547, 32775, 22504, 32170, 33194, 30828, 13676, 32733, 13880, 32505, 32477}	12
SH3GL2	{30752, 8260, 3013, 13894, 3015, 32425, 30834, 32051, 33203, 32505, 32410, 32638}	12
OR4E1	{32002, 8260, 33125, 13964, 32366, 32848, 32405, 32407, 33053, 32667, 32477, 33150}	12
COG6	{32069, 32170, 31979, 32012, 33035, 33070, 32271, 32945, 32338, 32630, 32154, 33276}	12
ALK	{32192, 32672, 33154, 32771, 32741, 13676, 32141, 33260, 30717, 32249, 32381, 32542}	12
PRKG1	{32771, 3012, 8260, 32775, 32042, 30829, 14350, 30705, 32691, 32884, 32343, 30717}	12
DKK2	{32224, 29152, 32294, 32909, 32560, 32531, 32309, 32693, 32410, 33084, 32799}	11
TSHZ2	{22945, 32323, 32104, 32746, 33230, 32975, 32339, 30773, 1847, 30844, 32542}	11
PCSK2	{32067, 32110, 14350, 32304, 32884, 30773, 22966, 33239, 32989, 32346, 32925}	11
ARX	{32640, 32104, 32986, 33064, 33067, 32812, 3021, 30862, 32343, 30778, 32412}	11
DLGAP2	{13570, 22942, 33125, 32326, 2540, 32249, 32250, 32926, 3033, 30749, 32638}	11
RPTOR	{32672, 30822, 32105, 32620, 32048, 32179, 32505, 3033, 32154, 32155, 32766}	11
ATP8A2	{32358, 32233, 32042, 3019, 32811, 2540, 32046, 32624, 32792, 32153, 12511}	11
ZEB1	{32096, 32864, 32453, 30797, 32141, 8558, 32788, 13653, 32855, 32953, 32223}	11
LOC102724874	{30752, 30850, 33000, 33192, 30862, 32015, 14385, 33074, 32789, 32155, 2717}	11
BAGE	{32641, 32971, 30800, 32561, 32691, 32884, 31957, 32821, 33011, 32826, 32925}	11
LINC01477	{32192, 33217, 30851, 32644, 32826, 30728, 30797, 32495, 22965, 31994, 32381}	11
EDA2R	{33090, 32233, 31979, 32076, 32652, 32811, 32687, 32955, 32984, 32731, 33086}	11
MIR548F5	{32609, 30722, 32003, 32548, 33093, 33030, 32909, 32944, 13846, 32410, 32831}	11
MRPL15	{1733, 32262, 32359, 32710, 32652, 32525, 30798, 32818, 31987, 13851, 32831}	11
STXBP5L	{32224, 30850, 33124, 32645, 22943, 33195, 30801, 32148, 22965, 32857, 33247}	11
LRBA	{32161, 22942, 32069, 33061, 13607, 33225, 32811, 31981, 32813, 30872, 32190}	11
DMAC1	{32512, 33125, 1733, 3016, 32840, 33211, 32726, 32760, 32057, 32667, 33276}	11
EGFEM1P	{32612, 1349, 33208, 30828, 32908, 30800, 33041, 32338, 32792, 31963, 32223}	11
DOCK2	{32448, 30722, 13510, 32201, 32425, 33193, 30796, 30801, 32945, 31989, 32798}	11
PBX3	{33090, 32515, 30788, 32165, 32358, 30728, 32618, 13581, 30798, 32879, 32403}	11
PBX1	{30722, 30758, 33129, 32811, 30796, 3025, 31957, 30869, 32854, 8310, 30749}	11
MIR5694	{32609, 32485, 32295, 32042, 32012, 33101, 32304, 30704, 32822, 30778, 32382}	11
BMP5	{30722, 32675, 32006, 33192, 32012, 32148, 33017, 32826, 32731, 32412, 32925}	11
PTCHD1-AS	{32547, 33125, 30726, 32233, 30862, 30704, 32977, 33017, 32410, 32381, 12511}	11
DAB1	{32512, 32736, 32610, 33093, 33160, 32521, 13676, 32884, 32407, 32989, 32381}	11
CDC14C	{33000, 32503, 10892, 33047, 30800, 30771, 32563, 32822, 31959, 32472, 13980}	11
PCLO	{32354, 32610, 32485, 33222, 1349, 32136, 33193, 32431, 32563, 33208, 32667}	11
CCDC178	{33048, 32834, 33081, 32648, 30703, 33275, 13624, 32121, 33211, 2717, 32318}	11
RIMBP2	{32354, 32834, 32580, 1733, 32902, 32903, 33171, 30804, 32766, 32954, 32798}	11
SEM1	{32747, 32556, 30829, 32079, 33040, 32082, 32498, 32947, 30869, 22939, 30716}	11
LINC01372	{32354, 32067, 33154, 13894, 32295, 32201, 31981, 32052, 32185, 32154, 30845}	11
PRKCB	{32834, 33218, 32170, 30862, 32304, 30800, 30773, 33208, 30778, 31963, 33181}	11
CCDC171	{32358, 32806, 32838, 33225, 32266, 1673, 32876, 2662, 32495, 13624, 32249}	11
LINC00433	{32739, 32648, 32140, 13676, 33229, 32879, 32145, 32822, 31992, 33084, 32957}	11
NBEAP1	{33217, 32616, 32267, 33260, 32686, 32947, 33011, 32986, 32731, 33245, 32766}	11
ANKRD7	{30851, 32900, 31974, 32343, 30804, 32341, 32342, 32311, 32792, 13977, 32984}	11
ADAMTS3	{13980, 32580, 22504, 32431, 32079, 3024, 13942, 22938, 32155, 30748, 32479}	11
TACR3	{32448, 32672, 30856, 32042, 32939, 32593, 13977, 32054, 32343, 32249, 32543}	11
FERD3L	{32736, 29152, 33124, 33035, 33199, 32692, 30872, 32794, 33084, 32957, 32126}	11
MIR4300HG	{1733, 32375, 32425, 32684, 32141, 32143, 30735, 32914, 31959, 32250, 32477}	11
ANO6	{33245, 32354, 32003, 32515, 32934, 33000, 32944, 32788, 31963, 32412, 30845}	11
EPHA4	{32672, 32325, 1733, 32140, 2540, 32531, 32564, 32766, 32284, 32733, 32542}	11
MBNL1	{33124, 32425, 32042, 32618, 32303, 33171, 31957, 32346, 22939, 2717, 32223}	11
LOC101927829	{32098, 32837, 32747, 32142, 32945, 13653, 30869, 32311, 30716, 32190, 22943}	11
CCDC102B	{32640, 32834, 32003, 32836, 22943, 30703, 32657, 32822, 32633, 32284, 32863}	11
NKAIN2	{32161, 32547, 13510, 33229, 33041, 32082, 33275, 32469, 32727, 33015, 33246}	11
SNX29	{32610, 32771, 2505, 32906, 33036, 31982, 32687, 32082, 32498, 32469, 32445}	11
TMEM135	{32900, 33030, 13607, 32683, 32812, 3021, 31981, 32947, 33203, 32311, 33179}	11
SOX5	{33248, 30756, 11462, 2505, 32747, 32115, 32947, 32373, 32667, 32925, 32475}	11
LRRTM4	{13570, 32739, 30822, 32267, 33260, 31981, 33229, 32079, 32914, 33011, 30872}	11
RARB	{32515, 32484, 32869, 32934, 33061, 33246, 31981, 32914, 32311, 30778, 30814}	11
FAM133A	{32385, 32898, 13830, 32840, 33035, 32403, 33011, 33084, 33245, 32126, 32831}	11
ONECUT1	{30851, 32580, 33093, 33223, 3015, 30857, 10892, 32876, 13942, 32054, 32953}	11
CASC15	{13607, 33160, 33067, 32908, 32338, 32726, 32986, 32571, 30717, 32766, 32863}	11
RALYL	{32097, 32547, 32067, 13798, 33222, 33129, 22938, 32947, 31957, 32986, 32638}	11
LINC00879	{32161, 32515, 30857, 31981, 32141, 30832, 30833, 32498, 32593, 32342, 30844}	11
LINC01360	{32706, 13798, 32477, 32784, 32944, 30770, 32404, 13942, 30778, 32093, 12511}	11
KAZN	{32164, 32165, 32425, 31981, 32046, 31985, 32884, 1847, 32954, 30717, 33214}	11
MIR2113	{33207, 32271, 32208, 32627, 32693, 31959, 32153, 22938, 32412, 30749, 30750}	11
ANGPT1	{33093, 32616, 32041, 32906, 31985, 32638, 32913, 32914, 14385, 32057, 32350}	11
EXOC2	{30752, 32642, 31974, 3016, 32169, 30857, 32561, 33074, 33235, 30804, 30814}	11
MIR302F	{32096, 32192, 32869, 32404, 32948, 32342, 32343, 32185, 30778, 32222, 32030}	11
LINC00907	{32865, 32802, 32485, 32104, 32105, 13963, 33067, 32407, 30872, 32475, 33247}	11
PLCB4	{32865, 33193, 32140, 32109, 13838, 33230, 32560, 32784, 13624, 32633, 32445}	11
ST6GALNAC3	{30848, 32098, 32326, 32731, 32902, 32903, 33160, 32141, 32884, 31963, 32445}	11
SEMA3C	{32672, 32610, 32104, 32042, 32266, 32429, 32403, 32947, 13977, 33181, 33023}	11
CADPS2	{22497, 32003, 33000, 32044, 30799, 30864, 32784, 32786, 32913, 32949, 33082}	11
LINC01170	{32161, 32067, 32837, 32648, 32425, 33163, 30796, 8558, 8310, 33083, 32382}	11
SPHKAP	{32836, 3016, 32361, 32908, 32686, 32846, 33136, 32850, 32373, 32093, 31999}	11
CDH13	{32003, 30851, 32618, 3019, 10892, 32847, 3024, 32822, 32854, 32633, 33083}	11
LINC01162	{32610, 32644, 32806, 32838, 32425, 33129, 32079, 32687, 32691, 32726, 32318}	11
KIRREL3	{32323, 32358, 13607, 30728, 33193, 32906, 32531, 13653, 30872, 13977, 13851}	11
MIR4757	{33124, 3013, 32906, 33163, 32977, 32309, 32726, 32250, 32123, 32381, 33181}	11
HNF4G	{32448, 32610, 33090, 30788, 3019, 13676, 33011, 32760, 32121, 33274, 32255}	11
FNDC3B	{32512, 33090, 32067, 32580, 30854, 32044, 32109, 32142, 33230, 30704, 31959}	11
MIR4510	{32161, 32259, 30788, 30756, 32806, 32713, 32012, 32110, 33040, 32057, 33053}	11
C17orf112	{32192, 29152, 32039, 32652, 32431, 33040, 32182, 32630, 32766, 30749, 32222}	11
IRF8	{32096, 32356, 32811, 31982, 32879, 32179, 31989, 33275, 32472, 31963, 32479}	11
GNAQ	{32325, 32837, 1733, 32361, 31983, 33201, 32052, 32633, 33083, 32412, 32957}	11
MIR4494	{32738, 32311, 32006, 32970, 32847, 33275, 22966, 32535, 32857, 33179, 32957}	11
KLF12	{33024, 22945, 32644, 32645, 32741, 33223, 1673, 32908, 32535, 32154, 13851}	11
MANEA	{32675, 32741, 32426, 32970, 32971, 30832, 14385, 32404, 13942, 32249, 22943}	11
LINC01446	{33090, 30856, 32939, 30829, 30797, 8558, 30801, 33203, 3029, 32155, 33023}	11
GTSCR1	{30848, 32641, 32006, 2662, 33247, 33229, 32788, 31959, 32475, 32223}	10
CLASP1	{32104, 30857, 33067, 30797, 1847, 32944, 33041, 32151, 32152, 32410}	10
ZXDA	{32609, 32610, 30797, 32977, 32338, 32563, 32852, 33235, 32726, 3033}	10
LOC100506990	{32288, 30752, 32865, 33124, 30822, 32616, 33260, 32143, 33011, 33016}	10
THSD4	{30850, 32838, 33032, 33230, 3024, 32947, 31957, 31958, 32822, 13977}	10
CHSY3	{32161, 30851, 32136, 32556, 32366, 30778, 32123, 30748, 30717, 30814}	10
LOC101927450	{32864, 32259, 32521, 33130, 32747, 30862, 32852, 30773, 33015, 32155}	10
GALNT17	{32192, 3016, 33128, 32554, 32746, 32813, 30804, 22966, 32412, 22942}	10
ADGRL3	{32256, 32547, 32648, 32847, 32564, 32948, 32505, 13851, 32381, 32190}	10
ATRNL1	{22945, 32826, 13798, 32775, 32939, 32082, 32370, 33047, 32346, 32030}	10
LYPLAL1	{32738, 32003, 32667, 32359, 22504, 32528, 32179, 30869, 31958, 32123}	10
PRDM16	{13825, 33239, 32485, 3013, 32657, 32151, 32121, 32955, 33276, 33181}	10
FAM3C	{32041, 32813, 33229, 32115, 32052, 33171, 32857, 32123, 32733, 30814}	10
LOC286083	{32484, 3016, 30796, 32686, 32271, 33136, 30869, 32661, 13851, 32223}	10
OPRK1	{32098, 32323, 32453, 32104, 22943, 31987, 32630, 33275, 32475, 32543}	10
FOXL1	{32224, 8260, 13798, 33192, 32652, 33136, 33011, 32884, 32250, 22942}	10
PCNX1	{33086, 32806, 10892, 30796, 32366, 32561, 33201, 32884, 32309, 30814}	10
SMARCA2	{33017, 32185, 32012, 32939, 32638, 12470, 32153, 32346, 32731, 30814}	10
LINC00693	{33086, 32641, 32837, 32651, 33067, 32914, 32022, 33239, 32410, 32350}	10
FAM66E	{32804, 32294, 33193, 32266, 33036, 31983, 32561, 32852, 32601, 32153}	10
KCNH1	{32323, 33023, 31974, 33000, 30771, 32148, 22965, 32822, 32601, 12511}	10
AEBP2	{30848, 32869, 32902, 32903, 32683, 32813, 13838, 31989, 32022, 32445}	10
SHB	{13894, 33158, 32201, 32975, 32727, 32403, 32661, 32151, 32152, 30748}	10
IFNGR1	{32098, 32069, 32934, 32169, 32713, 33162, 30705, 32338, 33208, 32925}	10
GRB10	{33154, 32355, 32069, 3021, 32079, 32437, 8310, 32798, 32571, 32190}	10
KCND2	{32288, 33090, 32869, 1349, 13676, 32082, 33047, 32794, 33275, 33053}	10
LINC01221	{32482, 32067, 32646, 33224, 32110, 30705, 32051, 31987, 32341, 32925}	10
LINC01229	{33064, 32361, 32713, 32267, 32684, 2540, 31983, 32304, 32693, 32375}	10
ITPK1	{12511, 32006, 32169, 33067, 32847, 32304, 32082, 32695, 32857, 32255}	10
LINC01592	{32482, 13924, 32900, 32046, 32016, 30834, 32850, 2931, 13846, 33208}	10
PDE3A	{30788, 32069, 32070, 33032, 32496, 32338, 32115, 33015, 32250, 32925}	10
SCFD2	{32675, 32710, 30856, 32425, 33197, 32944, 30834, 32948, 33275, 33246}	10
BABAM2	{33271, 32902, 32903, 1673, 32426, 31982, 32850, 30750, 32350, 32255}	10
ACTR3BP2	{32580, 30822, 11462, 22504, 32425, 32747, 32687, 33237, 30717, 33086}	10
PCDH20	{32672, 32418, 32425, 30798, 32496, 32498, 32914, 1847, 33048, 2717}	10
USH2A	{32834, 32484, 32039, 32104, 2505, 1229, 32818, 32531, 32182, 13624}	10
ABR	{32006, 33035, 32012, 31981, 33136, 32373, 32789, 32410, 32126, 32255}	10
SPATA16	{32482, 32484, 33225, 1229, 32975, 32727, 33211, 32799, 32222, 32223}	10
CNBD1	{33207, 32775, 32076, 32044, 33101, 32752, 32561, 31958, 31959, 33179}	10
PCDH9	{32640, 33035, 3021, 32495, 22938, 8310, 33047, 32154, 30845, 31999}	10
GUSBP1	{32515, 33093, 33129, 1673, 33036, 30829, 33237, 32857, 30778, 33211}	10
SMOC2	{32267, 3021, 32366, 32497, 33201, 31987, 32469, 32505, 32346, 32382}	10
B3GLCT	{32096, 29152, 32775, 13676, 30834, 32531, 32788, 32789, 31958, 32220}	10
INSC	{32706, 33154, 32826, 30800, 3025, 32561, 32691, 32278, 32346, 31966}	10
SPOCK3	{30850, 32834, 32836, 32838, 32556, 32369, 2931, 32661, 32182, 31992}	10
NPAS3	{32898, 3015, 30834, 31957, 22966, 13977, 32475, 32220, 32477, 32126}	10
GUCY1A2	{30820, 32453, 30796, 30799, 32369, 32913, 32661, 13846, 31992, 33214}	10
PCSK5	{33248, 32900, 32294, 30822, 22504, 13868, 32560, 32850, 32182, 32799}	10
LINC01065	{22497, 32067, 32164, 32165, 31974, 32580, 33160, 33230, 3024, 30833}	10
LINC01550	{30850, 32326, 32104, 32906, 33036, 30798, 33011, 32695, 32667, 32925}	10
GYPA	{32736, 31974, 32902, 32903, 33193, 32746, 32044, 30869, 32346, 33084}	10
NTRK2	{33248, 13830, 32104, 13800, 33192, 13868, 32620, 32373, 32378, 32350}	10
LINC01551	{33090, 30822, 32326, 32648, 33162, 32909, 32846, 32879, 30869, 32726}	10
LOC389602	{32192, 30752, 32354, 32645, 33223, 33099, 3025, 32375, 32472, 32863}	10
LOC101928135	{11462, 32425, 32012, 32429, 2931, 32505, 32407, 32153, 33275, 33247}	10
ADAM6	{32902, 32903, 2717, 32746, 3021, 32913, 32786, 32914, 33211, 32925}	10
NPIPA8	{32256, 33245, 32326, 32294, 33225, 32042, 33101, 32693, 32925, 32223}	10
GRIN2A	{32864, 30854, 3019, 33099, 13838, 33070, 32048, 33207, 31992, 32220}	10
SPAG17	{32096, 32161, 32323, 13799, 32169, 13868, 2540, 32472, 32857, 32798}	10
ADAM29	{33150, 32293, 32358, 33000, 32713, 32426, 33035, 30832, 33017, 33086}	10
GRIN3A	{33217, 32418, 11462, 8558, 32752, 30833, 33041, 32821, 32792, 32633}	10
LINC01163	{32288, 32610, 32067, 32900, 33218, 2540, 32208, 32786, 33271, 32667}	10
LOC101927549	{32326, 32294, 33192, 32913, 32788, 33015, 30872, 32633, 32571, 32799}	10
CDH23	{32002, 32098, 30722, 33160, 32266, 33230, 3025, 32338, 32884, 32093}	10
ARHGAP15	{32294, 32646, 3016, 30828, 3021, 30832, 32370, 32627, 32469, 32412}	10
LINC01287	{32355, 30854, 33000, 33194, 32366, 32431, 32944, 32341, 32957, 32223}	10
DUSP4	{32356, 32648, 22943, 32939, 33260, 32304, 32152, 30844, 32926, 33247}	10
CSF3R	{32224, 33030, 32775, 32846, 30704, 32338, 12470, 32760, 22939, 12511}	10
LINC01375	{30851, 32068, 32425, 32076, 32975, 32752, 32848, 32601, 33275, 32766}	10
EEF2KMT	{32641, 32067, 32902, 32903, 22504, 14350, 31985, 3025, 3029, 30716}	10
GPM6A	{32096, 32161, 32323, 3013, 32294, 32042, 1229, 33199, 32528, 32821}	10
NCKAP5	{13825, 32098, 32294, 33229, 32687, 33040, 32153, 32410, 32571, 30750}	10
LINC01364	{32192, 32642, 30722, 30854, 32906, 33235, 32564, 32726, 30748, 32799}	10
KIF6	{1733, 11462, 33128, 32042, 30829, 33005, 30832, 30833, 13851, 32255}	10
C11orf87	{32738, 32323, 22504, 32361, 33194, 32686, 32016, 30834, 33239, 32445}	10
LINC00347	{33158, 13676, 32876, 32560, 32498, 33207, 32185, 30778, 33245, 32799}	10
MIR31HG	{32256, 32554, 32651, 14350, 32016, 32145, 32593, 33040, 32220, 32799}	10
LINC00333	{32259, 32293, 33158, 32082, 33203, 32925, 3033, 22939, 30845, 32382}	10
LOC102467226	{33124, 11462, 30791, 32651, 13838, 30705, 30872, 32346, 13980, 33054}	10
SLCO3A1	{32164, 32068, 32165, 13830, 32104, 32271, 32726, 30872, 32857, 33214}	10
LINC02476	{22497, 3012, 1349, 32104, 33064, 32341, 22965, 32695, 32601, 32346}	10
TNFSF11	{32164, 32165, 33193, 32044, 33036, 32368, 32752, 32370, 30773, 32630}	10
PANX1	{30752, 13570, 32616, 32713, 32812, 32977, 32370, 30869, 32341, 33245}	10
RIMS2	{30722, 32826, 33125, 32039, 32954, 32542, 32498, 32437, 32378, 32190}	10
KIF2B	{33217, 3013, 32710, 33192, 13868, 30844, 31959, 33082, 33211, 32412}	10
KLHL4	{32512, 32736, 32864, 33217, 32425, 32747, 32786, 12470, 30748, 32831}	10
ARL4A	{33024, 33217, 32076, 13868, 30798, 30829, 32051, 32121, 33052, 33247}	10
SLIT2	{32640, 32834, 13924, 32068, 32359, 32169, 13963, 32657, 32057, 32733}	10
C1orf94	{32641, 33130, 31979, 13868, 13838, 32143, 30832, 32405, 32954, 33054}	10
ANO3	{32098, 3013, 33032, 32271, 14385, 32852, 32437, 33237, 32695, 32346}	10
XKR6	{32641, 32484, 3033, 32661, 8310, 32121, 32955, 32412, 30749, 33181}	10
PALLD	{32192, 32672, 2505, 32747, 31985, 32913, 32760, 33274, 22939, 30845}	10
TNKS	{32706, 32675, 32738, 13607, 32498, 32148, 32373, 32342, 32343, 30750}	10
ZNF536	{32386, 13924, 32104, 33225, 32556, 14350, 32405, 32726, 33208, 30749}	10
LINC00378	{32192, 32706, 32259, 32293, 1349, 13799, 32593, 33237, 13846, 8310}	10
KMT2C	{32256, 32826, 32425, 32142, 32110, 32208, 32143, 32847, 32792, 32250}	10
LOC105370306	{32361, 33130, 33162, 33136, 30770, 31987, 32403, 32407, 13880, 32794}	10
XIRP2	{32482, 32141, 33197, 32847, 32531, 32469, 30869, 32407, 33237, 32222}	10
LINC00330	{32288, 32739, 32970, 32971, 2540, 30829, 33101, 32884, 32220, 32412}	10
C5orf38	{32192, 32294, 32970, 32971, 32046, 32912, 32850, 32404, 32472, 33054}	10
EXOC6B	{32096, 32385, 32418, 32448, 32512, 13799, 33192, 32115, 32794, 33053}	10
CUX1	{33125, 32521, 33195, 31985, 3026, 32341, 33081, 13851, 32382, 32799}	10
LSAMP	{32869, 32425, 33099, 32556, 32142, 32542, 30801, 33017, 32954, 32030}	10
CTSO	{32609, 32141, 32303, 32593, 32531, 32788, 32278, 32695, 32123, 30716}	10
GIMD1	{12511, 30854, 32039, 32173, 32497, 32338, 30705, 32760, 32155, 32223}	10
MYO10	{32386, 30756, 32612, 1673, 32811, 32686, 32303, 32016, 33041, 32182}	10
WDR72	{32644, 32902, 32903, 33030, 32425, 32528, 32786, 32179, 2717, 32766}	10
GJA1	{13581, 32046, 33040, 32082, 32339, 32948, 33235, 32342, 32955, 2717}	10
LOC100505817	{8260, 32813, 32369, 32786, 32913, 33138, 32727, 32154, 33275, 30844}	10
KCNS3	{33090, 32003, 32484, 33067, 32686, 32850, 32339, 33237, 32633, 33181}	10
BUB3	{33248, 33214, 13510, 32046, 33070, 32593, 13880, 13977, 31966, 33023}	10
TMEM117	{13984, 32547, 32068, 13963, 30864, 30833, 32535, 13624, 32284, 32831}	10
PARP11	{30851, 32262, 33225, 32848, 32786, 32022, 32151, 32152, 32278, 13851}	10
MIR1263	{3015, 33193, 13676, 32909, 32495, 32015, 32948, 32182, 30748, 32957}	10
TMEM132C	{32070, 30854, 32294, 33222, 13676, 32271, 32693, 13980, 32030, 32543}	10
SLC8A3	{32902, 32903, 22504, 33163, 32015, 31983, 32145, 13851, 32249, 31963}	10
MYO16	{32256, 32288, 32713, 33260, 32846, 32752, 32338, 32884, 32601, 32350}	10
OXR1	{32512, 32164, 32165, 33125, 32970, 32971, 30797, 32368, 32633, 32799}	10
LOC100500773	{13984, 33125, 32169, 32747, 32173, 30864, 33239, 32571, 33276, 32223}	10
COL25A1	{32192, 32612, 32201, 33163, 32173, 32015, 31983, 33011, 32405, 32093}	10
LOC284412	{33217, 33090, 33218, 32713, 32746, 33035, 32403, 33181, 33053, 30750}	10
LINC00299	{32165, 32806, 32136, 30862, 32752, 32115, 13624, 32792, 32410, 33247}	10
LINC00271	{13984, 33093, 1349, 32616, 32651, 30829, 8558, 1229, 30800, 32223}	10
MIR1973	{33086, 32385, 32482, 32548, 33005, 32846, 32370, 32054, 32503, 32222}	10
LINC01419	{33124, 1733, 32262, 33162, 33229, 32846, 30872, 32378, 33054, 32479}	10
MPHOSPH6	{33218, 33158, 32746, 2540, 32429, 32495, 32560, 32145, 30845}	9
RAB31	{32864, 30722, 32706, 30820, 32645, 33158, 30703, 32370, 32339}	9
SIPA1L3	{32706, 33158, 32840, 30735, 30804, 13653, 22965, 33053, 33023}	9
LOC101927314	{30857, 32746, 32109, 32846, 32528, 31987, 31992, 32794, 32030}	9
TSNARE1	{32259, 13830, 32136, 32496, 30705, 31989, 32472, 13977, 32126}	9
NAF1	{32003, 32838, 32713, 32909, 32496, 32497, 32341, 32822, 32154}	9
MYOM2	{33245, 32521, 33129, 32173, 32339, 31958, 32311, 32794, 30845}	9
IRX5	{13924, 32837, 32208, 32624, 32957, 32057, 32731, 32445, 32638}	9
URI1	{32359, 32495, 32368, 32369, 32786, 33211, 30749, 30750, 32543}	9
LOC400940	{30820, 32741, 33092, 32648, 33192, 30828, 33101, 31982, 32123}	9
ISPD	{32293, 33222, 32775, 22504, 32425, 32813, 32051, 32153, 32346}	9
CTDP1	{22497, 32667, 32006, 33199, 30704, 3026, 32503, 33208, 32475}	9
LINC01612	{32385, 32358, 32294, 33030, 32145, 32082, 13846, 32381, 32543}	9
CDH19	{32164, 32165, 1349, 32811, 32620, 32875, 33074, 32627, 8310}	9
KCNK12	{32098, 32355, 32356, 31982, 32341, 32342, 32343, 13880, 32155}	9
NUBPL	{32641, 32802, 32900, 33192, 33036, 32304, 32377, 33201, 32121}	9
BCAS3	{13570, 32429, 32431, 32368, 31985, 32879, 33203, 31957, 30845}	9
LINC01625	{32651, 32079, 30704, 32593, 32346, 31994, 30748, 2717, 32030}	9
COL23A1	{32097, 32136, 32425, 32909, 30735, 32948, 31958, 33211, 33246}	9
NFIA	{32323, 32039, 32169, 33193, 1673, 10892, 33260, 32846, 33084}	9
LOC101929282	{32256, 30857, 32044, 32495, 32051, 32821, 32949, 31966, 32126}	9
LOC101928516	{32864, 32642, 32361, 32012, 32076, 3025, 33208, 33275, 32222}	9
LOC101928519	{32741, 13607, 33129, 32170, 32879, 32368, 32369, 32884, 32984}	9
COG5	{33128, 32876, 32429, 32179, 33207, 32057, 13980, 32093, 33054}	9
BDH1	{33239, 33223, 32233, 32554, 32786, 33011, 32342, 32343, 32601}	9
STPG2	{32802, 33128, 32684, 30798, 14350, 32528, 32727, 32989, 32222}	9
WDFY4	{32224, 32003, 32580, 32931, 30851, 33224, 32811, 32564, 33015}	9
MSRA	{13984, 22945, 32610, 32003, 1733, 33160, 32426, 32624, 32445}	9
CNTN1	{32865, 32386, 32425, 33162, 30770, 2931, 1847, 32154, 22939}	9
SOX2-OT	{32640, 32771, 32900, 32970, 32971, 32944, 32818, 32531, 32378}	9
LOC101928978	{32096, 32731, 3019, 2540, 31982, 31959, 32472, 3033, 32123}	9
BTBD9	{30822, 31979, 13964, 31981, 32818, 32821, 1847, 33181, 31999}	9
CAMK4	{33154, 33129, 32170, 32109, 32846, 32850, 30771, 32375, 32350}	9
SORBS2	{32354, 32610, 33193, 31989, 32377, 32155, 32381, 32542, 31999}	9
LOC283177	{32771, 32934, 3015, 13800, 32425, 32267, 3019, 32525, 33101}	9
STK32B	{32097, 32482, 33090, 33218, 32069, 30704, 32786, 32179, 32057}	9
RIMS1	{32096, 32448, 32164, 32165, 30726, 32970, 32651, 32971, 33271}	9
SPATA18	{13825, 13894, 32266, 30862, 30834, 31987, 32278, 32445, 32863}	9
HHIP	{32003, 32547, 30756, 13830, 32104, 32233, 13800, 30797, 32179}	9
PCDH7	{32672, 30722, 32431, 32498, 32469, 32437, 32760, 33081, 32571}	9
PAM	{32002, 13510, 2505, 3019, 13676, 30828, 32784, 31992, 22942}	9
SHROOM3	{32259, 33017, 30854, 32426, 32267, 30829, 32022, 8310, 32185}	9
ICOS	{32675, 11462, 32042, 33229, 32733, 33040, 32220, 32445, 33247}	9
SPANXN1	{32672, 32865, 32710, 32201, 32875, 31958, 32375, 32955, 33052}	9
CHD6	{32865, 32739, 32646, 32616, 32812, 32208, 32691, 30749, 32255}	9
C5orf17	{33090, 33239, 32902, 32903, 2540, 30797, 32208, 32695, 33054}	9
CCBE1	{33218, 32675, 30758, 33222, 32521, 32747, 32627, 32405, 32381}	9
C4orf22	{32068, 32358, 32713, 33195, 14350, 32079, 30770, 33047, 32121}	9
KANK4	{33064, 32303, 30804, 30869, 32342, 32343, 32854, 22939, 32475}	9
LOC101929488	{32192, 32448, 32672, 32069, 32646, 30791, 33197, 32947, 32857}	9
CBLN2	{32386, 32612, 3013, 32170, 3019, 32822, 32121, 32250, 32477}	9
COMMD10	{29152, 32164, 32165, 32906, 33130, 32140, 32109, 32528, 31957}	9
SND1	{30756, 32295, 32105, 8558, 3024, 30801, 32249, 13851, 33214}	9
CPNE4	{32161, 33158, 33194, 32875, 13964, 32429, 33099, 31963, 13980}	9
ATP9B	{32939, 30703, 32624, 32561, 32369, 32148, 32052, 32503, 32957}	9
ARPP21	{32386, 32453, 32556, 32496, 32497, 33203, 32341, 32342, 32343}	9
ETV3	{32323, 30851, 32326, 3019, 32975, 33199, 32145, 32691, 3029}	9
DIRC1	{33194, 32109, 31981, 32046, 32496, 32497, 32338, 32469, 32949}	9
POC5	{32161, 33093, 30800, 14385, 32403, 13624, 32505, 33274, 31999}	9
ANO2	{32802, 32548, 3015, 32684, 33199, 32208, 33201, 32531, 32318}	9
ANO4	{3012, 32876, 32908, 33199, 32370, 32535, 32667, 33214, 32479}	9
TACR1	{13798, 33160, 33193, 32811, 32752, 31987, 33052, 32766, 33247}	9
EPHA7	{32610, 33154, 32293, 33000, 32945, 14385, 32407, 32792, 31963}	9
ANXA1	{30848, 32097, 32641, 33000, 32304, 32944, 32535, 22942, 33247}	9
LOC643441	{32644, 32294, 13799, 32616, 32105, 32852, 32792, 32477, 32542}	9
ARHGEF28	{32837, 32686, 32496, 32497, 32944, 33235, 32855, 32798, 32223}	9
MIR4303	{32384, 32547, 32069, 30797, 32497, 32948, 3029, 32857, 22938}	9
PHACTR1	{32902, 32903, 30856, 31979, 33195, 32657, 32986, 30749, 32479}	9
FAM189A1	{32006, 3015, 2540, 33005, 2931, 32505, 13846, 32057, 32831}	9
RYR2	{22943, 32970, 32971, 32525, 32339, 33208, 33084, 32925, 32255}	9
ELK2AP	{32384, 32356, 33081, 33128, 33082, 32185, 32954, 30844, 32222}	9
EPB41L4A	{33248, 30822, 32361, 32970, 32971, 13964, 30832, 32082, 32925}	9
PTEN	{32738, 32616, 32105, 33130, 13964, 32046, 32373, 32821, 33207}	9
FAM172A	{32098, 32164, 32165, 2662, 33000, 32233, 33032, 10892, 33074}	9
PRKAG2	{32294, 13963, 32909, 32846, 32818, 32403, 32309, 32405, 32693}	9
MIR1297	{32192, 32224, 30728, 3019, 31981, 32752, 32405, 33083, 31966}	9
ZNF326	{32067, 3012, 32069, 32806, 32170, 32908, 32792, 32410, 32222}	9
ZNF716	{30856, 32142, 32913, 33201, 32692, 32792, 33274, 32412, 32126}	9
ACKR3	{13830, 33130, 32683, 32652, 32142, 32789, 33275, 32250, 32667}	9
TBX18	{31999, 32612, 11462, 30796, 33136, 32633, 32477, 33054, 32543}	9
SBF2	{32293, 13894, 3015, 32939, 32012, 31983, 32048, 32495, 32727}	9
METTL15	{29152, 32641, 32642, 32485, 33128, 30829, 32752, 33271, 33017}	9
LOC646736	{3016, 13868, 32429, 32812, 33136, 32405, 32022, 33017, 32412}	9
FAM86DP	{32900, 30796, 32208, 30833, 33235, 32789, 33015, 32731, 30845}	9
TBCK	{32068, 3013, 33061, 2662, 33067, 10892, 32528, 32093, 33214}	9
DSCAM	{32323, 30862, 32048, 32752, 32179, 32342, 32343, 32826, 32925}	9
MIR3668	{33218, 32485, 13894, 30728, 13964, 32684, 32789, 32022, 32984}	9
SLC26A7	{32386, 32738, 33224, 32041, 33074, 32726, 32311, 33179, 32989}	9
GAREM1	{8260, 32006, 13963, 30828, 32556, 33239, 32346, 33275, 12511}	9
FAM90A7P	{32512, 32042, 33067, 33197, 32850, 30771, 33047, 33052, 33246}	9
MIR3672	{32804, 32741, 30758, 33247, 2540, 32879, 32208, 32914, 32831}	9
MIS18BP1	{32002, 32646, 32651, 32693, 32789, 32535, 32731, 33084, 32222}	9
POM121L12	{32136, 32366, 33199, 3024, 30799, 32342, 32343, 33052, 32126}	9
LINC00871	{32834, 32646, 32710, 13964, 33197, 32469, 33237, 32505, 22939}	9
TBC1D5	{32192, 33194, 33195, 32784, 32948, 32309, 31994, 33276, 32190}	9
AGAP1	{30848, 32003, 33194, 10892, 3029, 31959, 32984, 33084, 31999}	9
MIR3924	{32641, 32804, 32201, 32875, 33036, 14350, 33136, 32692, 31959}	9
POF1B	{13984, 32201, 32425, 32906, 33194, 30862, 32528, 33048, 33082}	9
GMDS	{30788, 32381, 33032, 32846, 32309, 32986, 32123, 32733, 33054}	9
AKAP6	{32547, 32294, 33162, 13964, 13868, 30704, 33203, 32949, 32318}	9
LINC00971	{32738, 33223, 32136, 13800, 30705, 32182, 32955, 33084, 32638}	9
MIR548AG1	{32384, 32385, 22945, 3013, 32525, 1229, 32948, 13880, 30716}	9
GRM5	{32609, 32580, 32140, 33229, 32143, 30771, 32404, 32190, 12511}	9
TMEM38B	{32482, 32259, 2662, 33000, 33224, 30828, 32822, 33239, 30814}	9
DMRTA1	{32931, 30758, 2662, 33160, 32913, 32786, 32403, 32949, 33275}	9
ZNF423	{32356, 32548, 31974, 1733, 1673, 33130, 32208, 3026, 32954}	9
FAM135B	{32002, 32515, 32610, 1673, 8558, 30704, 33047, 33208, 33247}	9
LINC01582	{32354, 32355, 32356, 30791, 33000, 32813, 8558, 13851, 32382}	9
SLC9A9	{32898, 13800, 33195, 33036, 3024, 33041, 32786, 32821, 33017}	9
TERF2IP	{32068, 32165, 32548, 32683, 32556, 32143, 32155, 32220, 32475}	9
TCF7L2	{32610, 32426, 31982, 14350, 33203, 32404, 22938, 30749, 12511}	9
SALL1	{32641, 33217, 32003, 32484, 30822, 32948, 32377, 30778, 33086}	9
TENM3	{30848, 32908, 33197, 33230, 31985, 32593, 32051, 32343, 32445}	9
LINC01304	{30752, 30851, 3012, 32612, 32836, 3016, 32142, 30799, 32831}	9
MAP9	{33217, 32354, 32548, 32939, 32525, 33230, 32561, 31989, 33083}	9
ABCA13	{30756, 1733, 33160, 32267, 33260, 33171, 13880, 32633, 32093}	9
FAM129A	{32385, 13570, 33035, 33230, 32431, 32784, 32369, 33048, 32378}	9
FRMD4B	{33030, 33192, 32140, 3021, 32044, 32624, 33171, 32148, 32185}	9
FRMD4A	{32865, 33000, 2505, 33195, 30833, 33074, 32341, 31958, 32222}	9
LINC01322	{32609, 32161, 32706, 32794, 33074, 30771, 32630, 32249, 31994}	9
MIR5095	{32802, 30820, 32484, 32262, 30758, 30856, 32850, 33047, 32505}	9
ELMO1	{33125, 32262, 13830, 1349, 33260, 32944, 32691, 32535, 32477}	9
MIR5009	{32672, 33024, 1673, 32339, 32148, 31989, 32822, 32250, 32381}	9
AADACL2-AS1	{32869, 33061, 32104, 33130, 32847, 32437, 13942, 32151, 32152}	9
TCF4	{33154, 32262, 32233, 32426, 14350, 33201, 33052, 2717, 32126}	9
ZNF438	{32096, 33218, 32931, 31974, 33129, 13838, 32048, 32469, 33047}	9
LRFN2	{32288, 33061, 13607, 33193, 10892, 32752, 30834, 8310, 3033}	9
MIR548A3	{32864, 32482, 32900, 30856, 32425, 32906, 32686, 32953, 33211}	9
DYNC2H1	{13798, 32616, 13868, 32366, 14350, 13942, 32151, 32152, 32475}	9
LINC00353	{32039, 1673, 32076, 32813, 30862, 32495, 32564, 2717, 33247}	9
LINC01182	{32288, 30856, 33129, 2540, 32141, 32686, 32601, 33052, 33086}	9
AKAP7	{32644, 32970, 32939, 30796, 32971, 32366, 32784, 30704, 33276}	9
PIK3C2G	{32355, 33061, 32775, 33192, 33138, 32563, 32692, 32052, 32318}	9
ARHGAP29	{32900, 32710, 32713, 32366, 30862, 33074, 32373, 32153, 32954}	9
ESRRG	{32931, 32356, 2662, 3016, 33225, 13868, 32109, 32346, 2717}	9
DNAH14	{32068, 32294, 2662, 32041, 32048, 3026, 32691, 2931, 32022}	9
SYNE1	{32259, 32612, 32902, 32903, 30703, 33041, 32341, 31957, 32223}	9
DNAH11	{32069, 2662, 13676, 32430, 30801, 33074, 32342, 32343, 32601}	9
LINC00536	{3013, 32267, 33101, 32339, 32469, 32151, 32152, 31994, 30750}	9
MIR1273H	{32068, 33125, 32695, 32693, 12470, 32727, 33017, 33023}	8
ANK2	{32002, 32255, 30828, 33005, 32884, 31994, 33083, 32543}	8
ETAA1	{32096, 32739, 32070, 32818, 30771, 32693, 22966, 32249}	8
KCNV1	{32453, 32201, 32266, 33260, 32909, 14350, 32311, 30844}	8
ZNF608	{22945, 33032, 32110, 32945, 14385, 13980, 32350, 32831}	8
RYR3	{32651, 30828, 31982, 30832, 32082, 22966, 2717, 32030}	8
ANKH	{31974, 32141, 1847, 32208, 32342, 32343, 32726, 30778}	8
LOC100420587	{32641, 32482, 32644, 32039, 32012, 1847, 33239, 32766}	8
ALX1	{33092, 32710, 13510, 32620, 33203, 32346, 33214, 22943}	8
COL11A1	{32640, 33092, 32169, 30828, 3024, 32498, 32564, 32054}	8
TYW3	{32736, 32067, 33093, 32775, 32169, 13676, 14385, 3033}	8
WNK3	{33024, 32076, 32368, 32338, 32057, 33274, 33083, 32543}	8
LOC101929413	{2540, 31982, 31983, 32944, 32407, 33208, 32350, 32223}	8
RANBP17	{32256, 32164, 32165, 32076, 32141, 32143, 30832, 32410}	8
NCOR2	{32804, 32906, 32046, 32726, 13880, 3033, 32220, 32733}	8
ESRRB	{32515, 31974, 1673, 32747, 33203, 32469, 32726, 32731}	8
LOC101929710	{13984, 30851, 3013, 32710, 32528, 32145, 33271, 22939}	8
ENPP7P13	{32448, 32706, 3019, 33067, 30829, 32945, 32403, 30872}	8
PIP4K2A	{31979, 32977, 32850, 22939, 32121, 32250, 32475, 32412}	8
ENPP3	{32068, 32069, 3015, 32339, 13880, 32185, 32731, 32412}	8
ENOX1	{32864, 33099, 32812, 30829, 32368, 30864, 32052, 32543}	8
OSBPL8	{32512, 32386, 32165, 32070, 33040, 32794, 32475, 32477}	8
LOC102467222	{31979, 1229, 32847, 13653, 32857, 33276, 32222, 31999}	8
PIK3R1	{33124, 32361, 3021, 32429, 32497, 32082, 32955, 32477}	8
CSMD2	{32384, 32356, 30856, 3019, 33101, 32015, 32154, 31963}	8
KIFAP3	{30848, 32610, 30756, 32616, 32840, 32173, 32342, 32535}	8
C12orf75	{32651, 33101, 33070, 30735, 31989, 32661, 32249, 33276}	8
MYO9A	{32098, 13798, 32648, 32651, 32525, 32052, 33048, 33023}	8
TSPAN8	{32610, 31974, 30728, 32366, 32110, 32082, 32564, 33082}	8
CTBP2	{32651, 32875, 30829, 30797, 30832, 32311, 33084, 32445}	8
MYO1D	{32684, 3024, 32082, 33274, 32375, 32154, 13980, 33023}	8
MYO1B	{32358, 32361, 32110, 32015, 33237, 32407, 3033, 30778}	8
HMHB1	{33218, 8260, 33129, 3019, 32560, 32884, 32022, 32925}	8
PIEZO2	{32385, 1349, 33128, 32173, 30703, 32368, 31959, 32126}	8
PSD3	{32515, 32068, 32548, 32521, 32426, 33130, 32630, 30872}	8
ST8SIA1	{32356, 11462, 30728, 32747, 32852, 31957, 8310, 32926}	8
C3orf79	{30856, 31982, 33199, 32496, 32497, 32657, 32531, 31963}	8
EPB41L2	{32385, 32002, 32006, 32044, 32498, 32179, 13653, 33053}	8
MIR325HG	{30752, 32609, 30791, 32042, 32852, 33047, 32731, 32126}	8
LRRC3B	{33248, 22497, 13510, 32692, 31957, 32057, 32986, 30748}	8
LOC100288798	{33024, 32161, 32453, 32616, 32495, 32786, 31989, 32766}	8
MIR3675	{32834, 33090, 3025, 33011, 33235, 32693, 33015, 32667}	8
HS6ST1	{32512, 32641, 32547, 32747, 32847, 32052, 32152, 32378}	8
WRN	{33090, 33218, 11462, 32521, 32687, 32303, 33136, 32148}	8
LINC01378	{32857, 32609, 33158, 32373, 32505, 32220, 30845, 30750}	8
NBEA	{32739, 33061, 10892, 30797, 32109, 32909, 33275, 32667}	8
ERC1	{33030, 32812, 14350, 32497, 33201, 32378, 32731, 32412}	8
LINC00587	{32256, 32802, 32710, 32173, 32977, 32503, 31992, 33052}	8
EPHA5	{32672, 33124, 33130, 3019, 22966, 3033, 32220, 32479}	8
NAMPT	{22945, 32418, 32358, 32262, 13868, 32788, 32661, 33245}	8
ZNF521	{32482, 33090, 2505, 32267, 32109, 32657, 32821, 32695}	8
SEMA3E	{32580, 32293, 32645, 13800, 32425, 32044, 1847, 33214}	8
LOC100130331	{33090, 1733, 33222, 32369, 33179, 33083, 32766, 32255}	8
CREB5	{22497, 22945, 32323, 13924, 32804, 32048, 32407, 33245}	8
AP1G1	{32640, 32097, 32259, 32547, 30822, 32341, 13942, 32343}	8
C20orf78	{30851, 32295, 32141, 33101, 32015, 32857, 22939, 32766}	8
ZNF704	{32547, 32836, 32006, 32136, 32042, 32079, 32368, 33247}	8
CNTNAP4	{22497, 33271, 32152, 32293, 32201, 32151, 31992, 30778}	8
PREP	{30820, 32165, 32906, 32909, 32944, 32082, 30771, 32022}	8
PREX2	{32484, 32645, 32266, 32528, 32822, 32378, 32093, 33054}	8
NTNG1	{30822, 22504, 32437, 33016, 32953, 33082, 33275, 30748}	8
NOL4	{13984, 32386, 32453, 33125, 32775, 32846, 32472, 30844}	8
RBM47	{32067, 32039, 33211, 32822, 33016, 32986, 32155, 32638}	8
FZD1	{13510, 30758, 32425, 3019, 30798, 33138, 30814, 32831}	8
TFAP2C	{22945, 32355, 32173, 32368, 32848, 33208, 32155, 32925}	8
VPS13B	{32256, 33246, 30797, 32912, 31989, 32727, 32733, 33181}	8
LINC00992	{32068, 32620, 31983, 32304, 33074, 31987, 32693, 33271}	8
LOC101926960	{32096, 33224, 32560, 32638, 32469, 31994, 33245, 32190}	8
LINC00968	{32900, 32359, 32136, 1229, 32784, 3025, 33015, 30872}	8
UNCX	{32224, 33218, 33124, 32012, 32593, 32057, 32250, 32220}	8
ACTRT1	{30848, 30822, 33032, 32847, 32624, 32789, 13977, 30749}	8
GABRB1	{32837, 33032, 32620, 32695, 32792, 32601, 32378, 32382}	8
LOC100996654	{22497, 32610, 11462, 32806, 33128, 30828, 32079, 33136}	8
CCDC179	{32418, 32484, 30822, 30856, 32041, 32876, 33207, 32925}	8
TGS1	{30850, 3015, 22504, 32495, 32015, 31985, 32818, 32030}	8
SPRY2	{32640, 30856, 1673, 33247, 33101, 30771, 32667, 31999}	8
LINC01206	{32609, 32934, 32295, 30828, 32813, 32110, 3026, 33074}	8
RFC3	{32931, 32837, 33125, 32618, 32657, 32691, 33271, 32222}	8
MAST4	{32609, 32738, 32006, 30829, 30735, 32563, 32155, 32126}	8
CELF2	{30728, 33160, 32970, 32971, 33193, 30834, 32947, 32342}	8
VPS8	{32161, 13800, 33035, 32179, 32182, 32022, 32630, 33081}	8
RERE	{32548, 2662, 30797, 33230, 32495, 1229, 32311, 33208}	8
IRX3	{30752, 32865, 32620, 32947, 32884, 30872, 30716, 33053}	8
MAP3K7	{13984, 32355, 32548, 2717, 30800, 32821, 33084, 32445}	8
CD82	{32512, 32325, 14385, 32818, 31987, 33138, 32342, 32667}	8
IQSEC1	{32384, 32898, 33218, 1673, 32044, 30735, 32338, 32222}	8
CDCA7	{29152, 32418, 32295, 32651, 32528, 33136, 30705, 30749}	8
VAPA	{22945, 32386, 32521, 33162, 32944, 32531, 32821, 31994}	8
NRIP1	{32385, 3012, 22504, 33130, 32366, 32687, 32338, 33016}	8
IQCA1	{32931, 31974, 30797, 32271, 33211, 32633, 33083, 32350}	8
NPSR1-AS1	{33154, 13963, 30705, 32498, 32692, 32949, 33239, 12511}	8
PPP4R2	{32164, 32294, 32934, 32906, 32975, 32082, 32630, 32190}	8
PRDM9	{30722, 32355, 32069, 32341, 31957, 32405, 32667, 33276}	8
ABCC4	{32672, 32641, 33086, 32233, 32425, 32939, 32846, 32222}	8
MAML3	{32096, 13607, 33032, 32426, 32909, 14385, 33239, 32925}	8
CCSER2	{32002, 32386, 33067, 32142, 32847, 32370, 33054, 32831}	8
VENTXP1	{30752, 32003, 32325, 32906, 32687, 32410, 32381, 33247}	8
NPFFR2	{32804, 13798, 33030, 32648, 32201, 32303, 8310, 33179}	8
TEX29	{32806, 33224, 33193, 32813, 32179, 32789, 32151, 32152}	8
RELN	{32644, 13607, 1673, 32651, 33230, 32151, 32152, 13977}	8
NOX3	{33248, 32323, 33195, 14350, 33199, 32048, 32786, 32726}	8
PRKCE	{13984, 32354, 30788, 22504, 1673, 32846, 32469, 33271}	8
RBFOX3	{32161, 32356, 32741, 32233, 32016, 32048, 32760, 32255}	8
C9orf72	{3016, 32012, 30832, 32338, 30771, 32948, 32182, 30748}	8
KCNH5	{32002, 32355, 33035, 33230, 32115, 32121, 32382, 33023}	8
NEO1	{3013, 33064, 32169, 33160, 33067, 31983, 33081, 31999}	8
AGMO	{33125, 30822, 33130, 32747, 32813, 30801, 33011, 33208}	8
AGPAT4	{32002, 32354, 32939, 32846, 32082, 33203, 32469, 32986}	8
LINC00644	{30822, 30728, 32201, 32687, 30833, 33138, 32123, 2717}	8
LTBP1	{33090, 32624, 14385, 32338, 33239, 22939, 33181, 33246}	8
MIB1	{8260, 33067, 33195, 32813, 32148, 32601, 33276, 32925}	8
KCNJ6	{32900, 1349, 31981, 32016, 1847, 32378, 32475, 32350}	8
MICU1	{13800, 33193, 32366, 33203, 13846, 33015, 33017, 32475}	8
PMAIP1	{13607, 3015, 33195, 13868, 32726, 3033, 32571, 32255}	8
RAP2B	{32096, 33124, 32556, 32110, 32949, 31992, 33082, 32382}	8
CACNA1E	{32864, 13798, 33129, 33225, 32638, 2931, 32667, 32350}	8
CACNA1C	{32738, 3013, 13607, 32683, 30797, 32821, 32378, 32093}	8
CACNA1A	{32641, 32484, 3016, 30796, 32879, 33040, 32052, 33081}	8
GHR	{32644, 32325, 33246, 32271, 32945, 14385, 32535, 32350}	8
SOX11	{30756, 32804, 13830, 32169, 32528, 32945, 32182, 32407}	8
KCNMB2-AS1	{32610, 32484, 32006, 22943, 32170, 33230, 32661, 32479}	8
SH3PXD2B	{33218, 13924, 33099, 32366, 31982, 32657, 32692, 33084}	8
LRRN2	{33193, 3019, 32044, 32939, 32975, 32531, 32222, 22943}	8
KCNQ1	{30850, 13830, 32498, 32505, 33239, 32377, 32381, 32318}	8
LOC100506403	{32224, 32738, 13510, 32361, 32683, 32957, 32477, 32479}	8
GAS7	{32323, 32485, 32110, 3025, 32691, 32148, 31994, 30749}	8
MCTP2	{33125, 32426, 31979, 30829, 30735, 33136, 32949, 32284}	8
KCNE4	{32902, 32233, 32170, 32620, 32079, 13846, 32182, 32601}	8
SLC44A5	{13984, 13799, 30728, 32788, 32342, 32343, 32410, 30844}	8
SCAPER	{32610, 32006, 32201, 32170, 33099, 33171, 13980, 32925}	8
GACAT3	{33090, 32612, 32906, 32912, 32338, 32403, 32437, 13977}	8
CHD9	{32640, 33024, 32140, 1229, 32528, 32947, 32535, 32925}	8
KALRN	{32484, 32326, 14350, 30801, 32850, 32341, 32342, 32121}	8
LINC00924	{32512, 32386, 32068, 32934, 32977, 32914, 31987, 32789}	8
CHL1	{30829, 8558, 32687, 32303, 32847, 32726, 33181, 32542}	8
THNSL2	{32802, 32164, 32165, 32902, 32903, 30864, 32692, 30716}	8
MEAT6	{32931, 32580, 32006, 3015, 31979, 32912, 3033, 32826}	8
MED13L	{32453, 13676, 32271, 32848, 33237, 33207, 32475, 32479}	8
ADCY2	{30851, 32648, 32266, 13581, 30770, 30771, 32309, 13977}	8
GALNT13	{32386, 32869, 30726, 31981, 30799, 13942, 32798, 32542}	8
CASZ1	{32902, 32903, 32651, 2540, 32377, 32826, 30844, 32766}	8
SP100	{32418, 32710, 32620, 32366, 30869, 32022, 13624, 32926}	8
SRGAP3	{13984, 32453, 30857, 32693, 32054, 33017, 30749, 32030}	8
CASC16	{30791, 33223, 32970, 32971, 33005, 32109, 33136, 33171}	8
LOC101928535	{32836, 32325, 13830, 30728, 33193, 30829, 32528, 32638}	8
ADRA1A	{32802, 33092, 32645, 32233, 2931, 32148, 31994, 32255}	8
FAM84B	{32738, 3012, 33030, 3015, 13868, 32531, 32948, 33207}	8
ZNF385D	{13607, 13800, 32788, 33211, 33047, 32155, 33084, 32543}	8
TDRD15	{33024, 32738, 30791, 32875, 32115, 32789, 13653, 32794}	8
PEMT	{32164, 32044, 30798, 32142, 33070, 32404, 13624, 33274}	8
RNGTT	{32098, 32837, 32201, 32110, 32271, 32944, 32986, 32126}	8
PHF14	{32736, 32811, 32495, 32115, 32564, 32788, 32185, 33214}	8
GPRIN3	{33154, 33223, 32109, 32431, 32975, 32145, 31983, 33083}	8
MIR8065	{32418, 32794, 33061, 10892, 32850, 32250, 30749, 32318}	8
MLIP	{32288, 32161, 32975, 30704, 33074, 32633, 32954, 33181}	8
GRIK1	{32192, 32739, 3012, 3016, 32784, 32627, 33237, 32054}	8
SGCD	{32096, 13570, 32482, 32612, 32784, 32848, 33084, 33181}	8
MIR6730	{2662, 32267, 32109, 32593, 33138, 32179, 32126, 12511}	8
DNAH5	{30788, 11462, 32141, 31983, 32788, 13846, 32250, 33086}	8
LOC102724084	{33158, 32683, 32684, 32141, 32913, 32338, 33237, 30748}	8
MIR548AC	{30850, 32806, 32616, 13868, 30705, 33203, 30804, 32798}	8
TSHZ3	{32002, 32294, 33160, 33224, 33067, 30828, 3019, 32912}	8
GRM1	{32610, 32067, 32006, 32775, 33000, 2662, 32126, 32255}	8
PUM3	{29152, 32326, 32426, 32618, 3024, 32752, 31989, 32126}	8
PDE1A	{32580, 32900, 32710, 30828, 30798, 32847, 32788, 32926}	8
CUL2	{32640, 32515, 33064, 10892, 30798, 32022, 32984, 33247}	8
PDGFRA	{29152, 33090, 13800, 32840, 32266, 32746, 33195, 32784}	8
MYCBP2	{32385, 2662, 32876, 30735, 13977, 32989, 32766, 31999}	8
MROH5	{32096, 32642, 32580, 31974, 32429, 32847, 30864, 8310}	8
LINC01951	{32002, 32003, 33090, 32869, 32651, 32304, 32148, 33016}	8
LOC105376360	{32354, 33223, 32201, 32015, 3025, 32022, 32057, 30845}	8
STK39	{32288, 32580, 32233, 32267, 3024, 32563, 32855, 33083}	8
ZNF184	{32898, 30756, 32485, 32648, 32105, 32437, 32953, 32255}	8
BNC2	{32104, 3019, 32304, 32798, 13880, 32057, 32154, 32766}	8
DOCK3	{13894, 33064, 14350, 32208, 31989, 31994, 32733, 32030}	8
STXBP5-AS1	{32385, 32609, 32535, 33036, 32110, 32082, 32151, 32152}	8
MIR548T	{30848, 32044, 32525, 32686, 32051, 32341, 32630, 32223}	8
LMNTD1	{32802, 32295, 32616, 32425, 33276, 33015, 30844, 2717}	8
EBF1	{32482, 30857, 32110, 32593, 32945, 32469, 32278, 32955}	8
STK31	{33217, 32002, 32323, 32484, 22945, 32295, 10892, 32472}	8
LOC349160	{30752, 32641, 32164, 32165, 32836, 33036, 32914, 32726}	8
TRIM42	{32610, 32612, 32044, 32249, 10892, 32185, 32667, 30750}	8
SMC2	{33207, 32164, 32165, 22943, 14385, 32695, 32863, 32831}	8
BMPR1B	{32706, 30851, 32484, 32006, 32105, 32430, 32182, 32479}	8
LINC02208	{32580, 22504, 33160, 14350, 32560, 32913, 32535, 32955}	8
RNF219-AS1	{32610, 32126, 32802, 30726, 33193, 32497, 32984, 32318}	8
LHFPL3	{32386, 1349, 33222, 30796, 32044, 32179, 32953, 31999}	8
TSNAX-DISC1	{32512, 30758, 2662, 32648, 32686, 33207, 32760, 30716}	8
LOC440434	{32418, 32548, 33030, 32170, 33041, 12470, 32284, 30717}	8
MIR6082	{33093, 32683, 31987, 32341, 1847, 13624, 32857, 32733}	8
KRR1	{32096, 32640, 32644, 31974, 32046, 32182, 32475, 22943}	8
TRIML1	{32710, 30726, 33222, 33005, 30869, 32571, 33276, 32863}	8
HERC1	{13825, 32354, 33125, 33101, 31983, 32469, 32342, 32343}	8
DTNA	{13570, 30857, 32082, 32148, 32182, 33271, 33053, 32863}	8
MIR6130	{33086, 32267, 32173, 32495, 30770, 32822, 32503, 32798}	8
KLHL13	{32126, 32683, 30862, 33199, 32913, 32691, 32789, 32350}	8
TPRG1	{32641, 32804, 13676, 32657, 32949, 31959, 33084, 32381}	8
DCAF8L1	{30726, 13830, 33192, 33162, 33163, 32143, 32977, 33271}	8
SLC25A13	{32384, 30722, 32644, 32267, 32683, 32179, 33246, 33247}	8
ZFP64	{22945, 32741, 32425, 32430, 30799, 3024, 32593, 32338}	8
HERC2P3	{32224, 33217, 33192, 3026, 32726, 32954, 33084, 12511}	8
DLEU1	{32642, 32645, 33192, 33194, 32684, 32847, 32309, 30845}	8
MIR514A2	{32736, 33154, 32954, 32847, 32855, 32794, 32284, 33053}	8
MTPN	{32126, 33005, 32271, 14385, 32914, 2931, 13846, 32926}	8
LINC01613	{32934, 33158, 1229, 33230, 32495, 32850, 32627, 30716}	8
LAMA2	{32288, 30854, 32618, 33099, 32652, 32429, 32686, 32624}	8
MTMR8	{32840, 32266, 32847, 30804, 32022, 33047, 32185, 33053}	8
BICC1	{32869, 32326, 33193, 31985, 13653, 32949, 32153, 32826}	8
ATP6AP1L	{30726, 33129, 10892, 32304, 32561, 32850, 32693, 31992}	8
ZDHHC11	{32616, 33032, 32140, 31957, 32855, 30778, 32799}	7
RGS3	{32097, 32323, 13510, 32359, 33223, 32948, 33179}	7
KCNB2	{22942, 32143, 32657, 32082, 2931, 30872, 32030}	7
SLC4A4	{1733, 32105, 32141, 30705, 32115, 30804, 22965}	7
CLINT1	{32266, 30798, 32846, 32472, 32154, 2717, 32799}	7
LINC00854	{32192, 32836, 13799, 13607, 33099, 32342, 31994}	7
CLEC14A	{32644, 32710, 31979, 13581, 32813, 13977, 32410}	7
CLIC5	{32068, 33092, 32648, 32713, 30862, 32082, 32633}	7
DCDC1	{32164, 32485, 32165, 13800, 33129, 1229, 32208}	7
KCNAB1	{32706, 32426, 32683, 30796, 30705, 32115, 33214}	7
TRIM71	{32355, 33035, 32593, 32052, 32788, 31959, 31999}	7
IGSF21	{30722, 32366, 32369, 32818, 32564, 32405, 32222}	7
GALNT14	{32256, 32161, 30854, 32840, 32042, 30773, 32223}	7
SEC14L1	{32098, 32067, 32136, 32201, 32076, 33041, 31987}	7
ADGRA3	{29152, 32326, 32651, 33197, 32686, 32884, 32378}	7
LOC101928304	{32610, 32259, 32713, 30828, 30833, 32185, 33054}	7
WAPL	{32164, 32165, 31974, 33223, 30796, 32151, 32152}	7
NHLRC2	{30752, 32098, 31999, 32515, 32338, 33181, 32255}	7
PDSS2	{29152, 3013, 13799, 32648, 3015, 30799, 8310}	7
FASLG	{33217, 32931, 30758, 32359, 30748, 32469, 32412}	7
FANCC	{32641, 32006, 32686, 30834, 32123, 32957, 33023}	7
RASGRP3	{13825, 32343, 32375, 32266, 32342, 32054, 33181}	7
NFIB	{32164, 32165, 33160, 33193, 3019, 33195, 31959}	7
CNTLN	{32836, 33093, 33099, 32684, 32054, 13624, 32638}	7
LINC00618	{32256, 30820, 32069, 30788, 32713, 32847, 32855}	7
IGF1	{32259, 32136, 32624, 30771, 32148, 33276, 32190}	7
LINC00838	{29152, 32675, 33061, 13964, 32472, 32831, 32543}	7
LINC01526	{32386, 3013, 31981, 3026, 30872, 13980, 32542}	7
ROR1	{33067, 31979, 30703, 32368, 33235, 32222, 32255}	7
DPYD	{32097, 33217, 32165, 32620, 33260, 32249, 32826}	7
ZCCHC6	{32354, 32836, 13510, 32913, 33011, 32667, 30716}	7
SASH1	{33222, 32136, 32648, 32876, 8558, 32847, 32057}	7
ID4	{32876, 31985, 33011, 32309, 32054, 13880, 32410}	7
KCNIP1	{33194, 32079, 32368, 32469, 33276, 33245, 32863}	7
AIG1	{32096, 32484, 32453, 32947, 32948, 32410, 32412}	7
LINC01515	{32736, 30822, 13607, 32143, 31983, 33235, 33271}	7
PTGER3	{33090, 13800, 1673, 32015, 32691, 32278, 32284}	7
LOC100506274	{32068, 3015, 32620, 32949, 32311, 33245, 32030}	7
TLN2	{32418, 33154, 32068, 1349, 33101, 32173, 32531}	7
SH3RF3	{13570, 32067, 32648, 32498, 32472, 30778, 32984}	7
LOC101928858	{32482, 30756, 32563, 32949, 32022, 22939, 32284}	7
SSBP2	{32521, 32618, 13676, 32012, 30832, 32339, 33023}	7
FAM19A5	{32256, 13924, 32165, 33074, 30804, 33208, 32445}	7
LOC284788	{32259, 13924, 32262, 33099, 10892, 32182, 2717}	7
TBC1D1	{32970, 32971, 32525, 32496, 32497, 2931, 32863}	7
MIR646HG	{32098, 32453, 33067, 32684, 13964, 30829, 33081}	7
TMC1	{32418, 32739, 32165, 33222, 32775, 32848, 2931}	7
ELAC2	{32224, 32865, 33005, 14350, 32496, 32370, 31957}	7
UBE3A	{32002, 33090, 32837, 31981, 33005, 32054, 32350}	7
CARD11	{32736, 1733, 30758, 13798, 1229, 32115, 31989}	7
NINJ2	{1733, 13798, 13799, 13800, 32811, 32304, 2717}	7
LINC00708	{32418, 33090, 32651, 32652, 31994, 32477, 32831}	7
AKAP13	{32224, 32304, 32145, 30834, 13980, 32445, 32831}	7
AK9	{32453, 32902, 32648, 30862, 32110, 30834, 32788}	7
LINC00707	{32675, 32710, 33197, 32846, 32143, 32153, 22942}	7
FAM170A	{32262, 30728, 32170, 30797, 32368, 30800, 32542}	7
FAM78B	{32256, 32642, 32618, 33229, 32912, 32370, 32571}	7
ARSJ	{31979, 32142, 30862, 14385, 32627, 32284, 33214}	7
NEDD9	{32802, 3013, 33208, 32616, 33224, 32984, 32667}	7
LOC285762	{32385, 13924, 13510, 33162, 14350, 30771, 32727}	7
LY86	{33030, 30791, 33040, 32593, 33017, 31963, 32381}	7
OPA1	{13924, 33093, 32070, 32521, 33225, 14350, 32624}	7
WDR1	{32068, 3013, 33000, 32426, 31983, 32852, 33083}	7
CNGB3	{32672, 32710, 32145, 33274, 32052, 32250, 22943}	7
CAND1.11	{32256, 32164, 32165, 32970, 32683, 32971, 32143}	7
LINC00692	{32865, 30756, 33030, 32109, 32339, 32375, 33245}	7
PICALM	{13894, 32710, 13676, 32303, 32528, 13653, 32054}	7
PRKCI	{32356, 32039, 32713, 1673, 3021, 12470, 31963}	7
TP53TG3	{33093, 3016, 33101, 33199, 32953, 33084, 33181}	7
LOC389906	{33064, 33032, 32266, 32304, 8310, 32954, 33246}	7
CDK17	{32837, 32497, 32977, 33201, 32503, 31966, 32831}	7
PPP2R5E	{32256, 32262, 32648, 33035, 10892, 33237, 32503}	7
GULP1	{32098, 32042, 33195, 32110, 32375, 32857, 32799}	7
MAML2	{13825, 32747, 30716, 32079, 32563, 32954, 32220}	7
NSG2	{32224, 32259, 32356, 32837, 32136, 32140, 31987}	7
MALT1	{12511, 32355, 33125, 32651, 32271, 32733, 32479}	7
SIM1	{32381, 30854, 30735, 32630, 32957, 33053, 30717}	7
CCR4	{32644, 32006, 32142, 32593, 32338, 32054, 32503}	7
DGKI	{32898, 3016, 2505, 32142, 33235, 32341, 33247}	7
NSUN3	{32931, 32710, 32326, 32975, 32370, 30804, 33214}	7
SMG1	{32609, 32126, 30851, 3025, 32531, 32948, 32190}	7
LOC101927630	{32485, 32525, 32016, 32884, 33237, 33016, 32255}	7
TCF12	{13570, 33218, 33101, 33199, 32784, 32949, 13851}	7
LINC01036	{22942, 32190, 32453, 31974, 32341, 32250, 32350}	7
TCERG1L	{30788, 32804, 32426, 32366, 32624, 32369, 30814}	7
MMD	{32641, 32356, 32039, 32652, 30703, 32338, 13851}	7
VIPR2	{32836, 33193, 32140, 32692, 13851, 30748, 30845}	7
ABTB2	{32259, 32580, 32356, 2505, 33016, 33017, 31999}	7
GRIK4	{29152, 1733, 32429, 33041, 33047, 32153, 30748}	7
MAGEC2	{32512, 33158, 32170, 32821, 32410, 32346, 32222}	7
MPP7	{32294, 32039, 33160, 33260, 32630, 32182, 32255}	7
SMIM20	{32869, 32293, 32934, 32016, 32179, 32437, 2717}	7
CDH7	{32610, 3012, 32485, 32687, 32657, 30717, 30750}	7
NRP1	{32046, 32303, 32879, 32145, 3025, 32148, 13980}	7
FOXP1	{32096, 32706, 32453, 33093, 32403, 31959, 32472}	7
NR2F2	{32802, 8260, 11462, 33160, 1673, 32052, 33047}	7
NR5A2	{32902, 11462, 32903, 32012, 2931, 1847, 30748}	7
IRS2	{32706, 32482, 30728, 32879, 22966, 32954, 32479}	7
ATXN7L3B	{32356, 33092, 32070, 32136, 32651, 32818, 30834}	7
PRAG1	{1349, 33223, 32846, 32015, 32338, 32818, 32381}	7
NRDC	{32370, 32148, 13624, 32505, 32410, 32222, 33023}	7
SIPA1L1	{13830, 33162, 30834, 32852, 13846, 30748, 32542}	7
MAP2	{13570, 32834, 32652, 13581, 3029, 1847, 13980}	7
RPS6KA2	{30752, 31999, 32806, 32977, 32731, 32318, 32799}	7
ABCA1	{33093, 32169, 30799, 32342, 32343, 32955, 32222}	7
ATXN1	{32295, 13964, 32528, 32377, 32115, 32884, 32057}	7
FRMD5	{32361, 33194, 33195, 32140, 32148, 32377, 32123}	7
LAMC1	{32359, 33223, 30829, 32627, 32342, 31958, 32760}	7
ABCA5	{32804, 32838, 31985, 32369, 31987, 30771, 32341}	7
GSK3B	{32736, 33217, 32612, 32975, 32944, 33171, 32661}	7
VAT1L	{33023, 13799, 32556, 32469, 32343, 32857, 32479}	7
VAV2	{33035, 3021, 32430, 33199, 32410, 22942, 32831}	7
ITGA6	{32640, 30756, 33061, 1349, 33000, 31992, 30778}	7
SLC35F3	{33024, 30851, 30758, 13963, 32012, 32179, 30773}	7
MRM1	{13570, 32016, 33275, 31957, 32410, 32378, 32155}	7
RFX6	{32164, 32165, 33093, 33194, 32811, 14350, 32143}	7
RB1CC1	{32802, 32812, 32813, 32818, 32564, 30748, 32445}	7
DNM3	{32642, 32295, 32201, 32429, 31989, 30872, 32381}	7
PDK1	{32482, 32970, 32971, 33197, 13653, 33271, 32475}	7
IL20RB	{33125, 13510, 32170, 31979, 32528, 30770, 33274}	7
BAZ2B	{32256, 33090, 32836, 1847, 32495, 30800, 33271}	7
DOCK1	{29152, 32609, 32580, 30798, 32341, 13942, 32542}	7
LOC100507477	{22945, 11462, 32039, 32913, 3026, 14385, 2717}	7
ADAM23	{32641, 32675, 32068, 32170, 13964, 32445, 33023}	7
MINDY3	{33092, 32293, 32359, 32425, 32789, 32318, 33054}	7
MAD1L1	{32484, 1733, 32136, 32620, 33005, 32949, 12511}	7
MDGA1	{33024, 32739, 32325, 32838, 31974, 14350, 33247}	7
LINC01191	{32384, 32233, 32687, 32304, 32498, 32249, 32479}	7
ADAMTS17	{32097, 32684, 32271, 32564, 32373, 32789, 33246}	7
SLC10A7	{32288, 13984, 32006, 1673, 32267, 30829, 32925}	7
LDLRAD4	{13825, 32003, 13838, 32854, 31994, 32155, 32925}	7
NKAIN3	{30820, 33222, 32944, 33235, 32469, 32854, 33023}	7
ME3	{32067, 13799, 32426, 33199, 30832, 32155, 32126}	7
ADAMTSL1	{32068, 33125, 32070, 33160, 32847, 32093, 32126}	7
TRIM21	{32651, 2540, 32145, 33235, 32342, 32343, 30872}	7
FBXL17	{33150, 31999, 32325, 32070, 30800, 32798, 32255}	7
RFX3	{32934, 32361, 32426, 32521, 32141, 32691, 32121}	7
MAD2L1	{32521, 32554, 33195, 13676, 32848, 32692, 30814}	7
SVEP1	{32105, 32169, 32082, 32638, 32855, 32475, 32030}	7
GABRB2	{32485, 32902, 32903, 1349, 32535, 32727, 32057}	7
CFAP77	{32838, 3021, 32370, 32051, 32854, 31992, 32766}	7
PRICKLE2	{32096, 32385, 32609, 13830, 32426, 32431, 31985}	7
FYN	{33154, 32164, 32165, 30758, 33067, 30829, 2717}	7
CEP128	{33024, 32706, 32325, 33160, 32906, 32986, 22942}	7
BAIAP2L1	{32293, 32368, 32528, 32913, 32342, 32472, 30778}	7
FZD10	{32096, 32672, 32865, 33195, 32652, 30833, 22965}	7
MB21D2	{32612, 32775, 3024, 32850, 33239, 30717, 32382}	7
PPM1L	{32192, 33214, 33000, 32683, 31957, 32731, 32126}	7
NNT	{32736, 32485, 32110, 30799, 32405, 32381, 33023}	7
LOC101927815	{32642, 33154, 32359, 32811, 13868, 32784, 32369}	7
IMPAD1	{32672, 32006, 32267, 32208, 32054, 30749, 32638}	7
LOC101927822	{32738, 32067, 32366, 32752, 32145, 32912, 30717}	7
SPP2	{32618, 32752, 32369, 33011, 32789, 32505, 33052}	7
ATOH1	{3016, 32368, 13846, 32375, 32989, 32925, 32222}	7
KSR2	{32164, 32165, 33223, 32908, 32945, 32852, 33053}	7
TFPI	{33093, 13510, 33130, 30798, 32304, 32727, 32984}	7
GABBR2	{32355, 33092, 3013, 13798, 3021, 30814, 32318}	7
SLC35F1	{32267, 3029, 31958, 22965, 32410, 32123, 32957}	7
LOC101927881	{32672, 32484, 30728, 10892, 32564, 32503, 22943}	7
BARX2	{32418, 13510, 30797, 32046, 30833, 32179, 32220}	7
RAP2A	{32070, 30726, 32110, 32015, 32727, 32378, 32222}	7
DSCR3	{32385, 32453, 32326, 32361, 32430, 13977, 13980}	7
TMEM229A	{32739, 32710, 30726, 32914, 32469, 32955, 30749}	7
CPQ	{33024, 33194, 31981, 32046, 32687, 32182, 3033}	7
ERG	{32355, 32426, 13868, 32955, 32799, 32190, 32479}	7
LINC01384	{8558, 30801, 3025, 2931, 32121, 32633, 32479}	7
CPED1	{8260, 33158, 32914, 32404, 32341, 32342, 32343}	7
KIAA1456	{32096, 32262, 33000, 32082, 3029, 32822, 32479}	7
CPNE8	{3013, 33070, 32303, 32949, 32630, 32542, 32799}	7
LRRC30	{32675, 32944, 32051, 33275, 31992, 32857, 32123}	7
RIPOR2	{32192, 32326, 32361, 32142, 3026, 3029, 32543}	7
C1orf87	{30848, 32648, 32142, 30862, 32311, 30717, 32255}	7
STK3	{32354, 32739, 30834, 32564, 13942, 32054, 13851}	7
WWC1	{32834, 32675, 2505, 32076, 30704, 33171, 32405}	7
ANO10	{32644, 32136, 32303, 32531, 32503, 13980, 32798}	7
LOC101929528	{30820, 13977, 32531, 30773, 32377, 33245, 33246}	7
EDAR	{32706, 32358, 31981, 32909, 30864, 32220, 30814}	7
RAB3GAP2	{32325, 32838, 32361, 30804, 33237, 32375, 33208}	7
HRH4	{32259, 33129, 33197, 30833, 32821, 22965, 32638}	7
C1orf140	{32323, 30791, 32811, 30797, 32909, 33101, 31987}	7
LINC00430	{32430, 32847, 32311, 32185, 32123, 32989, 32222}	7
ARID2	{33160, 32201, 3016, 3021, 32370, 32692, 31963}	7
CPA6	{32512, 32802, 3013, 32648, 33195, 32405, 32760}	7
EBF2	{32864, 32616, 33000, 32042, 32624, 33136, 32984}	7
CYTOR	{32256, 33154, 32295, 32687, 3024, 32912, 32731}	7
SLC7A14	{32641, 32359, 30856, 13581, 33201, 32857, 22942}	7
SFRP2	{32752, 32627, 32341, 32342, 32343, 32249, 33274}	7
LOC101929452	{32610, 33032, 30833, 32822, 31959, 13880, 32185}	7
LOC100289230	{29152, 32386, 32359, 13868, 32876, 32855, 13880}	7
RYBP	{13924, 33035, 33229, 32563, 22938, 32381, 32798}	7
ANKRD20A3	{33150, 32675, 30822, 32813, 32912, 30716, 32542}	7
CYSLTR2	{33125, 33192, 32811, 32876, 33101, 33171, 33082}	7
CYP7B1	{32161, 32746, 32813, 32015, 33011, 32857, 32093}	7
PLA2G4A	{29152, 32580, 32359, 13676, 32148, 13653, 32311}	7
LINC01370	{32840, 32093, 33036, 33237, 32630, 32220, 30717}	7
LOC105755953	{32738, 32837, 32325, 32846, 30804, 33084, 33086}	7
TRPC6	{32970, 32971, 32752, 30801, 31985, 32564, 32382}	7
RNF220	{13570, 32836, 11462, 32563, 32051, 33235, 13846}	7
PKP4	{22945, 32771, 33093, 1673, 32683, 32912, 32220}	7
KIF13A	{30850, 33154, 32484, 32233, 1229, 32846, 33048}	7
HIVEP1	{32323, 32612, 33193, 32876, 33101, 32503, 32926}	7
DYSF	{30756, 2505, 32076, 33101, 30862, 32977, 32311}	7
SNTG2	{32386, 30799, 3024, 32977, 30872, 32121, 30750}	7
HNMT	{32256, 13825, 32288, 32645, 33130, 32752, 30716}	7
MYO5B	{30788, 30856, 33160, 33162, 32311, 32857, 32030}	7
SYT6	{32256, 13798, 32201, 13963, 32601, 22938, 32542}	7
OTOR	{32736, 32610, 32975, 32048, 30800, 32341, 32986}	7
SLC9A7	{32898, 32775, 32267, 33070, 33199, 32153, 33054}	7
APOBEC3H	{32355, 32375, 33162, 32076, 32012, 32343, 31999}	7
LINC01443	{32256, 33158, 32169, 32651, 31957, 32405, 33211}	7
LINC01441	{33092, 32902, 32903, 33260, 32601, 30716, 32381}	7
KIF16B	{32931, 32902, 32903, 33048, 32505, 32093, 32733}	7
CTTNBP2	{32097, 33005, 33197, 32271, 32977, 32788, 32346}	7
EIF3IP1	{32097, 32710, 32847, 32884, 31989, 13942, 30872}	7
TMEM91	{32104, 13963, 13676, 32760, 32445, 32190, 31999}	7
CTSB	{32902, 32903, 32620, 33275, 32535, 31963, 32925}	7
C10orf76	{32906, 32908, 32046, 32496, 32182, 32155, 32382}	7
MIR4682	{32609, 32826, 33017, 13653, 31958, 32953, 32410}	7
C10orf126	{32485, 32170, 33130, 32847, 32786, 33245, 32766}	7
LOC100129203	{32641, 32739, 32811, 32431, 31987, 32403, 32543}	7
C14orf177	{32898, 8260, 13894, 30797, 32661, 33271, 3033}	7
STARD13	{32288, 32931, 22504, 33128, 32170, 30832, 33208}	7
PIK3C3	{32288, 32097, 32323, 32294, 32208, 32912, 33275}	7
LOC100130298	{33218, 33223, 32136, 32811, 32948, 30773, 33053}	7
ARHGEF26	{32771, 32739, 32326, 32906, 32140, 33011, 33246}	7
TTC6	{32262, 32811, 32366, 32786, 32469, 33081, 32126}	7
XKR9	{32256, 13825, 32640, 32672, 32836, 33248, 32079}	7
EGFLAM	{32354, 32068, 32485, 30704, 13624, 32410, 33275}	7
LOC102724301	{32642, 32003, 33160, 32554, 32811, 32692, 32661}	7
OSBPL11	{32356, 2662, 31982, 32848, 33074, 32852, 30717}	7
CXCL12	{13984, 30854, 32425, 32044, 33197, 32079, 32341}	7
TTC29	{32521, 32042, 33129, 32914, 32855, 32472, 30717}	7
EGLN3	{32096, 32170, 32914, 32563, 32601, 32477, 33247}	7
ARHGAP26	{32096, 33129, 32684, 32846, 32016, 30872, 22938}	7
OSR1	{33093, 32359, 32556, 31982, 32142, 32115, 32855}	7
C15orf53	{33024, 32097, 8558, 32143, 32854, 32054, 32953}	7
SYT10	{33017, 13510, 2662, 32847, 32048, 3033, 32667}	7
EMX2	{30726, 32233, 31979, 32437, 32278, 22966, 33211}	7
RSRC1	{32836, 32837, 33000, 31987, 31958, 31992, 32798}	7
LOC403323	{32512, 32903, 33260, 32141, 32784, 33274, 32954}	7
LINC00540	{33218, 30856, 33005, 30829, 30833, 3026, 14385}	7
ALDH1A1	{32547, 30854, 30856, 33130, 32556, 32052, 33207}	7
RANBP3L	{32288, 33035, 32076, 32046, 32404, 13846, 32153}	7
SLC30A8	{33093, 30822, 32326, 13830, 2505, 32531, 32884}	7
EYA1	{22497, 32262, 33036, 32846, 32593, 32145, 32789}	7
KPNA7	{32002, 32098, 32109, 32691, 32375, 33052, 32479}	7
RAP1GAP2	{32512, 32741, 33064, 32012, 3021, 30717, 31966}	7
RAMP3	{32610, 32295, 30728, 32042, 33136, 32405, 30749}	7
TNRC6B	{1349, 31979, 32145, 32913, 1847, 32857, 32926}	7
EXT1	{32169, 32684, 2540, 14350, 30703, 32821, 32437}	7
LINC00520	{33125, 32806, 32554, 32430, 31985, 33138, 30872}	7
KCTD15	{33154, 30799, 31987, 32404, 32469, 33237, 32249}	7
LOC101929294	{32515, 32356, 33158, 30834, 31963, 32412, 32284}	7
LINC00504	{30728, 30798, 32948, 8310, 32695, 33082, 30716}	7
TNS3	{33248, 32802, 32692, 32311, 32505, 32475, 32926}	7
S1PR1	{32609, 32644, 33092, 13799, 32042, 32110, 32346}	7
PLCB1	{32900, 33193, 32876, 32304, 30705, 32798, 32799}	7
GPR149	{32164, 32165, 32975, 32497, 33171, 31963, 31966}	7
COL28A1	{13798, 13799, 32141, 31982, 31987, 32984, 22938}	7
COL4A2	{32736, 22945, 33092, 32934, 30735, 32185, 32350}	7
C8orf48	{33217, 32453, 32325, 32876, 32142, 33011, 31966}	7
C6orf58	{3012, 32926, 32691, 32949, 32054, 13851, 30814}	7
PGBD5	{33030, 32208, 32914, 32341, 32342, 32343, 32030}	7
GPHN	{32002, 32876, 33197, 32846, 33235, 32731, 32445}	7
FAF1	{32288, 32794, 32104, 32954, 32405, 31994, 32350}	7
CSGALNACT1	{32002, 32067, 32934, 32498, 32309, 33207}	6
NOTCH2	{32739, 32293, 3019, 30770, 33011, 32638}	6
LPA	{32580, 32902, 33160, 32683, 3026, 33247}	6
MIR4470	{29152, 32875, 3021, 32789, 32733, 32542}	6
SPIDR	{32672, 32865, 33030, 32947, 32695, 32601}	6
NOVA1	{33092, 32741, 32426, 32271, 32784, 32884}	6
MIR548A1	{32098, 32931, 3021, 32846, 33171, 30716}	6
MIR4493	{11462, 30726, 32747, 32528, 32661, 32220}	6
FAM110C	{13984, 32070, 32616, 32016, 33271, 32223}	6
TRAPPC8	{32224, 1349, 32812, 32142, 32630, 13980}	6
FAM120B	{30756, 3013, 32648, 32042, 13676, 33150}	6
HTR4	{32775, 32684, 32661, 12470, 33207, 30748}	6
TMEM108	{32953, 32837, 32485, 32311, 32505, 32346}	6
CDON	{32738, 30728, 32906, 32525, 33101, 32115}	6
LOC442497	{32547, 32356, 33061, 32775, 32136, 32789}	6
SECISBP2L	{32645, 32934, 33093, 32015, 32338, 32381}	6
MPPED2	{32644, 32485, 32741, 32015, 32657, 32343}	6
FIG4	{32739, 22504, 33171, 22966, 32375, 32925}	6
GRIN2B	{32161, 32164, 32612, 32136, 32042, 32496}	6
STAG2	{32293, 32847, 32624, 33136, 33203, 33271}	6
CELSR1	{32612, 1349, 32267, 32695, 30834, 33207}	6
NALCN-AS1	{32386, 32804, 32042, 30798, 32469, 13880}	6
MIR548H3	{32002, 31974, 3024, 13942, 33276, 32190}	6
CEP192	{32169, 32687, 32052, 31989, 32822, 33271}	6
SEMA6D	{30832, 33084, 32855, 30716, 32957, 32638}	6
LRPPRC	{32068, 8260, 1673, 32618, 30862, 30735}	6
SIAH3	{32902, 32903, 30703, 22966, 33275, 30748}	6
GPBP1	{32096, 32970, 32971, 32495, 32627, 32148}	6
TRDN	{30854, 32970, 32939, 10892, 32971, 32945}	6
MIR548F1	{30728, 32141, 32366, 32496, 32497, 32826}	6
MIR4454	{33217, 32003, 30726, 32775, 33035, 3021}	6
FGF9	{32645, 33093, 33032, 32057, 32220, 33052}	6
SUCLG2-AS1	{32864, 32068, 13607, 32429, 32185, 32955}	6
COL15A1	{32259, 32076, 32366, 32145, 13624, 30778}	6
CENPE	{33154, 30800, 32788, 3029, 32854, 32957}	6
DNAJB6	{32161, 32361, 30862, 32687, 32786, 30844}	6
LOC102724096	{32612, 30854, 32109, 33201, 32472, 30748}	6
GPR158	{30851, 33224, 32208, 32624, 32375, 32121}	6
STAC	{32736, 32710, 33030, 32143, 32403, 32925}	6
TMEM131L	{32386, 32902, 32903, 32648, 33036, 32657}	6
STAG1	{33092, 32840, 32618, 14350, 33276, 32093}	6
NOS1	{32356, 33093, 32425, 32185, 33067, 32057}	6
MARCO	{32970, 32971, 12470, 32475, 32477, 32799}	6
TINAG	{32356, 32826, 32303, 32752, 32760, 32346}	6
CSNK1G3	{13924, 32900, 32752, 32944, 31959, 32412}	6
MIR4532	{32609, 32069, 32006, 30704, 32630, 32855}	6
ELP3	{32325, 32747, 32495, 33040, 33239, 32223}	6
NPY	{33248, 1349, 30796, 32812, 32431, 32369}	6
CTCF	{32804, 30728, 32560, 33083, 32123, 32284}	6
SSPN	{13798, 32361, 32267, 33036, 32173, 32022}	6
LOC101927421	{33217, 32079, 32563, 32339, 31958, 13624}	6
FRMD1	{32326, 33193, 32560, 32082, 32185, 32955}	6
HEPH	{32288, 29152, 32044, 33047, 33179, 33181}	6
MIR5093	{33260, 32110, 31982, 32661, 33239, 2717}	6
MIR6085	{30848, 32934, 32015, 32560, 32151, 32152}	6
TECPR2	{3013, 33030, 32169, 32109, 13980, 33086}	6
CDCA2	{33154, 22504, 30833, 32179, 32022, 32410}	6
TARID	{33217, 33194, 33163, 32884, 32535, 32926}	6
TRABD2B	{13984, 32294, 13800, 2505, 32813, 33179}	6
LOC102723709	{32003, 30797, 30801, 30773, 32954, 33179}	6
CTIF	{32098, 30756, 33129, 33197, 3021, 32945}	6
LOC401324	{30728, 32425, 3024, 30864, 33246, 32255}	6
MYO18B	{32934, 32648, 32618, 33099, 30798, 33086}	6
MOCS1	{31974, 32201, 32875, 30796, 3026, 33053}	6
EIPR1	{30851, 32612, 32042, 32812, 32957, 30814}	6
FOXN3	{3012, 33193, 31989, 30750, 32794, 31966}	6
CDC42BPA	{32448, 32386, 33090, 32233, 32346, 32926}	6
USP48	{32069, 30758, 30791, 32041, 32747, 32375}	6
TRIO	{30756, 32710, 32521, 32789, 12470, 32030}	6
FRAS1	{32610, 30758, 32076, 32303, 30804, 33150}	6
MIR4708	{32070, 32006, 32262, 33067, 3024, 32057}	6
DAPK2	{32672, 32354, 32104, 32309, 13980, 33086}	6
SULF2	{30850, 31957, 8310, 30872, 32571, 33246}	6
MPDZ	{22945, 32556, 32303, 32852, 32469, 32955}	6
MIR100HG	{32354, 33218, 30854, 32082, 32727, 31966}	6
HNRNPCL2	{32097, 32201, 32015, 32503, 32154, 32155}	6
TMPRSS15	{32736, 30791, 33035, 30704, 32627, 32726}	6
MIR4417	{32069, 13510, 13799, 32812, 32945, 32318}	6
NPNT	{32612, 32068, 13798, 33047, 32953, 32318}	6
FLJ36000	{33214, 33030, 33005, 32913, 32403, 32222}	6
CDK19	{32097, 32739, 32484, 33032, 32082, 22966}	6
SEMA6A	{32222, 33128, 32267, 33005, 13581, 32350}	6
MTHFD1L	{3024, 32784, 32977, 32503, 32667, 32222}	6
STRBP	{31999, 32644, 32944, 33207, 32863, 32255}	6
SEMA5A	{32485, 30801, 32498, 31987, 32190, 32863}	6
NPR3	{32453, 33193, 32012, 30804, 32407, 32475}	6
HUNK	{33207, 32771, 32368, 30804, 32957, 32477}	6
SULF1	{33207, 32645, 32909, 32624, 33040, 32535}	6
LOC101928961	{33194, 30796, 30703, 32403, 33207, 32760}	6
CST5	{32672, 13964, 30797, 33040, 13880, 32926}	6
LOC101927476	{32864, 11462, 32651, 32338, 8310, 33245}	6
GSC	{30752, 22943, 32684, 32912, 32503, 33023}	6
SCN2A	{3016, 32747, 32431, 32784, 32022, 32350}	6
TSPAN9	{33217, 33093, 3016, 32813, 32821, 33047}	6
CNNM2	{2540, 32977, 32082, 32947, 32948, 33016}	6
TCL1A	{32610, 33000, 32652, 32429, 33070, 32030}	6
ELP4	{32039, 33223, 32369, 3029, 31959, 32667}	6
GGT8P	{33222, 33064, 32618, 32944, 3029, 33023}	6
TENM1	{8260, 33032, 32208, 3025, 31959, 32350}	6
TEX11	{32512, 33030, 32908, 32812, 32727, 32126}	6
SDHAF3	{32259, 32039, 32110, 33230, 32437, 32953}	6
GCOM1	{32326, 32875, 32846, 32531, 32571, 30749}	6
STEAP2-AS1	{32293, 32039, 32784, 32338, 32054, 32989}	6
GALNT2	{32224, 13799, 32404, 32437, 32054, 32022}	6
RGPD3	{29152, 32161, 32906, 32914, 32852, 32022}	6
MIR7853	{3025, 32948, 32151, 32152, 22938, 32984}	6
FAT1	{32097, 32775, 32521, 32620, 32564, 32185}	6
NHSL1	{32096, 22497, 32431, 32338, 32948, 33181}	6
COPS7B	{32775, 32686, 30798, 30800, 31957, 30717}	6
NID2	{13825, 3016, 32560, 22966, 32727, 32957}	6
HSD17B12	{32515, 13963, 32687, 32403, 31958, 32766}	6
TMEM163	{33218, 30756, 33158, 33035, 32792, 33245}	6
TRPC7	{13798, 33128, 33224, 32015, 33074, 22965}	6
CORIN	{32169, 32683, 32687, 32472, 32989, 32798}	6
MKL2	{32512, 32311, 1349, 3015, 33224, 33047}	6
MTUS2	{30728, 32686, 33199, 32082, 12470, 32479}	6
CHRNA7	{33032, 32687, 31987, 32148, 32057, 32926}	6
LOC339166	{32710, 3021, 32818, 13880, 33053, 30750}	6
METTL16	{32775, 32429, 32947, 33011, 32633, 32222}	6
LRRC8C	{32326, 32970, 32971, 32525, 32016, 32249}	6
DOCK9	{32418, 32430, 32079, 13942, 13624, 32284}	6
MIR3685	{32098, 32067, 32068, 13830, 31981, 32185}	6
NCALD	{30756, 10892, 13868, 1229, 32786, 33171}	6
LOC101928211	{32609, 32648, 32233, 31982, 32341, 32479}	6
MIR548X	{33246, 32405, 32375, 32633, 32126, 33023}	6
TRPS1	{32259, 32580, 32430, 14350, 32564, 30872}	6
ERGIC3	{30820, 33000, 32472, 31963, 13980, 32831}	6
CHM	{32738, 33158, 32747, 30705, 32852, 30773}	6
EYA2	{32295, 32425, 3024, 30864, 32082, 22938}	6
MIR8060	{30726, 32070, 32564, 33016, 33276, 31999}	6
RIMBP3	{32672, 30851, 32143, 33048, 32093, 33054}	6
ETNK1	{13984, 32713, 3025, 33016, 2717, 32382}	6
SETD7	{32484, 32913, 32850, 32051, 32151, 32152}	6
MSI2	{32741, 13963, 32179, 32564, 32989, 32255}	6
NDRG1	{13607, 32747, 30864, 30834, 33081, 33275}	6
GLRB	{32356, 33061, 13510, 30797, 30834, 22943}	6
NF1	{32644, 32525, 32879, 30801, 32955, 33246}	6
MELK	{32361, 32620, 32847, 32531, 32057, 32410}	6
TRIM39-RPP21	{33093, 32618, 33163, 2540, 32525, 32054}	6
MTRR	{32554, 30703, 22966, 13977, 32571, 30844}	6
STX18-AS1	{30829, 32846, 1229, 32528, 32338, 13624}	6
DAB2IP	{32418, 32361, 32266, 32909, 2931, 32986}	6
GLI2	{32875, 32429, 32975, 30869, 32445, 30750}	6
COMMD1	{13924, 10892, 32110, 30771, 32469, 32954}	6
TIAM1	{32706, 32164, 32295, 32185, 2717, 12511}	6
NFATC1	{32355, 32170, 30798, 31983, 32528, 32223}	6
GLRX3	{32646, 30834, 2931, 13942, 32220, 33245}	6
NFATC2	{32865, 32069, 32496, 32497, 31957, 32185}	6
ROR2	{13924, 8260, 32006, 32977, 32405, 32381}	6
UBR5	{32097, 32986, 33195, 32185, 32954, 33211}	6
TANC2	{30788, 32741, 32425, 3019, 32624, 32121}	6
CYSLTR1	{32385, 30850, 32804, 33011, 32884, 33016}	6
IGF1R	{32642, 32902, 32903, 32136, 22938, 32955}	6
TIAM2	{32612, 32294, 33193, 30796, 32563, 33086}	6
NETO1	{32256, 32361, 33194, 30800, 33201, 32338}	6
SHISA6	{32739, 32355, 30857, 32821, 32535, 32222}	6
DOCK8	{32612, 32525, 32370, 32182, 32826, 32030}	6
MACF1	{33093, 33193, 33040, 32373, 32794, 13851}	6
GATB	{32684, 32687, 32368, 33207, 32794, 33086}	6
MUM1L1	{33032, 30800, 32884, 32695, 32346, 32255}	6
LPAR1	{32041, 32812, 14350, 32304, 30778, 30716}	6
DNER	{32651, 32975, 30799, 30704, 33171, 31992}	6
CLSTN2	{32003, 32949, 32630, 22966, 32475, 32412}	6
LOC728673	{32642, 32039, 32140, 3026, 32788, 33052}	6
SHROOM4	{32201, 32042, 33036, 32503, 33052, 32926}	6
DENND1A	{33064, 32366, 32404, 13977, 32986, 30716}	6
FCHSD2	{32325, 32339, 33015, 33276, 31966, 22943}	6
MCC	{32354, 30857, 32370, 30869, 32984, 32766}	6
TNRC6A	{32164, 32165, 32295, 32429, 32405, 32437}	6
COL19A1	{13510, 33101, 32143, 32342, 32343, 22939}	6
MIR1273C	{32548, 3012, 32262, 32648, 32429, 32309}	6
FER	{32012, 33070, 32687, 32627, 32505, 33245}	6
THADA	{32912, 32369, 32370, 33041, 32445, 32799}	6
MUSK	{30728, 33194, 32271, 32016, 32601, 30778}	6
CRAT37	{32384, 32295, 30832, 32945, 32410, 33276}	6
GYPC	{33154, 32259, 13798, 30857, 32044, 33047}	6
UNQ6494	{33024, 32645, 32170, 32848, 32445, 32255}	6
GCNT1	{32864, 30758, 32652, 33229, 30833, 32222}	6
CERS6	{1349, 31981, 32687, 32786, 32339, 32638}	6
TNFSF13B	{33092, 32361, 32618, 32525, 32431, 32661}	6
MBNL2	{33030, 32015, 32341, 32792, 32445, 32126}	6
IFI44	{30758, 33224, 31979, 32726, 32857, 30748}	6
UPF2	{33064, 13838, 30862, 32179, 32633, 30814}	6
LOC102724710	{32706, 32294, 30728, 32042, 32812, 32630}	6
LOC101928730	{32580, 32812, 33005, 32145, 30749, 33150}	6
RUNX1	{32355, 32105, 32746, 33194, 32826, 13851}	6
TP53TG3HP	{32641, 30851, 10892, 32015, 32531, 32437}	6
RP1	{3013, 32525, 32431, 30864, 30869, 33150}	6
MIR1468	{33061, 30862, 30864, 32786, 32410, 33083}	6
FBXL7	{13607, 32425, 32618, 22965, 32760, 33150}	6
RFTN1	{32067, 8260, 32741, 30798, 31958, 30872}	6
TRIM54	{32136, 32044, 31981, 32142, 31994, 32479}	6
MDH1	{32512, 33024, 32355, 32612, 32405, 32630}	6
FAM47B	{32386, 32515, 32266, 33041, 32378, 33083}	6
MIR548W	{29152, 32295, 13676, 32684, 32624, 13880}	6
RORB	{32386, 32326, 33192, 30796, 32142, 32848}	6
DOCK4	{32140, 30748, 32786, 22939, 33052, 32542}	6
RUNX2	{32837, 33036, 32528, 33201, 32798, 32382}	6
CHD7	{32039, 32110, 30862, 31982, 32404, 32731}	6
MIMT1	{32900, 33093, 32041, 32554, 32361, 32052}	6
MTCL1	{32161, 32908, 32368, 30832, 30773, 22966}	6
MIR5684	{13799, 32784, 32944, 32789, 32503, 32667}	6
IL1RAP	{32547, 13924, 1349, 13798, 32105, 32378}	6
HAR1A	{32482, 13924, 32453, 32426, 32051, 32731}	6
HIPK3	{32354, 32355, 32070, 10892, 32429, 32528}	6
DOCK10	{33090, 32485, 32838, 31957, 32057, 30748}	6
CHCHD3	{30848, 32644, 32141, 8558, 32848, 30804}	6
MFHAS1	{32865, 30756, 13800, 32110, 32847, 33084}	6
MCTP1	{32356, 32110, 32079, 30705, 32727, 13980}	6
MIR4278	{32672, 1349, 32710, 30856, 32173, 13880}	6
SVIL	{13570, 32356, 32044, 32909, 32338, 13624}	6
UBE2V2	{32672, 32865, 13799, 3016, 33237, 32153}	6
FAM13C	{32547, 33092, 32806, 33138, 32179, 31989}	6
LOC101927845	{30752, 32672, 30850, 33064, 33192, 33099}	6
CASC10	{32354, 32741, 1733, 30799, 32048, 32944}	6
PKHD1	{32648, 32076, 30829, 32142, 31959, 32601}	6
ADAMTS16	{30752, 32358, 33195, 13838, 32786, 32850}	6
LINC01524	{32384, 32386, 33125, 32341, 32185, 22943}	6
LHX9	{32164, 32165, 32136, 32266, 8558, 13851}	6
BCL11A	{29152, 32326, 3015, 33193, 33194, 13980}	6
SLC28A3	{32547, 32580, 32070, 32407, 30748, 33054}	6
SPATA31A5	{32672, 33246, 32838, 32495, 31983, 33054}	6
LINC00424	{32165, 31974, 1733, 30862, 32564, 33245}	6
ADAMTS12	{32384, 32512, 32706, 32902, 32903, 32267}	6
ADAMTS10	{32192, 32262, 32105, 32366, 32048, 32479}	6
ANKFN1	{3024, 32693, 32185, 33052, 32445, 32350}	6
LINC00929	{32548, 32295, 32747, 32528, 32182, 33017}	6
BCL6	{32580, 3013, 32713, 32142, 30771, 32284}	6
LINC00999	{30756, 32645, 33222, 3019, 30799, 33083}	6
PEAK1	{33090, 32515, 33036, 32115, 32249, 30845}	6
WDR49	{32224, 22945, 33124, 32710, 13799, 32267}	6
LOC100507351	{32069, 33162, 13964, 33260, 13838, 32051}	6
ASB7	{13984, 13924, 30820, 32070, 32644, 32563}	6
CACNB2	{32224, 13830, 32082, 33235, 32571, 32445}	6
SLC23A2	{32354, 32070, 32201, 32109, 32944, 33138}	6
KDR	{33067, 3025, 32497, 32564, 31957, 32822}	6
LINC00578	{13800, 33224, 3021, 33201, 31989, 33015}	6
KLF10	{32384, 33154, 32616, 1673, 10892, 33235}	6
AKT3	{32294, 32006, 32044, 33260, 32338, 32249}	6
WDR70	{29152, 33224, 3029, 30869, 2717, 32255}	6
LOC100132735	{32325, 2662, 32747, 33211, 32284, 31966}	6
CA2	{31974, 32359, 32042, 30796, 32624, 32857}	6
LINC00836	{32384, 30798, 32303, 32624, 32852, 32826}	6
ANKRD50	{32104, 33000, 33225, 31987, 22966, 32375}	6
CCNG2	{30851, 32295, 30856, 32015, 32185, 33023}	6
LINC00593	{32706, 33090, 32836, 32775, 30801, 32249}	6
PKIB	{33000, 32143, 33040, 32786, 32826, 22943}	6
LMBR1	{32741, 1673, 1229, 31987, 32789, 32341}	6
ARL15	{32384, 30797, 30801, 32339, 30748, 31999}	6
LINC00052	{32192, 29152, 30722, 8260, 32693, 32535}	6
LINC01091	{22497, 30756, 33061, 32233, 32687, 32953}	6
LINC00269	{32580, 30822, 32525, 30864, 32657, 32601}	6
ARL5B	{32256, 32355, 32359, 32142, 32947, 3029}	6
NTN1	{32429, 32366, 32975, 32016, 30771, 32794}	6
AASS	{32403, 32563, 32341, 32342, 32343, 32412}	6
NYAP2	{29152, 32864, 32646, 13798, 32366, 32945}	6
CACNG3	{13510, 32105, 32233, 32495, 32792, 32445}	6
LINC01101	{32192, 32906, 32846, 32495, 32304, 30799}	6
SNX19	{13984, 30752, 32354, 32556, 32046, 32818}	6
LINC01195	{13894, 32382, 33260, 33276, 33054, 32255}	6
SLAIN2	{33248, 32453, 33128, 33136, 32855, 32410}	6
ZBTB44	{32384, 32098, 33093, 33158, 32726, 13942}	6
PJA2	{32294, 32169, 32143, 32760, 13977, 32412}	6
ACYP2	{13825, 32931, 32644, 33194, 33199, 32627}	6
KIF5C	{33160, 32105, 32046, 32496, 33136, 32497}	6
PAPPA2	{33064, 32201, 32912, 30834, 33138, 22938}	6
CCDC112	{1733, 1673, 33276, 32561, 32945, 30844}	6
PLCL2	{32097, 32294, 33224, 32713, 32145, 32957}	6
ANK3	{13825, 30726, 32250, 32220, 33181, 32799}	6
KRAS	{30726, 32076, 30799, 30800, 30834, 32123}	6
KITLG	{32741, 32646, 13510, 32359, 30804, 32564}	6
KIT	{13830, 32909, 30804, 31958, 32695, 32926}	6
PWRN2	{30726, 32170, 31979, 33162, 32818, 33203}	6
AMY1A	{32802, 32931, 10892, 32076, 32143, 33275}	6
PPEF2	{32068, 31981, 32046, 32148, 31989, 32341}	6
LINC00161	{31979, 32109, 33229, 32309, 32731, 32475}	6
LINC00499	{32644, 30758, 31974, 32136, 33074, 32278}	6
ANOS1	{32900, 8558, 30704, 3029, 32955, 30717}	6
PARP10	{32002, 32082, 32786, 32343, 13977, 31966}	6
LINC01468	{32165, 33064, 32906, 33101, 32022, 31992}	6
PLCG2	{32838, 32169, 32914, 32531, 32339, 32057}	6
LINC00383	{32418, 32136, 3016, 31981, 30844, 33150}	6
ANKS1A	{32326, 32560, 32627, 32788, 32346, 32030}	6
ZNF626	{33032, 33193, 32370, 32789, 32054, 32667}	6
CADM1	{33092, 32136, 32016, 32531, 31959, 33246}	6
OTOS	{30850, 32044, 32429, 3024, 30872, 33274}	6
WDR41	{32323, 32164, 32165, 32970, 32971, 30800}	6
IYD	{32485, 13607, 33193, 32560, 32944, 32503}	6
KANSL1	{32256, 32898, 32908, 30801, 33016, 33017}	6
SMAD4	{30797, 32109, 32110, 32143, 32852, 33053}	6
ANTXR2	{32739, 33030, 32006, 32039, 32847, 33052}	6
KCNG1	{2540, 32496, 32497, 32760, 32153, 32925}	6
BET1	{32645, 1349, 33005, 32054, 32601, 32731}	6
SNAP25-AS1	{32104, 8558, 32143, 32528, 30832, 31992}	6
PEPD	{32070, 32136, 30857, 32630, 32342, 32794}	6
RASAL2	{22497, 32771, 13894, 32425, 32271, 32691}	6
SKP1P2	{30848, 30822, 32262, 32840, 32142, 33211}	6
ZXDB	{13984, 32323, 33032, 32913, 32914, 32852}	6
VGLL4	{32641, 3013, 32437, 32152, 32057, 32381}	6
CAMK2B	{32775, 33192, 32169, 31985, 32410, 32346}	6
NSMCE2	{32386, 30756, 32453, 33030, 32044, 32788}	6
ADCK1	{32068, 32580, 2662, 12470, 32410, 30750}	6
ACACA	{32865, 32642, 32359, 30829, 32561, 32855}	6
LINC00457	{32354, 30797, 32909, 32661, 33271, 3033}	6
PDE9A	{32902, 32903, 32041, 33005, 30735, 32944}	6
KLHL1	{32003, 32068, 32616, 32652, 32469, 13942}	6
ITFG1	{30848, 32496, 32497, 32630, 32154, 32030}	6
KIAA1024	{32224, 30788, 13963, 32848, 32948, 33271}	6
RAI14	{32931, 2662, 33192, 33225, 3021, 33015}	6
APOD	{32771, 32303, 30869, 32377, 33181, 33054}	6
OR4A15	{33193, 30832, 30705, 32311, 32954, 32475}	6
SLC4A8	{32385, 32359, 32044, 31982, 3026, 32115}	6
RCAN1	{1349, 13510, 32039, 32651, 32366, 33230}	6
PNPT1	{13984, 32323, 32293, 33201, 31958, 22939}	6
PRDM6	{32385, 32067, 32179, 32115, 32794, 30814}	6
PRLR	{32003, 33192, 32912, 31958, 33048, 32799}	6
PKP2	{32003, 32359, 33162, 14385, 32082, 32601}	6
PCCA	{33093, 32879, 30832, 32944, 32786, 31989}	6
SKAP2	{32640, 32898, 32869, 32201, 32170, 32977}	6
ARHGEF37	{32012, 32076, 32046, 32813, 13846, 32022}	6
LINC00320	{30820, 32325, 32648, 33064, 30770, 32030}	6
LOC100288778	{29152, 30829, 32528, 32786, 32947, 33048}	6
AFF3	{32418, 32898, 32644, 32068, 32914, 33011}	6
LINC00448	{29152, 11462, 32359, 33064, 32713, 32271}	6
PDE11A	{32640, 32836, 32648, 33199, 32497, 33084}	6
C4orf33	{32288, 32738, 30854, 32747, 32564, 32953}	6
USP6NL	{30788, 33128, 32169, 32913, 32375, 31999}	6
KLHL25	{13510, 33129, 33225, 32048, 32855, 2717}	6
ATP6V0E2	{33207, 32548, 32339, 32407, 32760, 32126}	6
YTHDF3	{32015, 33041, 33275, 32123, 33276, 32126}	6
LINC01571	{32448, 30758, 13798, 33064, 32255, 32831}	6
ANKRD30A	{32358, 32913, 32948, 33052, 32477, 33181}	6
BTG3	{32836, 32838, 32295, 33225, 10892, 32382}	6
ATP8A1	{33160, 32847, 32208, 32309, 33208, 32350}	6
ANKRD31	{30722, 30703, 32977, 32531, 32788, 22942}	6
LIN54	{33218, 33125, 11462, 32069, 30703, 32638}	6
PIK3C2A	{30722, 32547, 33035, 32684, 32821, 33048}	6
KIAA0232	{13984, 2505, 33101, 32789, 32727, 32318}	6
C3orf56	{30851, 32560, 32593, 32914, 32788, 32766}	6
LAMB4	{13798, 33160, 13963, 32684, 32381, 22943}	6
ADGRG4	{22945, 30822, 32295, 32233, 32909, 33084}	6
PCED1B	{30848, 32418, 13924, 33158, 31959, 32477}	6
LAMA3	{3026, 32818, 32469, 22966, 13977, 30750}	6
LINC00293	{32547, 32515, 13924, 33194, 32431, 32977}	6
SPATA5	{30854, 30791, 13830, 33225, 14350, 32542}	6
KIAA1328	{32097, 33067, 32082, 22966, 32857, 33083}	6
ZFAT	{32775, 32233, 32906, 32339, 32691, 32223}	6
ARID1B	{32294, 33222, 32840, 32368, 32496, 32947}	6
LINC01622	{32096, 32710, 32342, 32343, 22942, 12511}	6
KCNT2	{30791, 33260, 33005, 30735, 12470, 31959}	6
LINC01482	{33030, 33158, 32361, 30832, 3025, 32850}	6
APP	{33214, 33093, 32006, 32944, 32692, 32318}	6
ARHGEF10L	{30797, 32528, 32784, 32914, 32054, 32695}	6
LINC01539	{32738, 33125, 33032, 13963, 13581, 33237}	6
NSMAF	{32648, 32173, 32143, 32786, 32789, 32284}	6
AP3B1	{1673, 32554, 32620, 32369, 32571, 32831}	6
ANKRD20A4	{33154, 32208, 32848, 32498, 30773, 32284}	6
C9orf3	{32738, 32644, 30856, 32618, 32955, 31999}	6
ABLIM1	{32521, 32848, 32369, 32370, 30872, 32760}	6
LACC1	{32070, 13607, 33193, 32109, 32661, 32030}	6
BANK1	{32192, 32738, 3012, 30798, 32477, 32542}	6
C8orf37-AS1	{32902, 32903, 32944, 32563, 32884, 22938}	6
LINC00434	{32771, 13800, 32648, 32975, 33047, 32766}	6
ADAMTS6	{13799, 33229, 32496, 32497, 32054, 32954}	6
AKAP12	{33222, 32110, 32145, 32822, 33048, 32121}	6
ABI3BP	{32738, 32006, 32303, 32051, 32633, 32445}	6
ZFPM1	{30851, 30822, 33158, 22504, 33129, 32560}	6
LINC00276	{33048, 13894, 33223, 32051, 32054, 30872}	6
C8orf34	{13825, 32002, 32109, 32148, 30778, 32925}	6
ZFHX4	{32547, 11462, 32105, 30735, 22966, 2717}	6
CTNNBL1	{30848, 30756, 32069, 30735, 32208}	5
C10orf67	{33070, 13838, 32343, 22938, 33211}	5
KLF3	{32739, 13799, 32683, 32342, 32343}	5
P2RY1	{30722, 1733, 32437, 13846, 30778}	5
R3HDM2	{32161, 32070, 32104, 33195, 32304}	5
YEATS2	{32485, 10892, 32341, 32022, 31963}	5
PHF2	{32620, 32913, 32945, 32531, 32884}	5
XRCC4	{13894, 30728, 32684, 30833, 32852}	5
ARHGAP42	{2540, 32015, 32848, 30770, 32984}	5
MIR548AG2	{32741, 33194, 33052, 32126, 32255}	5
MYO1E	{32548, 3024, 32977, 31994, 22942}	5
MYLK	{32042, 31983, 33136, 33239, 32731}	5
C10orf128	{32096, 32262, 32651, 13868, 32338}	5
BUB1	{33223, 32039, 32496, 32497, 32475}	5
EFNB1	{13984, 33032, 32848, 32564, 33276}	5
MYO3B	{30850, 32141, 30800, 32947, 22943}	5
SYNPO2	{32164, 32165, 32747, 33230, 32752}	5
CTAGE1	{32646, 32039, 31981, 32561, 32926}	5
TNFRSF11B	{32648, 32752, 33016, 32284, 32799}	5
KLF5	{32648, 32812, 32403, 33208, 30814}	5
LPIN2	{32610, 33192, 1673, 32110, 30749}	5
OTUD4	{32802, 3015, 30828, 32561, 32123}	5
LINC00841	{13798, 32627, 33237, 13653, 32154}	5
MYO5A	{32644, 32646, 32267, 32944, 2931}	5
PRIMA1	{32170, 32812, 32339, 32627, 33246}	5
TNFRSF11A	{33217, 32354, 32067, 32931, 32624}	5
MIR548AZ	{32126, 3019, 31981, 14385, 32382}	5
GAS2	{30854, 33032, 30864, 33171, 32284}	5
MNS1	{3015, 32970, 32971, 32525, 31982}	5
RMI2	{30848, 31981, 22938, 2717, 33086}	5
OSTF1	{32288, 32865, 33030, 13980, 33053}	5
CPM	{33090, 32309, 31959, 32123, 32733}	5
GATAD2A	{30850, 32644, 32169, 13980, 32381}	5
NBPF22P	{22504, 32746, 32145, 32407, 32249}	5
PRLHR	{32593, 33171, 32121, 33179, 30748}	5
HS3ST2	{32512, 32098, 11462, 32939, 33136}	5
C2orf27B	{32977, 32692, 33048, 32153, 32826}	5
ATP5G3	{32006, 30857, 33194, 32906, 32030}	5
CPLX2	{32042, 32908, 3021, 32945, 32953}	5
FGGY	{33128, 32620, 14385, 30778, 32220}	5
LY96	{32548, 32713, 33099, 32953, 32378}	5
KIAA1549	{30791, 32593, 32914, 32373, 32505}	5
SYT17	{30850, 33090, 32846, 32051, 13980}	5
ACAP2	{32097, 30726, 33128, 32368, 33023}	5
ST6GAL1	{22497, 32618, 32155, 33276, 32831}	5
NAT1	{32039, 32970, 32971, 33201, 30705}	5
LINC01429	{32683, 32046, 32148, 32826, 32798}	5
SEMA5B	{33194, 32044, 32370, 22965, 32505}	5
SLC35F4	{13570, 32259, 32169, 32042, 32143}	5
SLC16A10	{32096, 32222, 33199, 30814, 32318}	5
HS3ST3A1	{3015, 30828, 30829, 32686, 32477}	5
NBPF8	{32386, 32616, 32561, 32948, 33245}	5
LOC101929470	{32706, 32105, 32908, 33040, 12470}	5
ST18	{32448, 30788, 32775, 32044, 30735}	5
OR4N3P	{32971, 33260, 32760, 32123, 32030}	5
NCOA2	{13924, 32838, 33030, 32278, 13980}	5
SYTL3	{33125, 30833, 32760, 32346, 32382}	5
EML6	{1349, 32136, 33032, 33011, 22942}	5
FIBCD1	{32898, 10892, 30796, 32430, 32022}	5
LINC00331	{30756, 32015, 32692, 22966, 33048}	5
EML1	{30850, 33092, 33136, 32093, 32989}	5
EMCN	{33061, 32838, 30828, 13868, 32429}	5
ZNF429	{32354, 32015, 33015, 32346, 32350}	5
KIAA0556	{22945, 32738, 32309, 33016, 32798}	5
NCAM2	{32684, 32366, 32495, 32563, 2717}	5
NCAM1	{32259, 13894, 33067, 32975, 33040}	5
RABGAP1L	{32900, 3033, 33082, 32220, 32284}	5
LOC100131626	{32259, 32325, 3016, 31963, 32479}	5
CR1	{32295, 33195, 32811, 32686, 32093}	5
ELF1	{32521, 30796, 32503, 32601, 32284}	5
ST8SIA2	{32736, 31994, 32848, 32341, 32346}	5
TMPRSS2	{32609, 32068, 32804, 32082, 32794}	5
LOC102467080	{32356, 32846, 32182, 32794, 32766}	5
PHLPP1	{32672, 32837, 2662, 32006, 32633}	5
FGF18	{33000, 32233, 32811, 30796, 14350}	5
OSBPL1A	{32136, 1229, 32624, 32692, 32346}	5
HOPX	{32069, 32651, 30771, 32179, 32182}	5
HOOK3	{32686, 14350, 32048, 33179, 32126}	5
MBD2	{32548, 32006, 32295, 3033, 32190}	5
OSBPL3	{31994, 2540, 32110, 32975, 32986}	5
SLCO2A1	{32806, 2931, 32948, 13624, 32093}	5
OSBPL5	{33092, 13799, 33194, 32496, 32912}	5
XPO4	{32864, 32338, 31994, 33052, 2717}	5
RAB18	{32610, 33124, 32495, 32079, 30845}	5
LY86-AS1	{32453, 33163, 30832, 33084, 33276}	5
MIR548AE1	{32267, 32684, 32786, 33083, 30814}	5
PPP1R12A	{30756, 32105, 32249, 30845, 32766}	5
SLCO1C1	{33195, 32012, 32525, 33235, 33214}	5
ELAVL4	{32646, 33067, 30801, 32531, 31999}	5
NAB1	{30756, 1733, 32404, 32249, 31963}	5
PRH1-PRR4	{32640, 8558, 32495, 22965, 32503}	5
NAP1L1	{11462, 32840, 32528, 32944, 30804}	5
LINC01005	{30820, 33223, 30833, 32826, 33246}	5
LOC101929563	{32164, 32813, 32339, 32342, 32343}	5
EIF4G3	{32368, 33047, 32155, 32925, 32190}	5
LINC01432	{32354, 32970, 32971, 32652, 33053}	5
MIR5011	{33194, 33230, 32826, 33054, 32543}	5
FGF3	{32366, 32154, 33239, 31994, 33083}	5
CRIM1	{32355, 30758, 31982, 30869, 33053}	5
LINC00251	{30796, 30829, 30832, 32179, 33207}	5
TTC8	{32884, 32022, 33275, 32284, 32733}	5
CRISPLD1	{29152, 30788, 32984, 32953, 32954}	5
KIF26B	{32648, 32042, 33195, 32554, 31957}	5
MIR548I3	{32641, 32294, 32686, 32953, 32798}	5
CRTAC1	{32192, 32448, 33064, 32338, 33052}	5
CTXN3	{32164, 32453, 32165, 32857, 32126}	5
KMT5B	{33124, 32070, 30771, 31958, 32153}	5
MBOAT2	{30857, 33225, 32472, 32633, 32571}	5
LDLRAD3	{32512, 32385, 32610, 33223, 13964}	5
ADAMTS5	{8260, 32837, 13676, 33048, 2717}	5
BASP1P1	{32192, 32736, 32293, 32848, 32051}	5
PCBP3	{32355, 30756, 33230, 32370, 30771}	5
LOC387810	{32909, 13838, 2931, 30872, 33081}	5
FBXL4	{32044, 13880, 32794, 33084, 32126}	5
PCCB	{32547, 33092, 32271, 32564, 30814}	5
ATF6	{32304, 31985, 32370, 32692, 32405}	5
DEPDC5	{32271, 32784, 32789, 33274, 2717}	5
KY	{13963, 1229, 30798, 33208, 2717}	5
TRERF1	{30728, 2540, 30834, 33138, 30748}	5
PCDH11X	{33125, 32875, 32143, 32145, 33245}	5
SUCLG2	{32069, 32426, 33099, 30748, 31999}	5
LINC01210	{30850, 32837, 32143, 30832, 32563}	5
ZFHX3	{33124, 33032, 2505, 33199, 32469}	5
PCDH17	{13570, 32356, 30726, 1847, 33274}	5
ATG10	{32384, 33092, 32648, 32747, 32542}	5
ZFHX4-AS1	{32039, 33192, 33040, 32949, 22939}	5
PTPDC1	{32931, 32164, 10892, 32368, 32863}	5
ZFAND3	{33036, 32528, 32947, 32057, 3033}	5
PCBD1	{32448, 32366, 32143, 32848, 33083}	5
HMCN2	{32838, 13799, 33194, 32651, 32850}	5
THEG5	{32012, 33197, 32949, 32505, 32831}	5
PTPRS	{32739, 32556, 32535, 33053, 32382}	5
DPY19L3	{30752, 30854, 32934, 32046, 32477}	5
MSH3	{32813, 3021, 33074, 32052, 31999}	5
DDX46	{32354, 32015, 32115, 32375, 31994}	5
DDX50	{32431, 32338, 31994, 32475, 32030}	5
PDZD8	{32006, 33074, 33237, 32822, 33054}	5
PBDC1	{30758, 30828, 32847, 32405, 30716}	5
FANCL	{32039, 33195, 32909, 32048, 3024}	5
DPF3	{13798, 33036, 32525, 32370, 33271}	5
TRIB1	{32323, 32836, 32453, 33092, 31985}	5
BCAR3	{13800, 32079, 32914, 30869, 32153}	5
PTPRQ	{32521, 32651, 32630, 32954, 33245}	5
FBXO11	{32385, 32484, 3013, 32378, 32667}	5
LOC339862	{32098, 32554, 32556, 32109, 32429}	5
LINC01626	{33092, 32430, 32015, 32563, 32405}	5
PDS5B	{32645, 32939, 32271, 32342, 32343}	5
ADAMTS18	{32482, 32900, 32271, 32601, 32954}	5
PCAT29	{33024, 32293, 32309, 30778, 33275}	5
LOC643339	{30820, 32741, 33199, 30704, 32407}	5
SMOC1	{30850, 30728, 30799, 33082, 32571}	5
ZFP37	{32448, 30728, 32267, 31958, 33052}	5
LOC440311	{30848, 32834, 32278, 32695, 32378}	5
LINC01600	{32521, 32977, 33203, 32469, 33016}	5
DLC1	{32325, 32044, 32977, 32410, 22942}	5
GSTA5	{32070, 32818, 32151, 32152, 32954}	5
CDC20B	{32521, 32170, 32747, 13624, 30717}	5
ATRX	{32381, 32201, 32906, 32847, 32957}	5
ATP13A4	{32453, 32278, 32633, 22939, 22942}	5
PDE7A	{32256, 22497, 32012, 3026, 33203}	5
PCSK6	{32875, 30804, 32693, 32852, 33247}	5
DNAH9	{29152, 32900, 30758, 32054, 32250}	5
RPRM	{32485, 32358, 30834, 1847, 32826}	5
DNAH6	{32355, 31982, 13838, 32984, 33276}	5
ADCYAP1	{13798, 32775, 32430, 32338, 32054}	5
DNAH3	{32098, 30722, 32713, 32046, 32479}	5
PCTP	{22945, 33130, 32944, 32657, 32760}	5
ATP2B2	{33032, 13838, 32342, 32343, 13851}	5
POTEB3	{33154, 33011, 32821, 32638, 32863}	5
LINC01581	{32164, 32165, 32684, 30778, 33053}	5
PDCL3	{32580, 3012, 32016, 32057, 32255}	5
ADCY9	{30756, 32046, 3025, 32249, 32633}	5
GRIK3	{32640, 30756, 3013, 1229, 13880}	5
DISP1	{32646, 13894, 32792, 32505, 33054}	5
DNAJC1	{32003, 32612, 30854, 31994, 32220}	5
DHRSX	{32288, 30801, 33048, 30749, 33054}	5
GRHL2	{13676, 30801, 32948, 13977, 33276}	5
TPBG	{32293, 33032, 10892, 32786, 33052}	5
LAMA1	{32554, 30801, 33239, 33048, 33015}	5
ZFPM2	{32672, 13799, 32975, 32079, 32799}	5
FBXL13	{33154, 13799, 32233, 33070, 32255}	5
PDIA5	{32931, 33130, 32208, 32624, 32831}	5
GRIA1	{32003, 30851, 32048, 32304, 32564}	5
DIAPH3	{32512, 30801, 32788, 8310, 33150}	5
ZFR	{33000, 32618, 13963, 32142, 32855}	5
ATP10A	{32294, 33260, 32143, 32369, 32381}	5
GALNT1	{32775, 32105, 33099, 32046, 30771}	5
PTPRC	{32359, 32141, 8558, 32914, 22965}	5
MLLT1	{32865, 32675, 32775, 32151, 32152}	5
PCMTD1	{32554, 8558, 3025, 32627, 32284}	5
DIRC3	{33154, 32069, 32262, 32404, 31963}	5
ATP11A	{32097, 13825, 32141, 32429, 30750}	5
MIR8062	{32616, 32521, 33230, 32695, 33015}	5
ZCCHC14	{32067, 32311, 33082, 32855, 30778}	5
LOC654342	{32834, 32548, 31979, 31958, 32954}	5
CYP2C19	{32515, 13799, 32554, 30797, 32022}	5
LINC00845	{22497, 32747, 33260, 32378, 30716}	5
TRRAP	{32686, 32148, 33239, 32185, 32154}	5
RNF213	{32384, 32515, 32165, 32561, 32693}	5
SLC22A23	{32616, 30735, 32154, 33245, 32479}	5
PRKCA	{32067, 30788, 30829, 32430, 8310}	5
TNNI3K	{32939, 33208, 32633, 33082, 32926}	5
POLR2J3	{33217, 32738, 32908, 32145, 33201}	5
HIBADH	{33101, 32179, 32693, 33271, 13624}	5
PGM1	{13570, 13964, 32561, 13942, 12511}	5
PXDC1	{22497, 32002, 2540, 32148, 32057}	5
MUC19	{33225, 32812, 32338, 30869, 32250}	5
HHAT	{32834, 33064, 32076, 30800, 33054}	5
SNORA88	{33093, 32104, 32620, 32140, 30771}	5
TNR	{32931, 13510, 32651, 33081, 32093}	5
LOC105747689	{32547, 32355, 32560, 32857, 33211}	5
PAIP2B	{32293, 32082, 32854, 33271, 32542}	5
BOD1L2	{32096, 32224, 22945, 32375, 13880}	5
LINC01499	{32804, 30856, 3024, 3026, 33016}	5
PACRG	{32836, 32048, 32848, 32407, 32123}	5
PACERR	{32259, 33061, 33030, 32267, 33081}	5
HIVEP3	{8260, 32806, 32140, 32661, 30814}	5
TGFA	{32069, 14350, 30864, 32121, 33150}	5
GAB1	{32355, 10892, 32141, 32311, 32926}	5
PABPC1	{32834, 13894, 32497, 32884, 22938}	5
SDK2	{32161, 30756, 11462, 32984, 33181}	5
YWHAQ	{32104, 32169, 30799, 32850, 13624}	5
LINC00963	{32224, 32806, 22504, 32727, 13851}	5
FAM86C2P	{22497, 32515, 32580, 32775, 32620}	5
LMO3	{32293, 32006, 1673, 32879, 32153}	5
HLA-DRB6	{32746, 32652, 30800, 32854, 33214}	5
RNF150	{32016, 31987, 33179, 32957, 31966}	5
EDN1	{32482, 30726, 33005, 32535, 32863}	5
MIR548O2	{32684, 31987, 30778, 32123, 30750}	5
ADRA1D	{33093, 32179, 32151, 32152, 32638}	5
BRINP3	{32771, 32739, 32164, 32165, 32818}	5
LINC01478	{29152, 32900, 32854, 32445, 33247}	5
LINC00844	{33217, 32293, 32359, 32556, 30716}	5
GPCPD1	{32323, 32554, 32630, 32472, 33084}	5
LOC102724623	{32323, 32069, 33193, 32651, 32788}	5
MAF	{33090, 32003, 32136, 32875, 13963}	5
SLITRK6	{3021, 33040, 32437, 33208, 32410}	5
RNU6ATAC	{32384, 13607, 30798, 32531, 32377}	5
PARVA	{32612, 33160, 32079, 33136, 30872}	5
PEX2	{33225, 32652, 32141, 30750, 32831}	5
LINC00867	{32909, 32082, 32249, 32571, 33247}	5
BHMT	{32610, 8558, 32179, 30749, 30750}	5
SYN2	{1733, 32811, 33171, 32153, 33247}	5
SMAD2	{32262, 32233, 32012, 32404, 32278}	5
STRN	{32356, 32453, 32949, 13846, 32733}	5
FAM98A	{30856, 30704, 32342, 32343, 30717}	5
MEG9	{32482, 31974, 32104, 30862, 32986}	5
LINC02167	{32386, 32906, 32079, 32054, 33048}	5
SFSWAP	{32771, 33099, 32563, 32342, 32343}	5
ZC4H2	{32706, 13830, 33099, 33237, 33083}	5
HDDC2	{32096, 32738, 32683, 32109, 32309}	5
GPR39	{32164, 32165, 32358, 33015, 12511}	5
DCTD	{32554, 32879, 32342, 32343, 32731}	5
LINC02015	{13570, 32642, 32850, 32531, 32220}	5
ADAM22	{33032, 10892, 32908, 32692, 33052}	5
PAX1	{32161, 32259, 32651, 32369, 30748}	5
DCUN1D4	{32648, 33260, 33136, 33203, 13624}	5
ZNF267	{32003, 32425, 32848, 30834, 32563}	5
DTNBP1	{13924, 32164, 32165, 32311, 2717}	5
ADAM12	{32136, 32495, 32052, 32693, 32477}	5
PEX5L	{32046, 12470, 32857, 32986, 31999}	5
BNIP2	{32672, 32706, 32165, 30758, 32179}	5
MCF2L	{33158, 32136, 32620, 32847, 31966}	5
LINC01500	{32384, 32675, 32350, 32684, 33246}	5
PPFIA2	{33218, 32548, 32806, 32784, 32822}	5
PAN3	{32358, 30854, 32913, 8310, 31999}	5
DAAM1	{32165, 30856, 32713, 14385, 32437}	5
[truncated: 4,819 more rows]

## Sheet: Cluster C
gene_symbol	patients	count
TEKT4P2	{32514, 33028, 30731, 30860, 32526, 32272, 32529, 30867, 32276, 33172, 32918, 30871, 32923, 32797, 32801, 32421, 32300, 32301, 30764, 32814, 33068, 32566, 30779, 33085, 32959, 32835, 32581, 32842, 33098, 14413, 32592, 32725, 33109, 32983, 32856, 30809, 33240, 32859, 32860, 30813, 32994, 33255, 30825, 33001, 33003, 33258, 32877, 32750, 33006, 33009, 32242, 31990, 33142, 30714, 30843, 33022, 32895}	57
NRXN1	{32001, 32131, 30724, 30853, 33157, 30730, 32653, 32658, 33042, 32020, 32917, 1175, 32536, 33051, 13852, 13601, 33185, 33062, 33065, 32685, 2553, 22959, 32689, 32050, 22964, 32313, 32825, 33212, 30781, 33091, 32584, 32842, 32715, 3020, 2763, 32851, 32340, 32218, 32987, 33244, 8415, 32100, 32997, 32102, 32360, 30825, 32490, 33258, 30701, 33137, 32371, 33013, 32639, 30841, 13820, 32511}	56
TMTC2	{32128, 32001, 29063, 1175, 22936, 33049, 33050, 32158, 33185, 32546, 32420, 33063, 14384, 33202, 22962, 32312, 30776, 32570, 32059, 33212, 12476, 32958, 32447, 32960, 32452, 32712, 30793, 32715, 3023, 33104, 33234, 32759, 30805, 32598, 32985, 31962, 13803, 32363, 32365, 32622, 32750, 32877, 13553, 30702, 32629, 32374, 32502, 13816, 32758, 33013, 32124, 32127}	52
EMBP1	{30855, 32263, 32653, 33172, 32917, 32150, 32918, 33045, 32801, 30754, 33059, 32420, 32807, 32946, 33202, 33204, 33078, 32952, 32825, 33212, 30781, 32574, 32839, 32592, 32720, 32976, 14420, 33110, 32983, 30809, 32861, 30825, 33001, 32237, 32365, 33006, 33139, 32372, 32629, 31990, 33146, 32251, 33022}	43
LOC102723769	{32896, 33026, 32901, 30855, 32777, 30730, 32276, 32277, 32150, 30871, 33049, 32922, 32796, 32287, 32928, 33056, 32420, 32421, 32807, 30760, 32298, 32572, 32828, 32702, 33094, 32712, 32843, 3020, 32592, 3032, 32602, 32859, 22502, 33255, 33258, 32237, 30830, 32877, 33010, 33018, 33147, 32764, 32895}	43
CDH8	{13824, 32769, 13958, 29063, 32396, 32653, 32526, 32795, 32417, 33060, 33190, 32936, 22952, 32810, 13869, 32558, 22959, 12478, 14657, 32321, 30785, 32071, 32974, 3027, 32219, 32732, 33119, 32226, 32611, 33001, 32362, 30827, 32622, 32240, 31986, 32244, 32372, 30708, 33272}	39
CWH43	{32769, 32390, 30732, 32526, 32929, 32930, 32935, 32168, 30765, 32566, 32570, 32700, 32958, 3007, 32704, 33091, 12484, 32455, 32841, 3028, 32724, 32981, 32729, 30812, 32221, 32868, 33127, 32237, 33006, 33262, 32240, 32881, 31986, 33008, 33139, 33142, 33273, 33022}	38
LCORL	{33028, 33156, 32774, 13959, 32776, 13840, 32275, 13849, 32921, 32285, 32552, 32941, 22960, 32689, 3005, 32574, 30782, 32455, 32841, 33226, 33227, 32972, 32976, 32851, 32979, 30805, 32987, 30813, 32735, 32353, 30818, 32481, 22502, 32363, 32372, 33269, 32252}	37
CDH12	{32783, 32146, 32277, 1175, 32159, 32927, 33056, 32421, 32808, 32810, 32689, 22964, 33080, 32313, 32059, 32827, 33087, 32451, 32835, 33226, 33227, 32972, 31950, 3027, 32980, 32088, 30813, 32607, 32991, 32100, 33253, 22502, 31978, 33003, 33258, 32888, 32764}	37
LRP1B	{13824, 32011, 32276, 32536, 32796, 32285, 32287, 22944, 32420, 33062, 33063, 32040, 32808, 33069, 32302, 30768, 22960, 33079, 13627, 32582, 33094, 32456, 33227, 31950, 32719, 32979, 32340, 32985, 32730, 32347, 30813, 32607, 30817, 30818, 33249, 30830, 32252}	37
TEX41	{32772, 32517, 32008, 32777, 32011, 32662, 30840, 32157, 13602, 13604, 32942, 33071, 30846, 32574, 33088, 13889, 32322, 32452, 32248, 32718, 30805, 30809, 32095, 33253, 33254, 32873, 13803, 32877, 32751, 33267, 32116, 32632, 31993, 32252, 33022, 33151}	36
LINC00901	{32129, 32517, 30859, 30860, 32024, 32921, 33049, 30712, 32668, 32420, 32932, 32933, 32423, 22956, 2476, 33071, 32433, 32178, 32565, 14654, 32704, 1345, 30786, 32071, 32330, 32333, 32979, 32215, 30809, 32095, 33252, 13925, 13931, 30710, 32248, 30714}	36
LINC01507	{13953, 32007, 1807, 32277, 32662, 32921, 33050, 32669, 32670, 13601, 33059, 22948, 33063, 30764, 32946, 32698, 32956, 13629, 13886, 3005, 32320, 32960, 32324, 33103, 33105, 32978, 32724, 33244, 2274, 32996, 33253, 32113, 32372, 33012, 13820}	35
EYS	{32896, 32390, 32776, 33034, 2060, 32402, 32658, 32024, 13850, 13853, 30754, 32932, 32933, 32678, 32935, 22950, 13866, 33068, 13869, 32059, 32958, 14400, 33091, 32330, 32718, 3023, 33105, 22488, 32353, 32489, 33004, 33009, 33010, 33142, 13816}	35
LINC01031	{13824, 13953, 32131, 33156, 32391, 33151, 32656, 33045, 22936, 32795, 32158, 32928, 32035, 22948, 33063, 33065, 22955, 32301, 32557, 33079, 32698, 32061, 3007, 30793, 32075, 14413, 32981, 33111, 22488, 30812, 33251, 32758, 32639, 30841, 32511}	35
KHDRBS3	{13827, 32517, 32263, 32268, 1806, 1807, 32272, 32664, 30754, 33186, 13864, 32936, 30764, 32825, 32058, 32956, 13886, 32702, 32065, 14657, 32321, 30790, 32711, 32712, 33094, 32330, 32718, 33105, 3027, 32725, 32744, 32245, 13816, 31996, 32125}	35
ROBO1	{32769, 32901, 30860, 32526, 32274, 1175, 32158, 32671, 22944, 32420, 32805, 33062, 32943, 22959, 32952, 32320, 30794, 32842, 32463, 32849, 32978, 32598, 32732, 32860, 32095, 32991, 31978, 13802, 13677, 32629, 32758, 32631, 30840, 32251, 32125}	35
NRXN3	{32907, 32274, 33149, 1175, 32024, 32417, 32930, 32035, 22949, 13874, 32053, 32058, 30789, 33095, 32584, 33103, 32080, 32978, 33109, 33244, 32221, 32861, 32351, 32862, 32992, 32100, 32870, 32235, 32116, 33012, 32502, 33269, 32632, 31995, 32125}	35
TSN	{30723, 8330, 32396, 32653, 32545, 32674, 32557, 33073, 32819, 12477, 32061, 33085, 14657, 30785, 32071, 13896, 32711, 32461, 32719, 3032, 31965, 32991, 31970, 32611, 32743, 32488, 32744, 32362, 33127, 32877, 30831, 31984, 32242, 30712, 2553}	35
DPP10	{32514, 32389, 30731, 32527, 32796, 32416, 32801, 33056, 22944, 32421, 13866, 32298, 32557, 32559, 32690, 32572, 14659, 32584, 14667, 32592, 32720, 32759, 33110, 30809, 32478, 32862, 32994, 13668, 33127, 33258, 32621, 32631, 32889, 32251}	34
CNTN5	{13952, 32896, 32391, 32269, 1807, 32402, 32020, 32024, 33176, 32157, 32678, 30760, 32938, 32555, 22960, 3005, 3007, 32319, 32704, 3010, 2763, 30805, 32471, 22488, 1496, 30816, 33123, 32364, 32374, 32886, 33272, 33147, 33022, 32383}	34
CDH2	{32899, 32132, 30724, 13959, 30732, 32269, 33164, 32527, 13840, 32274, 32917, 32539, 32159, 30754, 13859, 33190, 32552, 32946, 32698, 13629, 1345, 13511, 32336, 33104, 32978, 32979, 3028, 32089, 33251, 33257, 32362, 31984, 31990, 13814}	34
EPHA3	{13824, 32769, 32772, 33033, 32402, 33170, 32150, 33176, 32669, 33065, 32559, 32943, 32061, 12478, 3007, 13896, 32332, 31950, 32979, 32470, 32471, 32221, 31971, 33251, 32997, 32999, 33258, 30702, 32880, 31986, 33012, 30714, 2559}	33
CCDC85A	{32768, 32129, 30723, 32643, 32390, 30754, 32674, 32420, 33060, 33190, 32551, 32807, 13866, 14384, 32952, 32316, 3006, 32835, 12484, 32197, 32584, 33109, 32470, 32088, 32478, 32607, 32611, 13668, 32235, 32880, 32886, 32507, 33149}	33
DLG2	{32896, 13962, 30859, 8330, 13840, 32277, 33180, 32932, 32933, 33063, 2476, 32566, 32312, 32058, 3006, 13886, 13889, 14659, 32196, 32452, 32331, 3020, 32471, 33244, 32100, 33255, 30830, 13553, 32625, 33009, 32631, 32248, 32253}	33
TENM4	{32777, 30860, 13840, 22944, 22950, 32424, 32552, 13866, 30763, 2476, 2553, 32559, 32059, 30782, 32452, 33221, 33094, 32331, 32976, 32730, 32991, 33120, 32488, 30830, 32111, 33139, 32372, 33147, 30840, 30841, 30714, 31995, 33022}	33
PTPRD	{32272, 32402, 32157, 2207, 33057, 33059, 13604, 22947, 32040, 32940, 33071, 22960, 32570, 32059, 3005, 32456, 33096, 3027, 32980, 32470, 30809, 33243, 31971, 22502, 13671, 32870, 32490, 32874, 32621, 30701, 30709, 33022, 13823}	33
KHDRBS2	{32899, 32004, 13960, 32270, 32150, 32287, 32928, 33059, 33060, 32807, 32424, 32935, 22958, 32047, 32065, 12484, 32581, 32839, 14413, 33105, 32219, 32478, 33120, 32613, 33127, 13802, 32748, 32367, 32372, 31995, 13820, 33151}	32
TECRL	{32773, 32901, 30732, 32402, 32797, 32287, 13602, 32546, 30754, 22958, 33204, 33205, 30776, 32570, 30779, 32956, 32581, 32455, 33096, 33111, 11992, 1496, 32219, 30812, 32988, 30816, 13925, 32490, 32621, 30830, 32371, 33139}	32
CTNND2	{13824, 32514, 32008, 32011, 30736, 32417, 32801, 32929, 33060, 22949, 32423, 32936, 33069, 14384, 22962, 33204, 32053, 32824, 32584, 32463, 31995, 31953, 32088, 32507, 32352, 33122, 32881, 30707, 13816, 31993, 30843, 32637}	32
LINC01242	{32258, 30730, 13840, 32287, 32298, 32300, 2476, 32302, 32814, 32943, 33071, 32050, 32946, 22964, 12476, 3005, 32196, 32324, 33234, 32983, 32860, 32992, 32744, 31977, 32234, 32363, 32617, 13553, 31990, 32252, 32125, 32895}	32
CNTN3	{32004, 32261, 30724, 32776, 33161, 2060, 32527, 32662, 13849, 32922, 32159, 33056, 13873, 32050, 33202, 32061, 32578, 32579, 32711, 32843, 32589, 31950, 32723, 32471, 32088, 32089, 22488, 33244, 32862, 33252, 31995, 33149}	32
[truncated: 7,672 more rows]

## Sheet: Mixed group D
gene_symbol	patients	count
LCORL	{1600, 1163, 2483}	3
EFR3A	{1234, 1250, 1238}	3
DNAH17	{2177, 2879}	2
SLITRK5	{12463, 1487}	2
[truncated: 36 more rows]

## Sheet: Intersection ABC
gene_symbol	patients	count
[truncated: 4,187 more rows]
