# Supplementary material for: Clustering Analysis Supports the Detection of Biological Processes Related to Autism Spectrum Disorder
Source: Genes (Basel). 2020 Dec 9;11(12):1476. doi: 10.3390/genes11121476 (PMC7763205; doi:10.3390/genes11121476)
Supplement: Supplementary file 1 [file genes-11-01476-s001.zip › Supplementary/Supplementary Table S1_Allele Frequency and CADD subgroups.xlsx]

## Sheet: Biol. Proc. All. Freq.<0.05
GO biological process complete	Homo sapiens - REFLIST (20851)	upload_1 (1456)	upload_1 (expected)	upload_1 (over/under)	upload_1 (fold Enrichment)	upload_1 (raw P-value)	upload_1 (FDR)
observational learning (GO:0098597)	8	7	.56	+	12.53	2.01E-05	0.00113
imitative learning (GO:0098596)	7	6	.49	+	12.27	8.81E-05	0.00389
vocal learning (GO:0042297)	7	6	.49	+	12.27	8.81E-05	0.00388
negative regulation of peptidyl-cysteine S-nitrosylation (GO:1902083)	5	4	.35	+	11.46	1.75E-03	0.0456
Roundabout signaling pathway (GO:0035385)	5	4	.35	+	11.46	1.75E-03	0.0456
NMDA glutamate receptor clustering (GO:0097114)	5	4	.35	+	11.46	1.75E-03	0.0455
regulation of wound healing, spreading of epidermal cells (GO:1903689)	8	5	.56	+	8.95	9.72E-04	0.0282
learned vocalization behavior or vocal learning (GO:0098598)	10	6	.70	+	8.59	3.47E-04	0.0123
neuron projection arborization (GO:0140058)	12	7	.84	+	8.35	1.25E-04	0.00522
plus-end-directed organelle transport along microtubule (GO:0072386)	9	5	.63	+	7.96	1.43E-03	0.039
regulation of synapse structural plasticity (GO:0051823)	9	5	.63	+	7.96	1.43E-03	0.0389
secretory granule localization (GO:0032252)	11	6	.77	+	7.81	5.06E-04	0.0167
auditory behavior (GO:0031223)	13	7	.91	+	7.71	1.81E-04	0.00715
mechanosensory behavior (GO:0007638)	15	7	1.05	+	6.68	3.55E-04	0.0125
negative regulation of cellular response to vascular endothelial growth factor stimulus (GO:1902548)	13	6	.91	+	6.61	9.92E-04	0.0287
regulation of postsynaptic density organization (GO:1905874)	13	6	.91	+	6.61	9.92E-04	0.0287
regulation of long-term synaptic depression (GO:1900452)	14	6	.98	+	6.14	1.34E-03	0.0371
insulin-like growth factor receptor signaling pathway (GO:0048009)	14	6	.98	+	6.14	1.34E-03	0.037
atrial cardiac muscle cell to AV node cell signaling (GO:0086026)	14	6	.98	+	6.14	1.34E-03	0.0369
atrial cardiac muscle cell action potential (GO:0086014)	14	6	.98	+	6.14	1.34E-03	0.0369
negative regulation of dendritic spine development (GO:0061000)	14	6	.98	+	6.14	1.34E-03	0.0368
synaptic membrane adhesion (GO:0099560)	19	8	1.33	+	6.03	2.34E-04	0.00878
corpus callosum development (GO:0022038)	17	7	1.19	+	5.90	6.42E-04	0.0199
postsynaptic specialization organization (GO:0099084)	17	7	1.19	+	5.90	6.42E-04	0.0198
postsynaptic density organization (GO:0097106)	17	7	1.19	+	5.90	6.42E-04	0.0198
vocalization behavior (GO:0071625)	20	8	1.40	+	5.73	3.09E-04	0.0111
excitatory synapse assembly (GO:1904861)	15	6	1.05	+	5.73	1.77E-03	0.046
atrial cardiac muscle cell to AV node cell communication (GO:0086066)	15	6	1.05	+	5.73	1.77E-03	0.0459
membrane depolarization during action potential (GO:0086010)	30	12	2.09	+	5.73	1.01E-05	0.000644
regulation of cellular response to vascular endothelial growth factor stimulus (GO:1902547)	24	9	1.68	+	5.37	1.93E-04	0.00748
dendrite morphogenesis (GO:0048813)	60	22	4.19	+	5.25	8.22E-09	1.04e-06
cAMP metabolic process (GO:0046058)	22	8	1.54	+	5.21	5.18E-04	0.017
myelination in peripheral nervous system (GO:0022011)	28	10	1.96	+	5.11	1.19E-04	0.00504
peripheral nervous system axon ensheathment (GO:0032292)	28	10	1.96	+	5.11	1.19E-04	0.00502
retina layer formation (GO:0010842)	23	8	1.61	+	4.98	6.58E-04	0.0202
ionotropic glutamate receptor signaling pathway (GO:0035235)	26	9	1.82	+	4.96	3.14E-04	0.0113
positive regulation of excitatory postsynaptic potential (GO:2000463)	29	10	2.03	+	4.94	1.51E-04	0.00612
olfactory bulb development (GO:0021772)	33	11	2.30	+	4.77	9.12E-05	0.00401
calcium-dependent cell-cell adhesion via plasma membrane cell adhesion molecules (GO:0016339)	42	14	2.93	+	4.77	1.04E-05	0.00066
cell-cell signaling involved in cardiac conduction (GO:0086019)	27	9	1.89	+	4.77	3.95E-04	0.0137
regulation of protein kinase A signaling (GO:0010738)	27	9	1.89	+	4.77	3.95E-04	0.0137
central nervous system projection neuron axonogenesis (GO:0021952)	27	9	1.89	+	4.77	3.95E-04	0.0136
dendritic spine organization (GO:0097061)	30	10	2.09	+	4.77	1.89E-04	0.00738
Schwann cell differentiation (GO:0014037)	37	12	2.58	+	4.64	5.49E-05	0.00264
Schwann cell development (GO:0014044)	31	10	2.16	+	4.62	2.36E-04	0.00883
neuronal action potential (GO:0019228)	28	9	1.96	+	4.60	4.92E-04	0.0164
olfactory lobe development (GO:0021988)	35	11	2.44	+	4.50	1.41E-04	0.00575
dendritic spine development (GO:0060996)	29	9	2.03	+	4.44	6.08E-04	0.0192
regulation of NMDA receptor activity (GO:2000310)	40	12	2.79	+	4.30	1.02E-04	0.00442
brain morphogenesis (GO:0048854)	37	11	2.58	+	4.26	2.11E-04	0.00803
central nervous system neuron axonogenesis (GO:0021955)	37	11	2.58	+	4.26	2.11E-04	0.00801
startle response (GO:0001964)	27	8	1.89	+	4.24	1.56E-03	0.0415
exploration behavior (GO:0035640)	27	8	1.89	+	4.24	1.56E-03	0.0414
response to auditory stimulus (GO:0010996)	27	8	1.89	+	4.24	1.56E-03	0.0413
outflow tract septum morphogenesis (GO:0003148)	27	8	1.89	+	4.24	1.56E-03	0.0413
heterophilic cell-cell adhesion via plasma membrane cell adhesion molecules (GO:0007157)	48	14	3.35	+	4.18	3.59E-05	0.00184
regulation of dendritic spine development (GO:0060998)	62	18	4.33	+	4.16	3.04E-06	0.000222
modulation of excitatory postsynaptic potential (GO:0098815)	45	13	3.14	+	4.14	7.35E-05	0.00334
heart valve morphogenesis (GO:0003179)	52	15	3.63	+	4.13	2.13E-05	0.00119
regulation of postsynapse organization (GO:0099175)	85	24	5.94	+	4.04	1.12E-07	1.16e-05
receptor localization to synapse (GO:0097120)	39	11	2.72	+	4.04	3.10E-04	0.0111
peptidyl-tyrosine autophosphorylation (GO:0038083)	36	10	2.51	+	3.98	6.37E-04	0.0197
neuron projection organization (GO:0106027)	40	11	2.79	+	3.94	3.72E-04	0.013
intraciliary transport involved in cilium assembly (GO:0035735)	40	11	2.79	+	3.94	3.72E-04	0.013
cyclic nucleotide metabolic process (GO:0009187)	40	11	2.79	+	3.94	3.72E-04	0.013
centrosome localization (GO:0051642)	33	9	2.30	+	3.91	1.31E-03	0.0366
glutamate receptor signaling pathway (GO:0007215)	48	13	3.35	+	3.88	1.27E-04	0.00532
dendrite development (GO:0016358)	111	30	7.75	+	3.87	7.11E-09	9.09e-07
membrane depolarization (GO:0051899)	52	14	3.63	+	3.86	7.48E-05	0.00338
calcium ion import (GO:0070509)	49	13	3.42	+	3.80	1.52E-04	0.00611
microtubule organizing center localization (GO:0061842)	34	9	2.37	+	3.79	1.57E-03	0.0414
negative regulation of axon extension (GO:0030517)	42	11	2.93	+	3.75	5.27E-04	0.0173
negative chemotaxis (GO:0050919)	46	12	3.21	+	3.74	3.08E-04	0.0111
regulation of axon extension (GO:0030516)	97	25	6.77	+	3.69	2.68E-07	2.58e-05
positive regulation of insulin secretion involved in cellular response to glucose stimulus (GO:0035774)	35	9	2.44	+	3.68	1.86E-03	0.0477
cellular carbohydrate catabolic process (GO:0044275)	39	10	2.72	+	3.67	1.07E-03	0.0306
cardiac muscle cell action potential involved in contraction (GO:0086002)	39	10	2.72	+	3.67	1.07E-03	0.0305
cell communication involved in cardiac conduction (GO:0086065)	43	11	3.00	+	3.66	6.24E-04	0.0196
positive regulation of dendritic spine development (GO:0060999)	43	11	3.00	+	3.66	6.24E-04	0.0195
regulation of dendritic spine morphogenesis (GO:0061001)	47	12	3.28	+	3.66	3.63E-04	0.0128
ventricular septum development (GO:0003281)	71	18	4.96	+	3.63	1.48E-05	0.000881
synapse assembly (GO:0007416)	100	25	6.98	+	3.58	4.36E-07	4.03e-05
regulation of Rho protein signal transduction (GO:0035023)	89	22	6.21	+	3.54	2.47E-06	0.000185
retina morphogenesis in camera-type eye (GO:0060042)	61	15	4.26	+	3.52	1.00E-04	0.00436
heart valve development (GO:0003170)	61	15	4.26	+	3.52	1.00E-04	0.00435
vesicle transport along microtubule (GO:0047496)	45	11	3.14	+	3.50	8.61E-04	0.0255
ventricular septum morphogenesis (GO:0060412)	41	10	2.86	+	3.49	1.48E-03	0.04
protein transport along microtubule (GO:0098840)	66	16	4.61	+	3.47	6.88E-05	0.00318
microtubule-based protein transport (GO:0099118)	66	16	4.61	+	3.47	6.88E-05	0.00317
regulation of extent of cell growth (GO:0061387)	112	27	7.82	+	3.45	2.85E-07	2.69e-05
transmission of nerve impulse (GO:0019226)	54	13	3.77	+	3.45	3.42E-04	0.0121
cerebral cortex development (GO:0021987)	121	29	8.45	+	3.43	1.16E-07	1.2e-05
regulation of neuron migration (GO:2001222)	46	11	3.21	+	3.42	1.00E-03	0.029
cardiac septum development (GO:0003279)	109	26	7.61	+	3.42	5.59E-07	5.01e-05
postsynapse organization (GO:0099173)	84	20	5.87	+	3.41	1.12E-05	0.000699
neuromuscular process controlling balance (GO:0050885)	59	14	4.12	+	3.40	2.33E-04	0.00877
regulation of insulin secretion involved in cellular response to glucose stimulus (GO:0061178)	59	14	4.12	+	3.40	2.33E-04	0.00875
negative regulation of axonogenesis (GO:0050771)	68	16	4.75	+	3.37	9.31E-05	0.00408
adherens junction organization (GO:0034332)	64	15	4.47	+	3.36	1.58E-04	0.00635
protein localization to synapse (GO:0035418)	60	14	4.19	+	3.34	2.70E-04	0.00994
cardiac septum morphogenesis (GO:0060411)	73	17	5.10	+	3.33	6.35E-05	0.00299
vesicle cytoskeletal trafficking (GO:0099518)	69	16	4.82	+	3.32	1.08E-04	0.00462
positive regulation of small GTPase mediated signal transduction (GO:0051057)	82	19	5.73	+	3.32	2.55E-05	0.00137
intraspecies interaction between organisms (GO:0051703)	52	12	3.63	+	3.30	7.89E-04	0.0236
detection of mechanical stimulus (GO:0050982)	52	12	3.63	+	3.30	7.89E-04	0.0236
aorta development (GO:0035904)	52	12	3.63	+	3.30	7.89E-04	0.0236
social behavior (GO:0035176)	52	12	3.63	+	3.30	7.89E-04	0.0235
long-term synaptic potentiation (GO:0060291)	48	11	3.35	+	3.28	1.35E-03	0.0371
negative regulation of cell projection organization (GO:0031345)	176	40	12.29	+	3.25	1.86E-09	2.73e-07
action potential (GO:0001508)	97	22	6.77	+	3.25	8.12E-06	0.00053
intraciliary transport (GO:0042073)	53	12	3.70	+	3.24	9.11E-04	0.0267
negative regulation of small GTPase mediated signal transduction (GO:0051058)	62	14	4.33	+	3.23	3.60E-04	0.0127
negative regulation of neuron projection development (GO:0010977)	133	30	9.29	+	3.23	2.20E-07	2.14e-05
establishment or maintenance of apical/basal cell polarity (GO:0035088)	49	11	3.42	+	3.21	1.56E-03	0.0413
establishment or maintenance of bipolar cell polarity (GO:0061245)	49	11	3.42	+	3.21	1.56E-03	0.0412
telencephalon development (GO:0021537)	263	59	18.36	+	3.21	4.40E-13	9.43e-11
positive regulation of phosphatidylinositol 3-kinase signaling (GO:0014068)	90	20	6.28	+	3.18	2.66E-05	0.00141
negative regulation of Ras protein signal transduction (GO:0046580)	54	12	3.77	+	3.18	1.05E-03	0.03
regulation of small GTPase mediated signal transduction (GO:0051056)	330	73	23.04	+	3.17	1.33E-15	3.92e-13
ephrin receptor signaling pathway (GO:0048013)	86	19	6.01	+	3.16	4.48E-05	0.00223
telencephalon cell migration (GO:0022029)	59	13	4.12	+	3.16	7.05E-04	0.0215
cardiac muscle cell action potential (GO:0086001)	50	11	3.49	+	3.15	1.79E-03	0.0464
positive regulation of insulin secretion (GO:0032024)	78	17	5.45	+	3.12	1.28E-04	0.00532
negative regulation of actin filament polymerization (GO:0030837)	60	13	4.19	+	3.10	8.07E-04	0.024
positive regulation of Ras protein signal transduction (GO:0046579)	74	16	5.17	+	3.10	2.16E-04	0.00819
myelination (GO:0042552)	107	23	7.47	+	3.08	1.09E-05	0.000683
regulation of Ras protein signal transduction (GO:0046578)	201	43	14.04	+	3.06	2.27E-09	3.3e-07
regulation of axonogenesis (GO:0050770)	164	35	11.45	+	3.06	7.23E-08	7.86e-06
vascular endothelial growth factor receptor signaling pathway (GO:0048010)	71	15	4.96	+	3.03	4.17E-04	0.0143
ensheathment of neurons (GO:0007272)	109	23	7.61	+	3.02	1.41E-05	0.000844
axon ensheathment (GO:0008366)	109	23	7.61	+	3.02	1.41E-05	0.000841
forebrain cell migration (GO:0021885)	62	13	4.33	+	3.00	1.05E-03	0.03
regulation of cell size (GO:0008361)	186	39	12.99	+	3.00	2.00E-08	2.41e-06
axon guidance (GO:0007411)	277	58	19.34	+	3.00	7.91E-12	1.51e-09
positive regulation of axonogenesis (GO:0050772)	86	18	6.01	+	3.00	1.28E-04	0.00531
central nervous system neuron development (GO:0021954)	86	18	6.01	+	3.00	1.28E-04	0.0053
neuron projection morphogenesis (GO:0048812)	502	105	35.05	+	3.00	2.22E-20	1.53e-17
pallium development (GO:0021543)	177	37	12.36	+	2.99	4.91E-08	5.52e-06
positive regulation of synaptic transmission (GO:0050806)	134	28	9.36	+	2.99	2.03E-06	0.000156
synapse organization (GO:0050808)	273	57	19.06	+	2.99	1.32E-11	2.46e-09
neuron projection guidance (GO:0097485)	278	58	19.41	+	2.99	8.96E-12	1.69e-09
calcium ion transport into cytosol (GO:0060402)	72	15	5.03	+	2.98	4.74E-04	0.0159
plasma membrane bounded cell projection morphogenesis (GO:0120039)	506	105	35.33	+	2.97	3.66E-20	2.42e-17
cell projection morphogenesis (GO:0048858)	510	105	35.61	+	2.95	6.02E-20	3.82e-17
negative regulation of ERK1 and ERK2 cascade (GO:0070373)	73	15	5.10	+	2.94	5.37E-04	0.0176
neuromuscular process (GO:0050905)	112	23	7.82	+	2.94	2.05E-05	0.00116
cell morphogenesis involved in neuron differentiation (GO:0048667)	456	93	31.84	+	2.92	1.47E-17	6.14e-15
homophilic cell adhesion via plasma membrane adhesion molecules (GO:0007156)	167	34	11.66	+	2.92	2.89E-07	2.72e-05
regulation of embryonic development (GO:0045995)	64	13	4.47	+	2.91	1.35E-03	0.037
negative regulation of protein polymerization (GO:0032272)	74	15	5.17	+	2.90	6.08E-04	0.0192
organelle transport along microtubule (GO:0072384)	79	16	5.52	+	2.90	4.09E-04	0.0141
regulation of neurotransmitter receptor activity (GO:0099601)	84	17	5.87	+	2.90	2.75E-04	0.0101
adult behavior (GO:0030534)	139	28	9.71	+	2.88	3.75E-06	0.000271
regulation of synapse organization (GO:0050807)	204	41	14.25	+	2.88	2.46E-08	2.89e-06
regulation of synapse structure or activity (GO:0050803)	215	43	15.01	+	2.86	1.28E-08	1.59e-06
microtubule-based transport (GO:0099111)	190	38	13.27	+	2.86	8.83E-08	9.4e-06
regulation of cell-substrate junction organization (GO:0150116)	70	14	4.89	+	2.86	1.02E-03	0.0294
regulation of neuron projection development (GO:0010975)	444	88	31.00	+	2.84	6.62E-16	2.06e-13
cell part morphogenesis (GO:0032990)	532	105	37.15	+	2.83	9.56E-19	5.23e-16
eye morphogenesis (GO:0048592)	152	30	10.61	+	2.83	2.46E-06	0.000185
ERBB signaling pathway (GO:0038127)	71	14	4.96	+	2.82	1.15E-03	0.0324
multicellular organismal signaling (GO:0035637)	137	27	9.57	+	2.82	7.88E-06	0.000521
regulation of sodium ion transmembrane transport (GO:1902305)	66	13	4.61	+	2.82	1.72E-03	0.045
cardiac ventricle development (GO:0003231)	127	25	8.87	+	2.82	1.71E-05	0.000997
establishment of cell polarity (GO:0030010)	122	24	8.52	+	2.82	2.53E-05	0.00137
cell morphogenesis involved in differentiation (GO:0000904)	568	111	39.66	+	2.80	1.61E-19	9.81e-17
axonogenesis (GO:0007409)	389	76	27.16	+	2.80	1.15E-13	2.58e-11
peripheral nervous system development (GO:0007422)	77	15	5.38	+	2.79	8.68E-04	0.0257
regulation of cardiac muscle contraction (GO:0055117)	77	15	5.38	+	2.79	8.68E-04	0.0256
regulation of synaptic transmission, glutamatergic (GO:0051966)	72	14	5.03	+	2.78	1.29E-03	0.0361
camera-type eye morphogenesis (GO:0048593)	124	24	8.66	+	2.77	3.18E-05	0.00165
protein localization to cell junction (GO:1902414)	88	17	6.14	+	2.77	4.41E-04	0.0149
cardiac chamber development (GO:0003205)	171	33	11.94	+	2.76	1.22E-06	9.76e-05
calcium ion transmembrane transport (GO:0070588)	187	36	13.06	+	2.76	6.96E-07	5.91e-05
transport along microtubule (GO:0010970)	156	30	10.89	+	2.75	3.89E-06	0.000277
regulation of dendrite development (GO:0050773)	104	20	7.26	+	2.75	1.52E-04	0.0061
cytoskeleton-dependent intracellular transport (GO:0030705)	193	37	13.48	+	2.75	4.92E-07	4.46e-05
cell-cell adhesion via plasma-membrane adhesion molecules (GO:0098742)	256	49	17.88	+	2.74	5.41E-09	7.34e-07
cell morphogenesis (GO:0000902)	721	138	50.35	+	2.74	2.39E-23	3.16e-20
cytosolic calcium ion transport (GO:0060401)	89	17	6.21	+	2.74	4.94E-04	0.0164
learning (GO:0007612)	152	29	10.61	+	2.73	6.40E-06	0.000436
neuron migration (GO:0001764)	126	24	8.80	+	2.73	3.98E-05	0.00202
peptidyl-tyrosine dephosphorylation (GO:0035335)	105	20	7.33	+	2.73	1.70E-04	0.00673
integrin-mediated signaling pathway (GO:0007229)	100	19	6.98	+	2.72	2.51E-04	0.00936
inner ear morphogenesis (GO:0042472)	106	20	7.40	+	2.70	1.90E-04	0.00737
cardiac chamber morphogenesis (GO:0003206)	128	24	8.94	+	2.69	4.96E-05	0.00245
neuron projection development (GO:0031175)	695	130	48.53	+	2.68	3.10E-21	2.24e-18
microtubule-based movement (GO:0007018)	348	65	24.30	+	2.67	5.18E-11	9.24e-09
calcium ion transport (GO:0006816)	241	45	16.83	+	2.67	3.93E-08	4.48e-06
negative regulation of supramolecular fiber organization (GO:1902904)	150	28	10.47	+	2.67	1.88E-05	0.00108
positive regulation of GTPase activity (GO:0043547)	418	78	29.19	+	2.67	4.41E-13	9.33e-11
forebrain development (GO:0030900)	402	75	28.07	+	2.67	1.32E-12	2.72e-10
cellular component morphogenesis (GO:0032989)	617	115	43.08	+	2.67	1.00E-18	5.31e-16
cell junction assembly (GO:0034329)	279	52	19.48	+	2.67	3.48E-09	4.81e-07
regulation of response to wounding (GO:1903034)	161	30	11.24	+	2.67	9.10E-06	0.000584
peptidyl-tyrosine phosphorylation (GO:0018108)	151	28	10.54	+	2.66	1.99E-05	0.00113
axon development (GO:0061564)	423	78	29.54	+	2.64	6.80E-13	1.42e-10
cell junction organization (GO:0034330)	491	90	34.29	+	2.62	1.85E-14	4.81e-12
positive regulation of peptide hormone secretion (GO:0090277)	104	19	7.26	+	2.62	6.29E-04	0.0196
peptidyl-tyrosine modification (GO:0018212)	154	28	10.75	+	2.60	2.43E-05	0.00133
artery development (GO:0060840)	88	16	6.14	+	2.60	1.13E-03	0.032
regulation of epithelial cell migration (GO:0010632)	232	42	16.20	+	2.59	2.19E-07	2.15e-05
negative regulation of developmental growth (GO:0048640)	105	19	7.33	+	2.59	6.56E-04	0.0202
regulation of GTPase activity (GO:0043087)	488	88	34.08	+	2.58	6.77E-14	1.6e-11
actomyosin structure organization (GO:0031032)	111	20	7.75	+	2.58	4.63E-04	0.0156
regulation of phosphatidylinositol 3-kinase signaling (GO:0014066)	128	23	8.94	+	2.57	1.60E-04	0.00639
negative regulation of cellular response to growth factor stimulus (GO:0090288)	112	20	7.82	+	2.56	4.89E-04	0.0163
regulation of synapse assembly (GO:0051963)	101	18	7.05	+	2.55	1.02E-03	0.0294
regulation of plasma membrane bounded cell projection organization (GO:0120035)	630	112	43.99	+	2.55	7.44E-17	2.75e-14
neuron development (GO:0048666)	850	150	59.35	+	2.53	2.79E-22	2.46e-19
regulation of cell projection organization (GO:0031344)	646	114	45.11	+	2.53	4.77E-17	1.84e-14
regulation of wound healing (GO:0061041)	131	23	9.15	+	2.51	1.97E-04	0.00757
positive regulation of ion transmembrane transporter activity (GO:0032414)	109	19	7.61	+	2.50	8.16E-04	0.0242
negative regulation of cytoskeleton organization (GO:0051494)	155	27	10.82	+	2.49	5.77E-05	0.00275
glial cell development (GO:0021782)	115	20	8.03	+	2.49	5.89E-04	0.0189
sensory perception of sound (GO:0007605)	161	28	11.24	+	2.49	4.29E-05	0.00215
inner ear development (GO:0048839)	202	35	14.11	+	2.48	6.83E-06	0.000457
positive regulation of cell junction assembly (GO:1901890)	105	18	7.33	+	2.45	1.29E-03	0.036
negative regulation of neurogenesis (GO:0050768)	140	24	9.78	+	2.45	1.83E-04	0.00716
regulation of nervous system process (GO:0031644)	146	25	10.20	+	2.45	1.35E-04	0.00555
central nervous system neuron differentiation (GO:0021953)	193	33	13.48	+	2.45	1.54E-05	0.000913
positive regulation of transporter activity (GO:0032411)	117	20	8.17	+	2.45	6.78E-04	0.0208
regulation of cell-matrix adhesion (GO:0001952)	123	21	8.59	+	2.45	4.96E-04	0.0164
regulation of cellular component size (GO:0032535)	393	67	27.44	+	2.44	6.65E-10	1.07e-07
regulation of insulin secretion (GO:0050796)	188	32	13.13	+	2.44	2.25E-05	0.00125
regulation of heart rate (GO:0002027)	100	17	6.98	+	2.43	1.90E-03	0.0487
sensory organ morphogenesis (GO:0090596)	267	45	18.64	+	2.41	6.31E-07	5.47e-05
locomotory behavior (GO:0007626)	197	33	13.76	+	2.40	1.98E-05	0.00113
neuron differentiation (GO:0030182)	1050	175	73.32	+	2.39	2.47E-23	3.02e-20
memory (GO:0007613)	126	21	8.80	+	2.39	6.26E-04	0.0195
learning or memory (GO:0007611)	265	44	18.50	+	2.38	1.09E-06	8.86e-05
establishment or maintenance of cell polarity (GO:0007163)	199	33	13.90	+	2.37	2.28E-05	0.00126
cell-cell junction organization (GO:0045216)	187	31	13.06	+	2.37	4.21E-05	0.00212
sensory perception of mechanical stimulus (GO:0050954)	181	30	12.64	+	2.37	5.75E-05	0.00275
cardiac muscle tissue development (GO:0048738)	157	26	10.96	+	2.37	2.07E-04	0.0079
limb morphogenesis (GO:0035108)	151	25	10.54	+	2.37	2.88E-04	0.0105
appendage morphogenesis (GO:0035107)	151	25	10.54	+	2.37	2.88E-04	0.0105
negative regulation of protein-containing complex assembly (GO:0031333)	139	23	9.71	+	2.37	5.68E-04	0.0183
post-Golgi vesicle-mediated transport (GO:0006892)	133	22	9.29	+	2.37	5.02E-04	0.0166
sodium ion transmembrane transport (GO:0035725)	121	20	8.45	+	2.37	9.18E-04	0.0269
divalent metal ion transport (GO:0070838)	285	47	19.90	+	2.36	5.01E-07	4.52e-05
regulation of endothelial cell migration (GO:0010594)	170	28	11.87	+	2.36	1.15E-04	0.00488
positive regulation of epithelial cell migration (GO:0010634)	152	25	10.61	+	2.36	3.02E-04	0.0109
negative regulation of nervous system development (GO:0051961)	146	24	10.20	+	2.35	4.20E-04	0.0144
divalent inorganic cation transport (GO:0072511)	292	48	20.39	+	2.35	6.10E-07	5.35e-05
embryonic limb morphogenesis (GO:0030326)	128	21	8.94	+	2.35	7.35E-04	0.0223
embryonic appendage morphogenesis (GO:0035113)	128	21	8.94	+	2.35	7.35E-04	0.0222
bone development (GO:0060348)	190	31	13.27	+	2.34	5.20E-05	0.00252
regulation of peptide hormone secretion (GO:0090276)	221	36	15.43	+	2.33	1.72E-05	0.000993
extracellular matrix organization (GO:0030198)	363	59	25.35	+	2.33	3.77E-08	4.34e-06
brain development (GO:0007420)	771	125	53.84	+	2.32	4.56E-16	1.54e-13
extracellular structure organization (GO:0043062)	364	59	25.42	+	2.32	3.93E-08	4.45e-06
modulation of chemical synaptic transmission (GO:0050804)	415	67	28.98	+	2.31	6.02E-09	7.89e-07
positive regulation of hydrolase activity (GO:0051345)	781	126	54.54	+	2.31	4.28E-16	1.47e-13
regulation of trans-synaptic signaling (GO:0099177)	416	67	29.05	+	2.31	6.21E-09	8.07e-07
regulation of cell junction assembly (GO:1901888)	199	32	13.90	+	2.30	6.90E-05	0.00317
actin cytoskeleton organization (GO:0030036)	536	86	37.43	+	2.30	3.27E-11	5.89e-09
actin filament-based process (GO:0030029)	612	98	42.74	+	2.29	1.40E-12	2.85e-10
ear morphogenesis (GO:0042471)	125	20	8.73	+	2.29	1.81E-03	0.0469
plasma membrane bounded cell projection organization (GO:0120036)	1154	184	80.58	+	2.28	1.03E-22	1.09e-19
cell adhesion (GO:0007155)	947	150	66.13	+	2.27	2.97E-18	1.43e-15
positive regulation of developmental growth (GO:0048639)	177	28	12.36	+	2.27	2.79E-04	0.0102
head development (GO:0060322)	817	129	57.05	+	2.26	9.20E-16	2.76e-13
biological adhesion (GO:0022610)	953	150	66.55	+	2.25	3.91E-18	1.82e-15
cell-cell adhesion (GO:0098609)	510	80	35.61	+	2.25	5.31E-10	8.68e-08
detection of external stimulus (GO:0009581)	134	21	9.36	+	2.24	1.49E-03	0.0401
cell projection organization (GO:0030030)	1200	187	83.79	+	2.23	3.79E-22	3.16e-19
generation of neurons (GO:0048699)	1278	199	89.24	+	2.23	2.12E-23	3.06e-20
regulation of ion transmembrane transporter activity (GO:0032412)	270	42	18.85	+	2.23	7.92E-06	0.000519
regulation of protein polymerization (GO:0032271)	238	37	16.62	+	2.23	3.43E-05	0.00176
protein autophosphorylation (GO:0046777)	193	30	13.48	+	2.23	1.71E-04	0.00675
striated muscle tissue development (GO:0014706)	277	43	19.34	+	2.22	6.23E-06	0.000426
neurogenesis (GO:0022008)	1401	217	97.83	+	2.22	2.26E-25	3.99e-22
positive regulation of neuron projection development (GO:0010976)	155	24	10.82	+	2.22	7.00E-04	0.0214
positive regulation of cell projection organization (GO:0031346)	356	55	24.86	+	2.21	4.65E-07	4.27e-05
regulation of anatomical structure size (GO:0090066)	531	82	37.08	+	2.21	6.69E-10	1.06e-07
detection of abiotic stimulus (GO:0009582)	136	21	9.50	+	2.21	1.66E-03	0.0437
platelet activation (GO:0030168)	136	21	9.50	+	2.21	1.66E-03	0.0436
retina development in camera-type eye (GO:0060041)	149	23	10.40	+	2.21	9.49E-04	0.0276
sodium ion transport (GO:0006814)	175	27	12.22	+	2.21	4.43E-04	0.015
ear development (GO:0043583)	227	35	15.85	+	2.21	6.76E-05	0.00314
muscle tissue development (GO:0060537)	292	45	20.39	+	2.21	5.69E-06	0.000396
regulation of developmental growth (GO:0048638)	331	51	23.11	+	2.21	1.05E-06	8.6e-05
vesicle localization (GO:0051648)	208	32	14.52	+	2.20	1.09E-04	0.00468
regulation of transmembrane transporter activity (GO:0022898)	281	43	19.62	+	2.19	1.12E-05	0.000697
positive regulation of protein secretion (GO:0050714)	170	26	11.87	+	2.19	6.36E-04	0.0197
cilium movement (GO:0003341)	144	22	10.06	+	2.19	1.37E-03	0.0375
regulation of cell-substrate adhesion (GO:0010810)	216	33	15.08	+	2.19	1.33E-04	0.00548
cognition (GO:0050890)	308	47	21.51	+	2.19	3.70E-06	0.000268
blood vessel morphogenesis (GO:0048514)	415	63	28.98	+	2.17	9.73E-08	1.02e-05
regulation of cation transmembrane transport (GO:1904062)	356	54	24.86	+	2.17	8.35E-07	6.97e-05
regulation of actin filament organization (GO:0110053)	284	43	19.83	+	2.17	1.25E-05	0.000762
blood vessel development (GO:0001568)	502	76	35.05	+	2.17	5.77E-09	7.63e-07
negative regulation of cell migration (GO:0030336)	271	41	18.92	+	2.17	2.26E-05	0.00125
behavior (GO:0007610)	577	87	40.29	+	2.16	4.31E-10	7.2e-08
regulation of plasma membrane bounded cell projection assembly (GO:0120032)	186	28	12.99	+	2.16	4.13E-04	0.0142
vasculature development (GO:0001944)	525	79	36.66	+	2.15	2.96E-09	4.12e-07
circulatory system development (GO:0072359)	871	131	60.82	+	2.15	1.80E-14	4.77e-12
regulation of supramolecular fiber organization (GO:1902903)	379	57	26.47	+	2.15	6.13E-07	5.34e-05
transmembrane receptor protein tyrosine kinase signaling pathway (GO:0007169)	526	79	36.73	+	2.15	4.59E-09	6.28e-07
actin filament organization (GO:0007015)	273	41	19.06	+	2.15	2.43E-05	0.00133
regulation of transporter activity (GO:0032409)	293	44	20.46	+	2.15	1.07E-05	0.000678
cAMP-mediated signaling (GO:0019933)	160	24	11.17	+	2.15	1.30E-03	0.0363
regulation of cation channel activity (GO:2001257)	187	28	13.06	+	2.14	4.37E-04	0.0149
regulation of membrane potential (GO:0042391)	441	66	30.79	+	2.14	8.08E-08	8.72e-06
movement of cell or subcellular component (GO:0006928)	1599	239	111.66	+	2.14	4.93E-26	9.78e-23
establishment of vesicle localization (GO:0051650)	201	30	14.04	+	2.14	3.83E-04	0.0133
limb development (GO:0060173)	181	27	12.64	+	2.14	5.91E-04	0.0188
appendage development (GO:0048736)	181	27	12.64	+	2.14	5.91E-04	0.0188
cyclic-nucleotide-mediated signaling (GO:0019935)	181	27	12.64	+	2.14	5.91E-04	0.0187
negative regulation of cellular component movement (GO:0051271)	295	44	20.60	+	2.14	1.20E-05	0.000738
regulation of ERK1 and ERK2 cascade (GO:0070372)	295	44	20.60	+	2.14	1.20E-05	0.000735
regulation of actin filament-based process (GO:0032970)	409	61	28.56	+	2.14	3.54E-07	3.3e-05
taxis (GO:0042330)	550	82	38.41	+	2.14	2.28E-09	3.29e-07
regulation of nervous system development (GO:0051960)	443	66	30.93	+	2.13	8.92E-08	9.44e-06
regulation of cell projection assembly (GO:0060491)	188	28	13.13	+	2.13	4.63E-04	0.0156
regulation of ion transmembrane transport (GO:0034765)	497	74	34.70	+	2.13	1.47E-08	1.81e-06
heart development (GO:0007507)	524	78	36.59	+	2.13	7.10E-09	9.16e-07
ameboidal-type cell migration (GO:0001667)	182	27	12.71	+	2.12	6.25E-04	0.0195
central nervous system development (GO:0007417)	1019	151	71.16	+	2.12	3.35E-16	1.18e-13
protein localization to plasma membrane (GO:0072659)	196	29	13.69	+	2.12	5.43E-04	0.0177
chemotaxis (GO:0006935)	548	81	38.27	+	2.12	5.56E-09	7.48e-07
negative regulation of locomotion (GO:0040013)	318	47	22.21	+	2.12	8.43E-06	0.000548
heart morphogenesis (GO:0003007)	244	36	17.04	+	2.11	1.21E-04	0.00507
regulation of neurogenesis (GO:0050767)	360	53	25.14	+	2.11	2.56E-06	0.000189
regulation of actin filament length (GO:0030832)	197	29	13.76	+	2.11	5.61E-04	0.0182
negative regulation of cell motility (GO:2000146)	286	42	19.97	+	2.10	3.69E-05	0.00188
regulation of actin cytoskeleton organization (GO:0032956)	368	54	25.70	+	2.10	2.07E-06	0.000158
respiratory system development (GO:0060541)	198	29	13.83	+	2.10	5.80E-04	0.0187
positive regulation of nervous system development (GO:0051962)	280	41	19.55	+	2.10	5.06E-05	0.00247
regulation of synaptic plasticity (GO:0048167)	192	28	13.41	+	2.09	7.94E-04	0.0236
small GTPase mediated signal transduction (GO:0007264)	268	39	18.71	+	2.08	6.20E-05	0.00293
regulation of actin filament polymerization (GO:0030833)	179	26	12.50	+	2.08	1.45E-03	0.0394
regulation of hormone secretion (GO:0046883)	276	40	19.27	+	2.08	7.27E-05	0.00332
positive regulation of neurogenesis (GO:0050769)	228	33	15.92	+	2.07	3.27E-04	0.0117
glial cell differentiation (GO:0010001)	180	26	12.57	+	2.07	1.49E-03	0.04
negative regulation of cell development (GO:0010721)	180	26	12.57	+	2.07	1.49E-03	0.04
animal organ morphogenesis (GO:0009887)	972	140	67.87	+	2.06	3.34E-14	8.55e-12
muscle organ development (GO:0007517)	286	41	19.97	+	2.05	6.11E-05	0.0029
tube morphogenesis (GO:0035239)	664	95	46.37	+	2.05	8.19E-10	1.27e-07
regulation of actin polymerization or depolymerization (GO:0008064)	196	28	13.69	+	2.05	9.26E-04	0.0271
angiogenesis (GO:0001525)	323	46	22.55	+	2.04	2.57E-05	0.00138
eye development (GO:0001654)	373	53	26.05	+	2.03	6.21E-06	0.000427
cell development (GO:0048468)	1655	235	115.57	+	2.03	7.34E-23	8.32e-20
protein localization to cell periphery (GO:1990778)	233	33	16.27	+	2.03	3.87E-04	0.0134
anatomical structure morphogenesis (GO:0009653)	2182	309	152.37	+	2.03	1.89E-30	9.97e-27
kidney development (GO:0001822)	290	41	20.25	+	2.02	7.29E-05	0.00332
sensory system development (GO:0048880)	383	54	26.74	+	2.02	7.91E-06	0.000521
renal system development (GO:0072001)	298	42	20.81	+	2.02	8.38E-05	0.00371
visual system development (GO:0150063)	377	53	26.33	+	2.01	1.07E-05	0.000676
regulation of protein secretion (GO:0050708)	342	48	23.88	+	2.01	2.67E-05	0.00142
positive regulation of peptide secretion (GO:0002793)	193	27	13.48	+	2.00	1.43E-03	0.039
negative regulation of cell growth (GO:0030308)	186	26	12.99	+	2.00	1.84E-03	0.0475
cytoskeleton organization (GO:0007010)	1224	171	85.47	+	2.00	4.66E-16	1.54e-13
response to mechanical stimulus (GO:0009612)	215	30	15.01	+	2.00	9.56E-04	0.0278
regulation of cell development (GO:0060284)	495	69	34.57	+	2.00	6.03E-07	5.34e-05
camera-type eye development (GO:0043010)	323	45	22.55	+	2.00	4.46E-05	0.00222
regulation of cellular response to growth factor stimulus (GO:0090287)	302	42	21.09	+	1.99	9.44E-05	0.00412
locomotion (GO:0040011)	1346	187	93.99	+	1.99	2.39E-17	9.73e-15
negative regulation of phosphorylation (GO:0042326)	461	64	32.19	+	1.99	1.54E-06	0.000121
anatomical structure formation involved in morphogenesis (GO:0048646)	889	123	62.08	+	1.98	1.68E-11	3.1e-09
regulation of exocytosis (GO:0017157)	203	28	14.18	+	1.98	1.75E-03	0.0456
developmental growth (GO:0048589)	377	52	26.33	+	1.98	1.70E-05	0.000992
regulation of anatomical structure morphogenesis (GO:0022603)	980	135	68.43	+	1.97	2.61E-12	5.11e-10
wound healing (GO:0042060)	443	61	30.93	+	1.97	3.77E-06	0.000271
regulation of transmembrane transport (GO:0034762)	583	80	40.71	+	1.97	9.71E-08	1.02e-05
regulation of peptide secretion (GO:0002791)	372	51	25.98	+	1.96	2.36E-05	0.00129
second-messenger-mediated signaling (GO:0019932)	351	48	24.51	+	1.96	5.26E-05	0.00255
positive regulation of cell development (GO:0010720)	300	41	20.95	+	1.96	1.47E-04	0.006
nervous system development (GO:0007399)	2203	301	153.83	+	1.96	3.12E-27	7.08e-24
enzyme linked receptor protein signaling pathway (GO:0007167)	732	100	51.11	+	1.96	2.85E-09	4.01e-07
response to alcohol (GO:0097305)	249	34	17.39	+	1.96	5.90E-04	0.0189
sensory organ development (GO:0007423)	572	78	39.94	+	1.95	1.80E-07	1.78e-05
positive regulation of secretion by cell (GO:1903532)	316	43	22.07	+	1.95	1.32E-04	0.00545
negative regulation of protein phosphorylation (GO:0001933)	419	57	29.26	+	1.95	8.54E-06	0.000553
urogenital system development (GO:0001655)	331	45	23.11	+	1.95	8.14E-05	0.00362
growth (GO:0040007)	383	52	26.74	+	1.94	3.02E-05	0.00158
regulation of cell morphogenesis (GO:0022604)	311	42	21.72	+	1.93	1.82E-04	0.00715
supramolecular fiber organization (GO:0097435)	504	68	35.19	+	1.93	1.79E-06	0.000138
regulation of cytoskeleton organization (GO:0051493)	534	72	37.29	+	1.93	9.72E-07	8.03e-05
microtubule-based process (GO:0007017)	814	109	56.84	+	1.92	1.39E-09	2.08e-07
muscle structure development (GO:0061061)	478	64	33.38	+	1.92	3.84E-06	0.000274
positive regulation of secretion (GO:0051047)	344	46	24.02	+	1.91	1.07E-04	0.00461
tube development (GO:0035295)	860	115	60.05	+	1.91	4.70E-10	7.77e-08
regulation of cell migration (GO:0030334)	894	119	62.43	+	1.91	3.89E-10	6.56e-08
localization of cell (GO:0051674)	1112	148	77.65	+	1.91	1.62E-12	3.24e-10
cell motility (GO:0048870)	1112	148	77.65	+	1.91	1.62E-12	3.2e-10
gliogenesis (GO:0042063)	233	31	16.27	+	1.91	1.52E-03	0.0405
regulation of hydrolase activity (GO:0051336)	1302	172	90.92	+	1.89	3.93E-14	9.73e-12
negative regulation of growth (GO:0045926)	250	33	17.46	+	1.89	1.42E-03	0.0387
trans-synaptic signaling (GO:0099537)	426	56	29.75	+	1.88	3.32E-05	0.00171
establishment of organelle localization (GO:0051656)	398	52	27.79	+	1.87	6.43E-05	0.00302
synaptic signaling (GO:0099536)	452	59	31.56	+	1.87	2.50E-05	0.00136
regulation of locomotion (GO:0040012)	998	130	69.69	+	1.87	1.78E-10	3.07e-08
plasma membrane bounded cell projection assembly (GO:0120031)	453	59	31.63	+	1.87	2.54E-05	0.00137
regulation of cellular component movement (GO:0051270)	1037	135	72.41	+	1.86	7.55E-11	1.33e-08
positive regulation of locomotion (GO:0040017)	561	73	39.17	+	1.86	2.59E-06	0.000191
positive regulation of cell migration (GO:0030335)	523	68	36.52	+	1.86	6.09E-06	0.00042
embryonic morphogenesis (GO:0048598)	585	76	40.85	+	1.86	1.33E-06	0.000105
cell projection assembly (GO:0030031)	470	61	32.82	+	1.86	1.65E-05	0.000967
chemical synaptic transmission (GO:0007268)	409	53	28.56	+	1.86	7.94E-05	0.00355
anterograde trans-synaptic signaling (GO:0098916)	409	53	28.56	+	1.86	7.94E-05	0.00354
negative regulation of phosphate metabolic process (GO:0045936)	579	75	40.43	+	1.86	1.75E-06	0.000135
negative regulation of cellular component organization (GO:0051129)	711	92	49.65	+	1.85	1.23E-07	1.25e-05
negative regulation of phosphorus metabolic process (GO:0010563)	580	75	40.50	+	1.85	2.52E-06	0.000188
negative regulation of protein modification process (GO:0031400)	620	80	43.29	+	1.85	1.10E-06	8.94e-05
cell migration (GO:0016477)	977	126	68.22	+	1.85	5.98E-10	9.68e-08
regulation of cell growth (GO:0001558)	419	54	29.26	+	1.85	6.52E-05	0.00303
skeletal system development (GO:0001501)	489	63	34.15	+	1.85	1.57E-05	0.000924
blood coagulation (GO:0007596)	295	38	20.60	+	1.84	7.33E-04	0.0223
positive regulation of cellular component biogenesis (GO:0044089)	536	69	37.43	+	1.84	5.57E-06	0.000391
regulation of cell motility (GO:2000145)	956	123	66.76	+	1.84	1.32E-09	2.02e-07
positive regulation of protein transport (GO:0051222)	358	46	25.00	+	1.84	2.24E-04	0.00847
regulation of canonical Wnt signaling pathway (GO:0060828)	296	38	20.67	+	1.84	7.60E-04	0.0229
regulation of Wnt signaling pathway (GO:0030111)	375	48	26.19	+	1.83	2.02E-04	0.00775
coagulation (GO:0050817)	297	38	20.74	+	1.83	1.08E-03	0.0306
regulation of ion transport (GO:0043269)	721	92	50.35	+	1.83	2.19E-07	2.16e-05
metal ion transport (GO:0030001)	644	82	44.97	+	1.82	1.18E-06	9.5e-05
protein phosphorylation (GO:0006468)	967	123	67.52	+	1.82	2.38E-09	3.4e-07
regulation of cellular component biogenesis (GO:0044087)	970	123	67.73	+	1.82	2.52E-09	3.57e-07
regulation of body fluid levels (GO:0050878)	497	63	34.70	+	1.82	2.65E-05	0.00142
intracellular signal transduction (GO:0035556)	1689	214	117.94	+	1.81	9.04E-16	2.76e-13
hemostasis (GO:0007599)	300	38	20.95	+	1.81	1.14E-03	0.0323
positive regulation of catalytic activity (GO:0043085)	1478	187	103.21	+	1.81	9.46E-14	2.14e-11
cellular response to peptide (GO:1901653)	340	43	23.74	+	1.81	5.11E-04	0.0168
regulation of system process (GO:0044057)	586	74	40.92	+	1.81	6.06E-06	0.00042
cilium organization (GO:0044782)	382	48	26.67	+	1.80	3.36E-04	0.012
regulation of secretion by cell (GO:1903530)	630	79	43.99	+	1.80	2.96E-06	0.000218
cilium assembly (GO:0060271)	359	45	25.07	+	1.80	4.83E-04	0.0161
positive regulation of cellular component movement (GO:0051272)	559	70	39.03	+	1.79	1.20E-05	0.000734
positive regulation of cell motility (GO:2000147)	546	68	38.13	+	1.78	2.01E-05	0.00114
regulation of secretion (GO:0051046)	687	85	47.97	+	1.77	2.42E-06	0.000183
regulation of protein transport (GO:0051223)	623	77	43.50	+	1.77	7.74E-06	0.000514
positive regulation of MAPK cascade (GO:0043410)	526	65	36.73	+	1.77	4.33E-05	0.00217
regulation of establishment of protein localization (GO:0070201)	648	80	45.25	+	1.77	5.59E-06	0.000391
regulation of MAPK cascade (GO:0043408)	705	87	49.23	+	1.77	1.63E-06	0.000127
regulation of metal ion transport (GO:0010959)	398	49	27.79	+	1.76	4.39E-04	0.0149
positive regulation of establishment of protein localization (GO:1904951)	374	46	26.12	+	1.76	6.20E-04	0.0195
positive regulation of molecular function (GO:0044093)	1835	225	128.14	+	1.76	4.37E-15	1.22e-12
organelle localization (GO:0051640)	612	75	42.74	+	1.75	1.34E-05	0.000806
Golgi vesicle transport (GO:0048193)	400	49	27.93	+	1.75	4.54E-04	0.0153
positive regulation of cellular component organization (GO:0051130)	1161	142	81.07	+	1.75	1.34E-09	2.02e-07
regulation of peptide transport (GO:0090087)	655	80	45.74	+	1.75	6.40E-06	0.000434
regulation of vesicle-mediated transport (GO:0060627)	516	63	36.03	+	1.75	7.61E-05	0.00342
regulation of protein-containing complex assembly (GO:0043254)	459	56	32.05	+	1.75	1.89E-04	0.00739
regulation of hormone levels (GO:0010817)	533	65	37.22	+	1.75	5.02E-05	0.00247
regulation of multicellular organismal development (GO:2000026)	1332	162	93.01	+	1.74	1.10E-10	1.91e-08
response to wounding (GO:0009611)	544	66	37.99	+	1.74	5.75E-05	0.00275
regulation of intracellular signal transduction (GO:1902531)	1787	216	124.78	+	1.73	6.02E-14	1.47e-11
positive regulation of cell differentiation (GO:0045597)	837	101	58.45	+	1.73	6.70E-07	5.75e-05
gland development (GO:0048732)	416	50	29.05	+	1.72	5.80E-04	0.0187
positive regulation of developmental process (GO:0051094)	1278	153	89.24	+	1.71	8.79E-10	1.35e-07
positive regulation of transport (GO:0051050)	939	112	65.57	+	1.71	2.53E-07	2.45e-05
cellular response to organonitrogen compound (GO:0071417)	601	71	41.97	+	1.69	6.48E-05	0.00302
regulation of cellular component organization (GO:0051128)	2373	280	165.70	+	1.69	6.31E-17	2.38e-14
regulation of cell adhesion (GO:0030155)	721	85	50.35	+	1.69	1.15E-05	0.000714
positive regulation of programmed cell death (GO:0043068)	569	67	39.73	+	1.69	1.15E-04	0.00488
positive regulation of apoptotic process (GO:0043065)	561	66	39.17	+	1.68	1.44E-04	0.00587
embryo development (GO:0009790)	996	117	69.55	+	1.68	2.74E-07	2.61e-05
positive regulation of kinase activity (GO:0033674)	613	72	42.81	+	1.68	7.57E-05	0.00341
cell surface receptor signaling pathway involved in cell-cell signaling (GO:1905114)	418	49	29.19	+	1.68	1.18E-03	0.0331
regulation of growth (GO:0040008)	676	79	47.20	+	1.67	3.32E-05	0.00171
embryonic organ development (GO:0048568)	454	53	31.70	+	1.67	7.06E-04	0.0215
system development (GO:0048731)	4317	501	301.45	+	1.66	2.45E-31	1.94e-27
positive regulation of cell death (GO:0010942)	630	73	43.99	+	1.66	9.35E-05	0.00409
animal organ development (GO:0048513)	3247	376	226.73	+	1.66	4.12E-22	3.26e-19
regulation of protein localization (GO:0032880)	960	111	67.04	+	1.66	1.23E-06	9.8e-05
regulation of cell communication (GO:0010646)	3443	395	240.42	+	1.64	1.04E-22	1.03e-19
tissue morphogenesis (GO:0048729)	550	63	38.41	+	1.64	3.39E-04	0.0121
microtubule cytoskeleton organization (GO:0000226)	578	66	40.36	+	1.64	2.55E-04	0.00947
regulation of signaling (GO:0023051)	3479	397	242.93	+	1.63	2.12E-22	1.98e-19
positive regulation of intracellular signal transduction (GO:1902533)	1017	116	71.02	+	1.63	1.26E-06	0.0001
regulation of developmental process (GO:0050793)	2469	281	172.41	+	1.63	4.24E-15	1.2e-12
cell division (GO:0051301)	501	57	34.98	+	1.63	8.97E-04	0.0264
multicellular organism development (GO:0007275)	4906	558	342.58	+	1.63	8.00E-34	1.27e-29
regulation of signal transduction (GO:0009966)	3078	350	214.93	+	1.63	3.97E-19	2.25e-16
morphogenesis of an epithelium (GO:0002009)	440	50	30.72	+	1.63	1.60E-03	0.0422
negative regulation of cell differentiation (GO:0045596)	643	73	44.90	+	1.63	1.51E-04	0.00611
negative regulation of cell communication (GO:0010648)	1388	157	96.92	+	1.62	1.76E-08	2.15e-06
regulation of cell differentiation (GO:0045595)	1574	178	109.91	+	1.62	1.67E-09	2.47e-07
negative regulation of signal transduction (GO:0009968)	1292	146	90.22	+	1.62	7.20E-08	7.87e-06
negative regulation of signaling (GO:0023057)	1391	157	97.13	+	1.62	2.39E-08	2.83e-06
cation transport (GO:0006812)	835	94	58.31	+	1.61	2.32E-05	0.00128
positive regulation of transferase activity (GO:0051347)	693	78	48.39	+	1.61	1.07E-04	0.00461
cellular response to nitrogen compound (GO:1901699)	659	74	46.02	+	1.61	1.81E-04	0.00713
inorganic cation transmembrane transport (GO:0098662)	570	64	39.80	+	1.61	5.66E-04	0.0183
cell population proliferation (GO:0008283)	490	55	34.22	+	1.61	1.47E-03	0.0396
negative regulation of intracellular signal transduction (GO:1902532)	509	57	35.54	+	1.60	1.33E-03	0.0369
inorganic ion transmembrane transport (GO:0098660)	662	74	46.23	+	1.60	2.48E-04	0.00925
cation transmembrane transport (GO:0098655)	636	71	44.41	+	1.60	3.42E-04	0.0121
negative regulation of developmental process (GO:0051093)	887	99	61.94	+	1.60	1.67E-05	0.000978
response to peptide (GO:1901652)	484	54	33.80	+	1.60	1.86E-03	0.0478
regulation of organelle organization (GO:0033043)	1211	135	84.56	+	1.60	4.73E-07	4.32e-05
regulation of transport (GO:0051049)	1805	200	126.04	+	1.59	7.79E-10	1.22e-07
regulation of localization (GO:0032879)	2781	306	194.19	+	1.58	9.81E-15	2.68e-12
organelle assembly (GO:0070925)	773	85	53.98	+	1.57	1.30E-04	0.00536
positive regulation of multicellular organismal process (GO:0051240)	1431	157	99.92	+	1.57	1.17E-07	1.2e-05
ion transmembrane transport (GO:0034220)	921	101	64.31	+	1.57	3.03E-05	0.00158
cell-cell signaling (GO:0007267)	1122	123	78.35	+	1.57	3.66E-06	0.000267
negative regulation of multicellular organismal process (GO:0051241)	1022	112	71.37	+	1.57	1.06E-05	0.000675
regulation of kinase activity (GO:0043549)	914	100	63.82	+	1.57	3.76E-05	0.00191
regulation of catalytic activity (GO:0050790)	2391	261	166.96	+	1.56	3.67E-12	7.11e-10
positive regulation of cell communication (GO:0010647)	1726	188	120.52	+	1.56	9.40E-09	1.18e-06
anatomical structure development (GO:0048856)	5301	576	370.16	+	1.56	5.07E-30	2.01e-26
regulation of multicellular organismal process (GO:0051239)	2698	293	188.40	+	1.56	1.83E-13	4.03e-11
positive regulation of signaling (GO:0023056)	1733	187	121.01	+	1.55	1.78E-08	2.15e-06
positive regulation of phosphorylation (GO:0042327)	1094	118	76.39	+	1.54	1.16E-05	0.000714
chordate embryonic development (GO:0043009)	615	66	42.94	+	1.54	1.20E-03	0.0338
positive regulation of organelle organization (GO:0010638)	608	65	42.46	+	1.53	1.47E-03	0.0398
cellular response to oxygen-containing compound (GO:1901701)	1072	114	74.86	+	1.52	2.85E-05	0.0015
regulation of molecular function (GO:0065009)	3076	327	214.79	+	1.52	6.18E-14	1.48e-11
regulation of phosphorylation (GO:0042325)	1639	174	114.45	+	1.52	1.69E-07	1.69e-05
phosphorylation (GO:0016310)	1301	138	90.85	+	1.52	4.24E-06	0.0003
cell differentiation (GO:0030154)	3540	375	247.19	+	1.52	5.59E-16	1.81e-13
regulation of biological quality (GO:0065008)	4033	426	281.62	+	1.51	2.60E-18	1.29e-15
positive regulation of signal transduction (GO:0009967)	1564	165	109.21	+	1.51	6.04E-07	5.33e-05
cellular developmental process (GO:0048869)	3596	379	251.10	+	1.51	6.35E-16	2.01e-13
positive regulation of phosphorus metabolic process (GO:0010562)	1165	122	81.35	+	1.50	2.68E-05	0.00142
positive regulation of phosphate metabolic process (GO:0045937)	1165	122	81.35	+	1.50	2.68E-05	0.00141
developmental process (GO:0032502)	5765	603	402.56	+	1.50	1.45E-27	4.61e-24
regulation of phosphate metabolic process (GO:0019220)	1837	191	128.28	+	1.49	1.49E-07	1.51e-05
regulation of phosphorus metabolic process (GO:0051174)	1838	191	128.35	+	1.49	1.51E-07	1.52e-05
cellular response to endogenous stimulus (GO:0071495)	1149	119	80.23	+	1.48	5.14E-05	0.0025
regulation of protein phosphorylation (GO:0001932)	1468	152	102.51	+	1.48	5.06E-06	0.000357
negative regulation of response to stimulus (GO:0048585)	1824	188	127.37	+	1.48	3.71E-07	3.44e-05
regulation of transferase activity (GO:0051338)	1031	106	71.99	+	1.47	2.06E-04	0.00788
ion transport (GO:0006811)	1348	138	94.13	+	1.47	2.12E-05	0.00119
negative regulation of protein metabolic process (GO:0051248)	1110	113	77.51	+	1.46	1.68E-04	0.00667
negative regulation of cellular protein metabolic process (GO:0032269)	1054	107	73.60	+	1.45	3.02E-04	0.0109
regulation of protein modification process (GO:0031399)	1884	191	131.56	+	1.45	8.76E-07	7.27e-05
chemical homeostasis (GO:0048878)	1128	114	78.77	+	1.45	1.90E-04	0.00738
response to organonitrogen compound (GO:0010243)	1001	101	69.90	+	1.44	5.56E-04	0.0181
cellular component organization (GO:0016043)	5703	575	398.23	+	1.44	5.46E-22	4.13e-19
cell surface receptor signaling pathway (GO:0007166)	2520	254	175.97	+	1.44	1.01E-08	1.26e-06
positive regulation of protein phosphorylation (GO:0001934)	1017	102	71.02	+	1.44	6.12E-04	0.0193
multicellular organismal process (GO:0032501)	6985	696	487.75	+	1.43	1.93E-27	5.11e-24
homeostatic process (GO:0042592)	1668	166	116.47	+	1.43	1.32E-05	0.000799
tissue development (GO:0009888)	1763	175	123.11	+	1.42	8.93E-06	0.000576
regulation of response to stimulus (GO:0048583)	4287	424	299.36	+	1.42	8.26E-14	1.9e-11
response to oxygen-containing compound (GO:1901700)	1599	158	111.66	+	1.42	2.85E-05	0.00149
phosphorus metabolic process (GO:0006793)	2197	217	153.41	+	1.41	7.57E-07	6.39e-05
phosphate-containing compound metabolic process (GO:0006796)	2170	214	151.53	+	1.41	1.03E-06	8.49e-05
cellular component organization or biogenesis (GO:0071840)	5922	580	413.53	+	1.40	1.87E-19	1.1e-16
positive regulation of transcription, DNA-templated (GO:0045893)	1542	151	107.68	+	1.40	7.73E-05	0.00346
secretion (GO:0046903)	1093	107	76.32	+	1.40	9.28E-04	0.0271
positive regulation of nucleic acid-templated transcription (GO:1903508)	1627	159	113.61	+	1.40	4.98E-05	0.00246
positive regulation of RNA biosynthetic process (GO:1902680)	1628	159	113.68	+	1.40	5.02E-05	0.00246
cellular component assembly (GO:0022607)	2394	233	167.17	+	1.39	6.55E-07	5.65e-05
localization (GO:0051179)	5873	571	410.10	+	1.39	2.29E-18	1.17e-15
positive regulation of RNA metabolic process (GO:0051254)	1722	167	120.25	+	1.39	4.19E-05	0.00212
nervous system process (GO:0050877)	1403	136	97.97	+	1.39	2.67E-04	0.00983
positive regulation of cellular process (GO:0048522)	5695	552	397.67	+	1.39	2.71E-17	1.08e-14
regulation of cell death (GO:0010941)	1666	161	116.33	+	1.38	7.38E-05	0.00335
regulation of response to external stimulus (GO:0032101)	1204	116	84.07	+	1.38	1.03E-03	0.0295
protein localization (GO:0008104)	2198	211	153.48	+	1.37	6.50E-06	0.000439
regulation of cell population proliferation (GO:0042127)	1667	160	116.40	+	1.37	1.11E-04	0.00474
negative regulation of cellular process (GO:0048523)	4952	474	345.79	+	1.37	1.95E-13	4.24e-11
system process (GO:0003008)	2066	197	144.27	+	1.37	1.94E-05	0.00111
macromolecule localization (GO:0033036)	2561	244	178.83	+	1.36	1.63E-06	0.000127
positive regulation of gene expression (GO:0010628)	2302	219	160.75	+	1.36	6.71E-06	0.000451
positive regulation of nucleobase-containing compound metabolic process (GO:0045935)	1898	180	132.54	+	1.36	7.09E-05	0.00325
positive regulation of protein modification process (GO:0031401)	1246	118	87.01	+	1.36	1.51E-03	0.0405
positive regulation of transcription by RNA polymerase II (GO:0045944)	1215	115	84.84	+	1.36	1.95E-03	0.0496
response to endogenous stimulus (GO:0009719)	1420	134	99.16	+	1.35	7.85E-04	0.0236
vesicle-mediated transport (GO:0016192)	1972	186	137.70	+	1.35	6.43E-05	0.00301
cell communication (GO:0007154)	5611	529	391.81	+	1.35	3.42E-14	8.61e-12
positive regulation of biological process (GO:0048518)	6290	593	439.22	+	1.35	1.63E-16	5.89e-14
regulation of apoptotic process (GO:0042981)	1496	141	104.46	+	1.35	5.92E-04	0.0188
signaling (GO:0023052)	5520	520	385.45	+	1.35	8.18E-14	1.91e-11
regulation of programmed cell death (GO:0043067)	1529	144	106.77	+	1.35	5.52E-04	0.018
transmembrane transport (GO:0055085)	1303	122	90.99	+	1.34	1.88E-03	0.0482
positive regulation of macromolecule biosynthetic process (GO:0010557)	1861	174	129.95	+	1.34	1.94E-04	0.00748
positive regulation of macromolecule metabolic process (GO:0010604)	3571	333	249.36	+	1.34	6.72E-08	7.41e-06
positive regulation of response to stimulus (GO:0048584)	2303	213	160.82	+	1.32	5.45E-05	0.00263
negative regulation of cellular metabolic process (GO:0031324)	2654	245	185.33	+	1.32	1.30E-05	0.000788
positive regulation of metabolic process (GO:0009893)	3861	356	269.61	+	1.32	6.21E-08	6.94e-06
positive regulation of cellular metabolic process (GO:0031325)	3392	312	236.86	+	1.32	6.95E-07	5.93e-05
positive regulation of nitrogen compound metabolic process (GO:0051173)	3206	294	223.87	+	1.31	2.13E-06	0.000162
signal transduction (GO:0007165)	5168	473	360.88	+	1.31	1.82E-10	3.1e-08
organelle organization (GO:0006996)	3586	328	250.41	+	1.31	5.75E-07	5.12e-05
negative regulation of biological process (GO:0048519)	5592	511	390.48	+	1.31	2.45E-11	4.46e-09
positive regulation of biosynthetic process (GO:0009891)	1998	182	139.52	+	1.30	4.33E-04	0.0148
cellular component biogenesis (GO:0044085)	2654	241	185.33	+	1.30	4.53E-05	0.00224
negative regulation of nitrogen compound metabolic process (GO:0051172)	2449	221	171.01	+	1.29	1.67E-04	0.00665
establishment of localization (GO:0051234)	4713	424	329.10	+	1.29	2.87E-08	3.35e-06
transport (GO:0006810)	4574	411	319.40	+	1.29	6.23E-08	6.91e-06
negative regulation of metabolic process (GO:0009892)	3155	283	220.31	+	1.28	1.83E-05	0.00106
positive regulation of cellular biosynthetic process (GO:0031328)	1966	176	137.28	+	1.28	1.26E-03	0.0353
regulation of cellular protein metabolic process (GO:0032268)	2668	238	186.30	+	1.28	1.51E-04	0.0061
response to external stimulus (GO:0009605)	2538	226	177.23	+	1.28	2.88E-04	0.0105
regulation of protein metabolic process (GO:0051246)	2806	248	195.94	+	1.27	2.06E-04	0.00786
negative regulation of macromolecule metabolic process (GO:0010605)	2908	254	203.06	+	1.25	2.98E-04	0.0108
cellular localization (GO:0051641)	3005	262	209.84	+	1.25	2.67E-04	0.00986
cellular response to stimulus (GO:0051716)	6815	586	475.88	+	1.23	5.70E-09	7.6e-07
cellular response to chemical stimulus (GO:0070887)	2932	251	204.74	+	1.23	1.12E-03	0.0317
cellular protein modification process (GO:0006464)	3188	272	222.61	+	1.22	7.43E-04	0.0225
protein modification process (GO:0036211)	3188	272	222.61	+	1.22	7.43E-04	0.0224
macromolecule modification (GO:0043412)	3412	285	238.26	+	1.20	1.71E-03	0.0449
regulation of cellular process (GO:0050794)	11395	950	795.70	+	1.19	2.20E-15	6.33e-13
response to stimulus (GO:0050896)	8527	705	595.43	+	1.18	2.22E-08	2.64e-06
biological regulation (GO:0065007)	12645	1045	882.98	+	1.18	9.65E-18	4.14e-15
regulation of biological process (GO:0050789)	11960	983	835.15	+	1.18	1.56E-14	4.2e-12
cellular process (GO:0009987)	15598	1255	1089.19	+	1.15	5.62E-25	8.91e-22
regulation of cellular metabolic process (GO:0031323)	6304	499	440.20	+	1.13	1.33E-03	0.0369
regulation of macromolecule metabolic process (GO:0060255)	6491	512	453.26	+	1.13	1.45E-03	0.0394
regulation of metabolic process (GO:0019222)	7025	553	490.55	+	1.13	9.00E-04	0.0264
biological_process (GO:0008150)	18012	1364	1257.76	+	1.08	5.08E-18	2.24e-15
detection of stimulus involved in sensory perception (GO:0050906)	550	20	38.41	-	.52	1.91E-03	0.0487
adaptive immune response (GO:0002250)	628	21	43.85	-	.48	2.60E-04	0.00965
Unclassified (UNCLASSIFIED)	2839	92	198.24	-	.46	5.08E-18	2.3e-15
ribonucleoprotein complex biogenesis (GO:0022613)	468	15	32.68	-	.46	1.05E-03	0.03
detection of chemical stimulus (GO:0009593)	521	12	36.38	-	.33	7.28E-06	0.000485
keratinocyte differentiation (GO:0030216)	269	5	18.78	-	.27	4.80E-04	0.0161
sensory perception of chemical stimulus (GO:0007606)	538	10	37.57	-	.27	2.72E-07	2.6e-05
sensory perception of smell (GO:0007608)	466	8	32.54	-	.25	7.58E-07	6.36e-05
detection of chemical stimulus involved in sensory perception (GO:0050907)	485	7	33.87	-	.21	8.55E-08	9.17e-06
detection of chemical stimulus involved in sensory perception of smell (GO:0050911)	440	5	30.72	-	.16	3.31E-08	3.84e-06
ATP metabolic process (GO:0046034)	210	2	14.66	-	.14	1.25E-04	0.00523
keratinization (GO:0031424)	226	2	15.78	-	.13	6.31E-05	0.00298
cotranslational protein targeting to membrane (GO:0006613)	101	0	7.05	-	< 0.01	1.90E-03	0.0486
oxidative phosphorylation (GO:0006119)	121	0	8.45	-	< 0.01	5.90E-04	0.0189
nuclear-transcribed mRNA catabolic process, nonsense-mediated decay (GO:0000184)	121	0	8.45	-	< 0.01	5.90E-04	0.0188

## Sheet: Genes All. Freq.<0.05
Gene Symbol
SMYD3
CLYBL
ABCA13
ABCC1
ABI3BP
SDHAF3
ADCY1
ADRA1A
AGAP1
AKAP13
ANK2
ANKRD30A
ANKS1B
ATP6AP1L
ATR
BLM
C10orf128
TMEM243
CCDC141
CD34
CDH1
CDH23
CDH9
CDKAL1
CENPE
CEP290
CIT
CNTN5
COL22A1
COL4A4
COMP
CPZ
CSMD1
CFAP47
DCBLD2
DNAH6
DNAH9
DOCK8
EFCAB6
EGFLAM
FAT1
FAT4
MROH5
FRK
FSTL5
GLIS3
HIVEP1
PATJ
IQGAP2
ITGA9
JARID2
KCNB2
LAMA2
LARS2
LDLRAD3
LRPAP1
LSM14A
MAP3K4
MELK
MGA
MNS1
MYO9A
MYOM1
MYOM2
NEB
NEBL
NPHP4
NRCAM
NRXN2
TENM2
LOC100506207
PEX5
PKHD1
PLEKHM3
PRUNE2
PTPRC
PXDNL
RAB3GAP2
RASSF6
RELN
ARHGEF28
SASH1
SCAF11
SEPT9
PRAG1
SH3BP5
SLC10A2
SLC8A3
SLIT3
SMARCC1
SORBS2
SP100
STAB2
STXBP5
SYNE1
TAF3
TMC1
TANGO6
TNRC6A
TRIP11
TRPM6
UACA
URB1
UTRN
VEGFC
VPS13B
WDR36
WDR60
ZEB2
ZNF280D
ZNF831
BICC1
BCL11A
CHD8
GRIN2B
NFIA
NRXN1
NUAK1
PAX5
SHANK3
CMYA5
PIBF1
RFTN1
MIR1268A
TG
EXOC2
COL5A2
SIK2
MYLK
NIN
ELMOD1
SMPD3
DNAH14
TNFRSF10B
PDZD8
FBN2
DST
DNAJC1
LOC101927079
DIS3L2
ZDHHC14
PLXNA4
FAM3C
TRAPPC12
SBNO2
CHST2
SCN3A
PCAT5
SKI
EXOC4
DNMBP
ZRANB3
DCUN1D4
AHR
KIAA1551
GLYAT
DLC1
OLFM1
RRBP1
CHST9
LOC100288778
SDK1
RCAN2
LMTK2
SLC25A21
DYSF
HERC2P3
TSHZ3
TRRAP
FRYL
PIK3AP1
RBSN
PCSK5
LRP2
POTEE
OXR1
REXO1L2P
TLN2
BRINP1
PHLDB2
PGBD5
PSD3
CDK14
TMEM132C
MST1L
ERC2
CTNNBL1
ATXN7L1
ZFHX3
SBF2
OCM2
EFTUD2
LINC01060
DNM2
PTPRG
PFDN1
IGF2R
TLE4
SLC6A2
RTN4R
ATP11A
CCDC66
FBN1
IFT140
CDCA7L
SPSB1
PAPOLA
CREB5
PARD3
ADAMTS9
KLF12
NFATC1
CSMD2
TMEM201
KDM4B
SIPA1L3
MYO9B
CFAP97
MGRN1
GRIP2
FRMD1
RUFY1
BPTF
GGT3P
NUMB
NLGN1
CNTNAP4
DNAH5
TCERG1L
ADGRV1
CDYL2
TLL2
MUC4
MAST4
PTPRT
NBPF1
LINC00221
SCN2A
MIR3675
MUC12
OR52K1
DNMT3A
ITFG1
ATG2B
OBSCN
DNAH1
ASPM
ADGRD1
DLG2
PDE9A
USP4
ATP8A2
ATP9B
PSMA1
ZNF506
CRACR2A
ATP8A1
CAND2
RBM19
SCN11A
DNAH7
PLEKHG1
DERA
NBPF20
PHF21B
MIR548W
KIF5B
PTPRQ
NOTCH2
TBC1D22A
POLR2J2
LRIG3
LSM3
KIAA0586
AFAP1
PLCB4
ITSN1
MGAT5B
MYO1E
KLHL18
RALYL
SFMBT2
L3MBTL4
CDH18
CENPP
LEPR
LRP1B
CELSR1
EPB41L4B
SLIT2
MMP15
SLC7A14
IL3RA
ABCC6
SLC39A12
DGKI
AHRR
PCNX2
SPEG
STK32C
KIF26A
OSBPL1A
FOXN2
NCK2
EP300
HLA-DRB1
GAB1
ADAM10
LRRFIP2
NSD2
LAMC1
OR4N3P
PACS1
TP53BP2
STPG2
MIR4539
KIF13B
FRAS1
INO80
NLRC5
LOC100130331
SUDS3
PRKDC
LOC100288162
EP400
PDE4B
DHRS2
DNAH17
ARFGEF2
ZFAT
CTNNA2
OSBPL5
ZNF568
BBS9
MIR548F1
UMODL1
EPHA5
PSG9
NBPF8
MBOAT1
SALL1
PSIP1
MYO1D
CCAR1
MAP4
CFH
OR4E1
POC5
CLEC18B
MYO18A
ELAVL4
RAPGEF5
IRF8
TAF1L
FAM135B
GALNT9
ARID1B
NELFB
BCR
LOC100506990
HHAT
SGSM3
KIAA0368
CCDC60
TRAPPC9
ANK3
PIK3CG
ARHGEF1
ZNF267
PCGF3
KY
COL5A1
PDGFRA
CAPZB
NEDD1
FMN1
PRKCZ
MEGF6
UBR4
EPHB2
EPB41
MAST2
DOCK7
ADGRL2
COL11A1
VAV3
ADCY10
HMCN1
ATP2B4
PTPN14
RYR2
NCOA1
PRKCE
SERTAD2
SPRED2
INPP4A
BUB1
ACVR1
SCN7A
CERS6
RAPGEF4
ZNF804A
ABCA12
IRS1
GIGYF2
GRM7
RAD54L2
CACNA1D
CASR
ADCY5
EPHB1
PEX5L
RGS12
LCORL
GNPDA2
RUFY3
WDFY3
CCSER1
TMEM131L
TPPP
ZFR
RAI14
PAIP1
PCDHGA1
G3BP1
COL23A1
SLC22A23
FOXO3
LAMA4
CEP85L
NHSL1
IYD
LPA
CCZ1B
SNX13
COBL
EGFR
GALNT17
AKAP9
CUX1
LAMB1
SND1
TNPO3
RBM33
UBE3C
MCPH1
TNKS
MSRA
SNTG1
COL14A1
KANK1
GLDC
TMEM38B
AKAP2
RGS3
PITRM1
GAD2
PCDH15
KCNMA1
ZMIZ1
NRG3
SORCS1
FAR1
NAV2
ANO3
OR4C46
LRP5
GAB2
FAT3
PANX1
DYNC2H1
CBL
TECTA
PKNOX2
KIRREL3
ARHGAP32
SNX19
VWF
ANO6
NCOR2
GLT1D1
SFSWAP
VWA8
MED4
TBC1D4
GPC5
UGGT2
NALCN
PRKD1
FSCB
MIR548AZ
GOLGA6L22
ATP10A
MEGF11
SMAD6
PIAS1
BNC1
LRRK1
PCSK6
CACNA1H
CRAMP1
EEF2KMT
SNX29
PDXDC1
XYLT1
DNAH3
PRKCB
HYDIN
PLCG2
ZFPM1
ABR
RAP1GAP2
NLRP1
CCL4
LOC440434
PRKCA
SDK2
COLEC12
PIEZO2
ROCK1
ATP8B1
CDH20
PTPRS
MLLT1
MUC16
DPY19L3
SPTBN4
NLRP12
SLC24A3
HSPA13
GRIK1
KCNJ15
PCNT
CDKL5
PHIP
PTPRM
GPATCH8
ADAMTS2
EYA2
NEK10
SH3BP4
ARSG
FAM160A1
MAP2
FSTL4
PRKCQ
DCDC2
LRFN2
CFTR
ZNF827
ADGRL4
ZNF638
FAM13A
ADARB2
SULT1E1
SH3RF1
SLCO6A1
PHF14
AMPH
ANKIB1
C11orf87
GPR139
B3GNTL1
MACF1
NNT
CACNA2D3
BCL6
DMXL2
AKAP12
OPRM1
ST18
ZNF608
VPS41
TRAK1
IMMP2L
WWOX
KIF5C
ITPR1
TENM3
CACNB2
AGL
RREB1
DOCK1
PISD
BAZ2B
PDCD6IP
LRBA
PTPRD
CCDC90B
DEPDC5
BCAR3
GJA1
EPS8
CDK12
PCLO
CTBP2
ACACA
EFR3A
GNA14
SEMA6A
MICAL2
CNTNAP2
DPP10
TNS1
LRIG1
DOCK10
TRPM1
TRIOBP
SRGAP1
FARP1
LARGE1
DNAJB6
CNGB3
GRIP1
KIF13A
CDH8
TNRC6C
CD82
ZNF626
NFATC3
PTPRF
SETBP1
HIVEP3
MSR1
BRINP2
MIB1
KCNK1
HTT
DOCK4
GRIA1
MED15
FAM171A1
PCDH17
RERE
ROBO1
SHANK2
GPC4
FAM189A1
DIAPH3
STAU1
SEMA3A
CGNL1
ATG7
FSTL1
SLMAP
LRP1
GLI2
AFDN
TTC28
WDR26
MAPT
SPAG16
SEMA4D
PTCH1
OCA2
ZNF644
CACNA1E
ADAM22
SRGAP3
GTF2E1
HSPBP1
HS6ST1
CDC5L
SEMA5A
RIT2
LPL
ERC1
IL13RA1
DSCAM
PRR5
MCC
TNR
DAAM2
DMD
DCC
MBP
TNS3
JMY
PTPRO
HIP1
JAK2
NDRG1
CCDC7
FAM209B
ARL6IP6
PREX2
ST8SIA6
TCP11
COL9A1
OPRK1
FANCL
HCAR1
FAM201A
AUTS2
CACNA1C
RIMS1
CDH10
NCOR1
SPP2
CTTNBP2
PARD3B
UNC80
FOXP1
TRIO
TNRC18
TCF4
MED13L
ADCY9
ANKRD11
DYRK1A
NBEA
DLGAP1
KATNAL2
CHD7
SVIL
TRIP12
ASH1L
POGZ
MYT1L
NCKAP1
NPPB
FGGY
C1orf87
TNNI3K
DPYD
SPAG17
CHD1L
SELP
RC3H1
LEMD1
CR1
USH2A
GPATCH2
DISP1
MAP10
NBAS
KCNS3
DTNB
TRIM54
RBKS
PLB1
GALNT14
BIRC6
SOS1
THUMPD2
THADA
CAMKMT
ALMS1
SLC4A5
GCFC2
LRRTM4
SLC9A4
MERTK
XIRP2
MYO3B
CDCA7
PDE11A
FSIP2
ZSWIM2
PTH2R
KCNH8
EOMES
OSBPL10
C3orf67
GBE1
ZPLD1
CBLB
NECTIN3
NEK11
IL20RB
GK5
C3orf33
WDR49
FGFRL1
TRMT44
GBA3
APBB2
TEC
CWH43
UGT2B4
UGT2A1
RASGEF1B
PDHA2
ALPK1
QRFPR
INPP4B
FREM3
SLC10A7
ARHGAP10
PRSS48
DCHS2
MAP9
RXFP1
GALNTL6
HPGD
TRIP13
DAP
ADAMTS12
SPEF2
RANBP3L
SV2C
WDR41
TMEM232
EPB41L4A
HSPA9
KIF4B
FARS2
LY86
SLC35B3
MCUR1
GPLD1
SUPT3H
CYP39A1
DEFB112
TINAG
FAM83B
HMGCLL1
COL21A1
KHDRBS2
LGSN
CD109
LCA5
BCKDHB
MANEA
FHL5
FIG4
SMPDL3A
THEMIS
SAMD3
AHI1
ADGRG6
ADGB
SAMD5
CCDC170
C7orf50
COL28A1
SCIN
AGMO
CCDC129
AOAH
SUGCT
GUSB
GNAT3
VPS50
PPP1R9A
CDHR3
SLC26A4
SLC13A1
LMBR1
PTPRN2
ARHGEF10
TUSC3
PCM1
NAT2
SH2D4A
CDCA2
WRN
TACC1
ADAM2
ZMAT4
UBE2V2
RP1
C8orf34
LY96
GDAP1
HNF4G
PEX2
RSPO2
DEPTOR
FER1L6
TSNARE1
PUM3
MPDZ
TTC39B
CCDC171
CNTLN
UBAP2
C9orf85
SLC28A3
C9orf170
C9orf3
FANCC
CAVIN4
TLR4
AK8
AKR1C4
ITIH5
CUBN
NSUN6
C10orf67
ADAMTS14
WAPL
CYP2C19
GFRA1
DMBT1
CPXM2
LHPP
CFAP46
KCNQ1
ANO5
PAMR1
TRIM44
OR4C6
CLPB
SLC36A4
IZUMO1R
TRPC6
CDON
ANO2
GUCY2C
PIK3C2G
LMNTD1
LRRK2
RHEBL1
SLC16A7
IRAK3
TBC1D15
KRR1
OTOGL
LIN7A
ACSS3
LRRIQ1
USP44
RFC3
ELF1
DNAJC15
KLHL1
ITGBL1
GZMB
MIPOL1
NID2
SLC10A1
TECPR2
TTBK2
ATP8B4
AP4E1
IQCH
MCTP2
LMF1
TVP23A
CPPED1
ACSM1
KIAA0556
PHKB
PMFBP1
PKD1L2
BCO1
KLHDC4
RPH3AL
PCTP
BRIP1
SEC14L1
EPB41L3
ANKRD12
CCDC178
POLI
ZNF90
ZNF431
ZNF254
PEPD
SNRNP70
NLRP13
ADRA1D
KIF16B
CFAP61
RALGAPA2
RIPOR3
NRIP1
MYO18B
ARHGAP8
MTMR8
KLHL13
NCOA7
LSMEM1
ATP7B
EXOC6
SH3RF3
RBM20
BAIAP2L1
RAB2A
FAM120B
SH3PXD2B
GNE
NOC4L
RNF220
CREBBP
ADAMTS19
LAMA3
EHBP1
CBFA2T3
KLF5
ZFYVE28
MOB3B
HAUS6
UBR3
MDH1
WDR1
FYN
PLCL2
RGPD4
BABAM2
CASK
SSBP3
SLC44A5
IFI44
CNST
ALK
POLR1A
CNTN6
NUP210
RBMS3
SUSD5
SCN5A
KALRN
ZNF148
SCHIP1
MIR1273H
TECRL
LIN54
TBCK
ANKH
PDE8B
MSH3
CCNH
CHSY3
DPYSL3
RANBP17
DTNBP1
PHF3
AK9
PTPRK
PRKAR1B
ADAP1
ELMO1
GTF2IRD1
PODXL
TPK1
DPP6
LOC101929294
EBF2
SLC26A7
RIMS2
CSMD3
EXT1
ASAP1
ADAMTSL1
DAPK1
DAB2IP
KIAA1217
CARS
TENM4
KIF21A
PTPRR
BTG1
SPIC
RPH3A
SLITRK6
RASA3
PCNX1
ESRRB
ADAM6
OTUD7A
MYO5A
HERC1
ITGA11
TLE3
IREB2
CNOT1
PKD1L3
CDH13
RNF112
LPIN2
CDH2
RFX2
ZNF536
FERMT1
SULF2
ZFP64
SLCO4A1
TMPRSS2
IGLL5
SHOX
FAM47B
FAAH2
MAMLD1
MICALCL
AFF2
MKL2
PCSK2
TMPRSS15
EIF4G3
DNAH11
TOP3B
OSBPL3
SLC5A12
NF1
GAREM1
QSER1
KIAA1549L
ANKS1A
DLGAP4
SHB
CACNA1I
IGF2BP1
MDGA2
SEMA6D
MAPK4
ZNF423
TSHZ2
SPATA18
SKIV2L2
KDR
TEX9
FLNB
MED13
CALN1
TRPM3
ANXA1
RPTOR
SSBP2
CACNA2D1
MIR4436A
MDN1
TTC7B
SYK
HPGDS
AFF3
HPSE2
ADAMTS17
SENP7
GBF1
LRP12
ZFPM2-AS1
SORCS3
MIR5195
LAMB4
EDAR
SLC16A10
MET
FGFR2
TMEM132B
ETS1
EBF3
EYA4
PTK2
PPARGC1B
AIM2
KIFAP3
FNDC3B
ITGA6
GFPT2
TFPI
ZBTB18
KIF26B
DMRT2
CRLF2
RABEP1
KDM4C
MYH10
PLCB1
MTCL1
UBE4B
ATP2B2
GALNT18
NBPF25P
FMN2
XDH
ABCB11
RYK
CLNK
TBC1D1
ARHGAP24
ASCC3
PDE10A
ZEB1
ARID5B
TCF7L2
MYO7A
CTSC
CCDC91
DDX11
IFT81
RIMBP2
ELK2AP
LINC00226
SLC12A6
IGF1R
WWP2
CDH4
MTMR3
PCDH11X
STAG2
LDAH
MTTP
EML1
FOXP2
GRID2
UBE3A
DCLK3
ARHGAP18
CNKSR3
LMX1B
KIAA1024
SERINC5
MARCO
NAB1
RPS6KC1
IQSEC1
POU2F1
TRAPPC11
GATB
DYM
RBM47
KLHL8
NXPE2
CCDC102B
SV2B
CLEC14A
PREX1
MAML3
ARHGEF12
NRG1
KCNQ3
SLC45A4
CNTN3
CNTNAP5
PDE1C
ARNT2
MTRR
CUL2
FA2H
BCAS3
TYW3
ZCCHC7
CUL3
ADIPOR2
FRMPD4
GRID1
ERBB4
FOXN3
AP2B1
TNIK
VAV2
AGBL1
ALX1
ACTRT1
RB1CC1
CHD9
SPTBN1
CHL1
MED26
PLCH1
ARHGAP21
DIP2B
RNF38
CWC22
LRIT3
ICE1
RFX6
MAML2
CACNA2D4
THSD4
ASMT
CNBD1
TANC2
DNAJC6
CHRNA7
HDAC9
GRB10
CTNND2
ERBIN
GRIN2A
AXDND1
APP
GRIK2
MAP6
PLEKHA6
IRF2
WDR59
VPS13D
C8A
CLDN1
MMRN1
THBS2
DAAM1
MALT1
USP34
CTDSPL2
KRIT1
CDH12
ME3
CEP128
PNPLA7
ZMYND8
KIF3C
TACC3
USP49
FAM47C
SMAD4
BMPR1A
ZNF407
ABL2
GATA3
CDC42BPA
LPAR1
LRP6
SEZ6L
RPS6KA2
SAP130
SMTNL2
DOCK3
SETD7
WDFY1
DYNC1H1
SYBU
RASAL2
ITPK1
GMPS
KIF5A
CRY1
XPO4
DCN
FHOD3
PRKAR2A
ARRB1
ATRNL1
FAM47A
WDR7
ADGRB3
MFGE8
PRDM15
PBK
ZFHX4
NTRK3
MRVI1
NEIL3
ETV6
WLS
PDHX
COL24A1
TRIML1
SCG2
MCF2L2
WNK2
CCDC80
C3orf38
CLASP1
SLC12A1
TRPC7
ULK4
PDZD2
TRAF3IP1
MICAL3
FAM53A
UBR1
POU6F2
SSH2
CNTN4
SLC24A2
KIF6
CCBE1
CCDC3
ZP2
DENND1B
THSD7A
REG3A
CTNNA3
CECR2
TRY2P
MDFIC
FREM1
IRS2
HMCN2
TMEM229A
NEDD4L
CSF3R
BANK1
HEATR1
UNC79
CTDP1
MAGI1
CHN2
KSR1
KIAA1211
SSX2IP
SLC7A1
TFAP2B
XXYLT1
KPNA7
MEIS2
NGEF
MAPRE2
TULP4
ANO1
TTC34
IPCEF1
GPCPD1
ZFP37
ARHGAP31
SLC12A7
CLASP2
FAM86DP
VPS53
RFX3
MYO10
CHN1
OR4A47
GAS7
ADAMTS10
INPP5A
AEBP2
CAMK2B
URB2
CSF2RA
B4GALT5
WNT4
SCAF8
AAED1
ZYG11B
PDE7A
PCCA
LRPPRC
MAB21L3
CPNE8
SYNPO2
THSD7B
RGS6
GPT2
EVC2
MCF2L
FBXO42
SYT9
MIR7853
INSR
MIR548AN
MIR548H3
BRSK2
KANK4
PDLIM5
ADAMTS18
UST
BMPER
PHACTR1
KCNT1
INTS4
PUS10
GATA6
OGDH
DOCK2
CTGF
GPD2
COPS7B
PAPPA2
RSRC1
MAN2A1
AASDHPPT
PTPN3
ARFGAP3
VLDLR
SATB2
KLF4
GOLGA8CP
SPCS3
ZFPM2

## Sheet: Biol. Proc. All. Freq.<0.01
GO biological process complete	Homo sapiens - REFLIST (20851)	upload_1 (1434)	upload_1 (expected)	upload_1 (over/under)	upload_1 (fold Enrichment)	upload_1 (raw P-value)	upload_1 (FDR)
observational learning (GO:0098597)	8	7	.55	+	12.72	1.83E-05	0.00105
imitative learning (GO:0098596)	7	6	.48	+	12.46	8.13E-05	0.00371
vocal learning (GO:0042297)	7	6	.48	+	12.46	8.13E-05	0.0037
negative regulation of peptidyl-cysteine S-nitrosylation (GO:1902083)	5	4	.34	+	11.63	1.66E-03	0.044
Roundabout signaling pathway (GO:0035385)	5	4	.34	+	11.63	1.66E-03	0.0439
NMDA glutamate receptor clustering (GO:0097114)	5	4	.34	+	11.63	1.66E-03	0.0438
regulation of wound healing, spreading of epidermal cells (GO:1903689)	8	5	.55	+	9.09	9.11E-04	0.0268
learned vocalization behavior or vocal learning (GO:0098598)	10	6	.69	+	8.72	3.21E-04	0.0116
neuron projection arborization (GO:0140058)	12	7	.83	+	8.48	1.14E-04	0.00489
plus-end-directed organelle transport along microtubule (GO:0072386)	9	5	.62	+	8.08	1.34E-03	0.037
regulation of synapse structural plasticity (GO:0051823)	9	5	.62	+	8.08	1.34E-03	0.0369
secretory granule localization (GO:0032252)	11	6	.76	+	7.93	4.69E-04	0.0155
auditory behavior (GO:0031223)	13	7	.89	+	7.83	1.66E-04	0.00671
mechanosensory behavior (GO:0007638)	15	7	1.03	+	6.79	3.25E-04	0.0116
negative regulation of cellular response to vascular endothelial growth factor stimulus (GO:1902548)	13	6	.89	+	6.71	9.20E-04	0.027
regulation of postsynaptic density organization (GO:1905874)	13	6	.89	+	6.71	9.20E-04	0.0269
regulation of long-term synaptic depression (GO:1900452)	14	6	.96	+	6.23	1.24E-03	0.0346
insulin-like growth factor receptor signaling pathway (GO:0048009)	14	6	.96	+	6.23	1.24E-03	0.0345
atrial cardiac muscle cell to AV node cell signaling (GO:0086026)	14	6	.96	+	6.23	1.24E-03	0.0345
atrial cardiac muscle cell action potential (GO:0086014)	14	6	.96	+	6.23	1.24E-03	0.0344
synaptic membrane adhesion (GO:0099560)	19	8	1.31	+	6.12	2.12E-04	0.00813
corpus callosum development (GO:0022038)	17	7	1.17	+	5.99	5.90E-04	0.0188
postsynaptic specialization organization (GO:0099084)	17	7	1.17	+	5.99	5.90E-04	0.0188
postsynaptic density organization (GO:0097106)	17	7	1.17	+	5.99	5.90E-04	0.0187
vocalization behavior (GO:0071625)	20	8	1.38	+	5.82	2.80E-04	0.0103
excitatory synapse assembly (GO:1904861)	15	6	1.03	+	5.82	1.65E-03	0.0439
atrial cardiac muscle cell to AV node cell communication (GO:0086066)	15	6	1.03	+	5.82	1.65E-03	0.0438
membrane depolarization during action potential (GO:0086010)	30	12	2.06	+	5.82	8.71E-06	0.000567
regulation of cellular response to vascular endothelial growth factor stimulus (GO:1902547)	24	9	1.65	+	5.45	1.74E-04	0.00699
dendrite morphogenesis (GO:0048813)	60	22	4.13	+	5.33	6.34E-09	8.45e-07
myelination in peripheral nervous system (GO:0022011)	28	10	1.93	+	5.19	1.06E-04	0.00464
peripheral nervous system axon ensheathment (GO:0032292)	28	10	1.93	+	5.19	1.06E-04	0.00462
retina layer formation (GO:0010842)	23	8	1.58	+	5.06	5.99E-04	0.0189
ionotropic glutamate receptor signaling pathway (GO:0035235)	26	9	1.79	+	5.03	2.83E-04	0.0104
positive regulation of excitatory postsynaptic potential (GO:2000463)	29	10	1.99	+	5.01	1.34E-04	0.0056
olfactory bulb development (GO:0021772)	33	11	2.27	+	4.85	8.02E-05	0.00368
calcium-dependent cell-cell adhesion via plasma membrane cell adhesion molecules (GO:0016339)	42	14	2.89	+	4.85	8.80E-06	0.00057
cell-cell signaling involved in cardiac conduction (GO:0086019)	27	9	1.86	+	4.85	3.56E-04	0.0125
regulation of protein kinase A signaling (GO:0010738)	27	9	1.86	+	4.85	3.56E-04	0.0125
central nervous system projection neuron axonogenesis (GO:0021952)	27	9	1.86	+	4.85	3.56E-04	0.0125
dendritic spine organization (GO:0097061)	30	10	2.06	+	4.85	1.69E-04	0.0068
Schwann cell differentiation (GO:0014037)	37	12	2.54	+	4.72	4.78E-05	0.00235
Schwann cell development (GO:0014044)	31	10	2.13	+	4.69	2.10E-04	0.00807
neuronal action potential (GO:0019228)	28	9	1.93	+	4.67	4.43E-04	0.015
olfactory lobe development (GO:0021988)	35	11	2.41	+	4.57	1.24E-04	0.00527
dendritic spine development (GO:0060996)	29	9	1.99	+	4.51	5.48E-04	0.0177
regulation of NMDA receptor activity (GO:2000310)	40	12	2.75	+	4.36	8.93E-05	0.004
brain morphogenesis (GO:0048854)	37	11	2.54	+	4.32	1.86E-04	0.00734
central nervous system neuron axonogenesis (GO:0021955)	37	11	2.54	+	4.32	1.86E-04	0.00732
startle response (GO:0001964)	27	8	1.86	+	4.31	1.42E-03	0.0386
exploration behavior (GO:0035640)	27	8	1.86	+	4.31	1.42E-03	0.0385
response to auditory stimulus (GO:0010996)	27	8	1.86	+	4.31	1.42E-03	0.0384
outflow tract septum morphogenesis (GO:0003148)	27	8	1.86	+	4.31	1.42E-03	0.0384
heterophilic cell-cell adhesion via plasma membrane cell adhesion molecules (GO:0007157)	48	14	3.30	+	4.24	3.07E-05	0.00163
modulation of excitatory postsynaptic potential (GO:0098815)	45	13	3.09	+	4.20	6.35E-05	0.00302
heart valve morphogenesis (GO:0003179)	52	15	3.58	+	4.19	1.80E-05	0.00104
peptidyl-tyrosine autophosphorylation (GO:0038083)	36	10	2.48	+	4.04	5.70E-04	0.0183
neuron projection organization (GO:0106027)	40	11	2.75	+	4.00	3.29E-04	0.0117
regulation of dendritic spine development (GO:0060998)	62	17	4.26	+	3.99	8.91E-06	0.000575
centrosome localization (GO:0051642)	33	9	2.27	+	3.97	1.19E-03	0.0334
glutamate receptor signaling pathway (GO:0007215)	48	13	3.30	+	3.94	1.10E-04	0.00476
regulation of postsynapse organization (GO:0099175)	85	23	5.85	+	3.93	3.02E-07	2.88e-05
dendrite development (GO:0016358)	111	30	7.63	+	3.93	5.13E-09	7.01e-07
membrane depolarization (GO:0051899)	52	14	3.58	+	3.91	6.41E-05	0.00304
calcium ion import (GO:0070509)	49	13	3.37	+	3.86	1.32E-04	0.00554
microtubule organizing center localization (GO:0061842)	34	9	2.34	+	3.85	1.42E-03	0.0386
negative regulation of axon extension (GO:0030517)	42	11	2.89	+	3.81	4.68E-04	0.0155
negative chemotaxis (GO:0050919)	46	12	3.16	+	3.79	2.70E-04	0.0101
positive regulation of insulin secretion involved in cellular response to glucose stimulus (GO:0035774)	35	9	2.41	+	3.74	1.68E-03	0.0445
cardiac muscle cell action potential involved in contraction (GO:0086002)	39	10	2.68	+	3.73	9.63E-04	0.0279
receptor localization to synapse (GO:0097120)	39	10	2.68	+	3.73	9.63E-04	0.0279
cell communication involved in cardiac conduction (GO:0086065)	43	11	2.96	+	3.72	5.54E-04	0.0179
positive regulation of dendritic spine development (GO:0060999)	43	11	2.96	+	3.72	5.54E-04	0.0179
synapse assembly (GO:0007416)	100	25	6.88	+	3.64	3.35E-07	3.11e-05
intraciliary transport involved in cilium assembly (GO:0035735)	40	10	2.75	+	3.64	1.14E-03	0.0322
cyclic nucleotide metabolic process (GO:0009187)	40	10	2.75	+	3.64	1.14E-03	0.0322
regulation of axon extension (GO:0030516)	97	24	6.67	+	3.60	6.70E-07	5.84e-05
regulation of Rho protein signal transduction (GO:0035023)	89	22	6.12	+	3.59	1.96E-06	0.000149
retina morphogenesis in camera-type eye (GO:0060042)	61	15	4.20	+	3.58	8.56E-05	0.00386
heart valve development (GO:0003170)	61	15	4.20	+	3.58	8.56E-05	0.00384
vesicle transport along microtubule (GO:0047496)	45	11	3.09	+	3.55	7.65E-04	0.0232
ventricular septum morphogenesis (GO:0060412)	41	10	2.82	+	3.55	1.33E-03	0.0368
transmission of nerve impulse (GO:0019226)	54	13	3.71	+	3.50	2.98E-04	0.0109
cerebral cortex development (GO:0021987)	121	29	8.32	+	3.48	8.59E-08	9.27e-06
ventricular septum development (GO:0003281)	71	17	4.88	+	3.48	3.94E-05	0.00201
regulation of neuron migration (GO:2001222)	46	11	3.16	+	3.48	8.94E-04	0.0265
postsynapse organization (GO:0099173)	84	20	5.78	+	3.46	9.11E-06	0.000585
neuromuscular process controlling balance (GO:0050885)	59	14	4.06	+	3.45	2.01E-04	0.00775
regulation of insulin secretion involved in cellular response to glucose stimulus (GO:0061178)	59	14	4.06	+	3.45	2.01E-04	0.00773
negative regulation of axonogenesis (GO:0050771)	68	16	4.68	+	3.42	7.87E-05	0.00364
adherens junction organization (GO:0034332)	64	15	4.40	+	3.41	1.35E-04	0.00562
regulation of dendritic spine morphogenesis (GO:0061001)	47	11	3.23	+	3.40	1.04E-03	0.0297
cardiac septum morphogenesis (GO:0060411)	73	17	5.02	+	3.39	5.32E-05	0.0026
lung alveolus development (GO:0048286)	43	10	2.96	+	3.38	1.81E-03	0.0475
regulation of extent of cell growth (GO:0061387)	112	26	7.70	+	3.38	6.64E-07	5.82e-05
vesicle cytoskeletal trafficking (GO:0099518)	69	16	4.75	+	3.37	9.13E-05	0.00408
positive regulation of small GTPase mediated signal transduction (GO:0051057)	82	19	5.64	+	3.37	2.10E-05	0.00116
intraspecies interaction between organisms (GO:0051703)	52	12	3.58	+	3.36	6.96E-04	0.0215
detection of mechanical stimulus (GO:0050982)	52	12	3.58	+	3.36	6.96E-04	0.0215
aorta development (GO:0035904)	52	12	3.58	+	3.36	6.96E-04	0.0214
social behavior (GO:0035176)	52	12	3.58	+	3.36	6.96E-04	0.0214
cardiac septum development (GO:0003279)	109	25	7.50	+	3.33	1.31E-06	0.000105
long-term synaptic potentiation (GO:0060291)	48	11	3.30	+	3.33	1.21E-03	0.0337
protein transport along microtubule (GO:0098840)	66	15	4.54	+	3.30	1.81E-04	0.00724
microtubule-based protein transport (GO:0099118)	66	15	4.54	+	3.30	1.81E-04	0.00722
action potential (GO:0001508)	97	22	6.67	+	3.30	6.48E-06	0.000437
negative regulation of small GTPase mediated signal transduction (GO:0051058)	62	14	4.26	+	3.28	3.12E-04	0.0113
establishment or maintenance of apical/basal cell polarity (GO:0035088)	49	11	3.37	+	3.26	1.39E-03	0.038
establishment or maintenance of bipolar cell polarity (GO:0061245)	49	11	3.37	+	3.26	1.39E-03	0.0379
telencephalon development (GO:0021537)	263	59	18.09	+	3.26	2.41E-13	5.3e-11
negative regulation of Ras protein signal transduction (GO:0046580)	54	12	3.71	+	3.23	9.26E-04	0.027
negative regulation of cell projection organization (GO:0031345)	176	39	12.10	+	3.22	3.65E-09	5.12e-07
regulation of small GTPase mediated signal transduction (GO:0051056)	330	73	22.70	+	3.22	6.33E-16	2.09e-13
telencephalon cell migration (GO:0022029)	59	13	4.06	+	3.20	6.17E-04	0.0194
cardiac muscle cell action potential (GO:0086001)	50	11	3.44	+	3.20	1.60E-03	0.0428
negative regulation of neuron projection development (GO:0010977)	133	29	9.15	+	3.17	4.75E-07	4.33e-05
positive regulation of insulin secretion (GO:0032024)	78	17	5.36	+	3.17	1.08E-04	0.00465
negative regulation of actin filament polymerization (GO:0030837)	60	13	4.13	+	3.15	7.07E-04	0.0217
protein localization to synapse (GO:0035418)	60	13	4.13	+	3.15	7.07E-04	0.0217
positive regulation of Ras protein signal transduction (GO:0046579)	74	16	5.09	+	3.14	1.84E-04	0.00727
myelination (GO:0042552)	107	23	7.36	+	3.13	8.64E-06	0.000564
regulation of Ras protein signal transduction (GO:0046578)	201	43	13.82	+	3.11	1.48E-09	2.25e-07
regulation of axonogenesis (GO:0050770)	164	35	11.28	+	3.10	5.10E-08	5.62e-06
positive regulation of phosphatidylinositol 3-kinase signaling (GO:0014068)	90	19	6.19	+	3.07	6.29E-05	0.003
ensheathment of neurons (GO:0007272)	109	23	7.50	+	3.07	1.12E-05	0.000698
axon ensheathment (GO:0008366)	109	23	7.50	+	3.07	1.12E-05	0.000695
forebrain cell migration (GO:0021885)	62	13	4.26	+	3.05	9.21E-04	0.0269
axon guidance (GO:0007411)	277	58	19.05	+	3.04	4.45E-12	8.61e-10
positive regulation of axonogenesis (GO:0050772)	86	18	5.91	+	3.04	1.07E-04	0.00466
ephrin receptor signaling pathway (GO:0048013)	86	18	5.91	+	3.04	1.07E-04	0.00465
central nervous system neuron development (GO:0021954)	86	18	5.91	+	3.04	1.07E-04	0.00463
pallium development (GO:0021543)	177	37	12.17	+	3.04	3.40E-08	3.94e-06
synapse organization (GO:0050808)	273	57	18.78	+	3.04	7.51E-12	1.42e-09
neuron projection guidance (GO:0097485)	278	58	19.12	+	3.03	5.05E-12	9.65e-10
calcium ion transport into cytosol (GO:0060402)	72	15	4.95	+	3.03	4.08E-04	0.014
neuron projection morphogenesis (GO:0048812)	502	104	34.52	+	3.01	2.18E-20	1.5e-17
plasma membrane bounded cell projection morphogenesis (GO:0120039)	506	104	34.80	+	2.99	3.59E-20	2.37e-17
negative regulation of ERK1 and ERK2 cascade (GO:0070373)	73	15	5.02	+	2.99	4.63E-04	0.0154
neuromuscular process (GO:0050905)	112	23	7.70	+	2.99	1.64E-05	0.00096
regulation of cell size (GO:0008361)	186	38	12.79	+	2.97	3.77E-08	4.34e-06
cell projection morphogenesis (GO:0048858)	510	104	35.07	+	2.97	5.88E-20	3.73e-17
homophilic cell adhesion via plasma membrane adhesion molecules (GO:0007156)	167	34	11.49	+	2.96	2.08E-07	2.06e-05
regulation of embryonic development (GO:0045995)	64	13	4.40	+	2.95	1.19E-03	0.0334
negative regulation of protein polymerization (GO:0032272)	74	15	5.09	+	2.95	5.24E-04	0.0172
organelle transport along microtubule (GO:0072384)	79	16	5.43	+	2.94	3.49E-04	0.0123
regulation of neurotransmitter receptor activity (GO:0099601)	84	17	5.78	+	2.94	2.33E-04	0.00884
cell morphogenesis involved in neuron differentiation (GO:0048667)	456	92	31.36	+	2.93	1.61E-17	6.92e-15
positive regulation of synaptic transmission (GO:0050806)	134	27	9.22	+	2.93	4.26E-06	0.00031
adult behavior (GO:0030534)	139	28	9.56	+	2.93	2.86E-06	0.000214
regulation of cell-substrate junction organization (GO:0150116)	70	14	4.81	+	2.91	8.90E-04	0.0264
eye morphogenesis (GO:0048592)	152	30	10.45	+	2.87	1.85E-06	0.000141
ERBB signaling pathway (GO:0038127)	71	14	4.88	+	2.87	1.00E-03	0.0289
multicellular organismal signaling (GO:0035637)	137	27	9.42	+	2.87	6.08E-06	0.000414
regulation of sodium ion transmembrane transport (GO:1902305)	66	13	4.54	+	2.86	1.51E-03	0.0405
establishment of cell polarity (GO:0030010)	122	24	8.39	+	2.86	2.01E-05	0.00113
regulation of synapse organization (GO:0050807)	204	40	14.03	+	2.85	4.43E-08	4.98e-06
regulation of neuron projection development (GO:0010975)	444	87	30.54	+	2.85	8.64E-16	2.74e-13
cell part morphogenesis (GO:0032990)	532	104	36.59	+	2.84	1.04E-18	5.5e-16
regulation of synapse structure or activity (GO:0050803)	215	42	14.79	+	2.84	2.25E-08	2.69e-06
peripheral nervous system development (GO:0007422)	77	15	5.30	+	2.83	7.51E-04	0.0228
regulation of cardiac muscle contraction (GO:0055117)	77	15	5.30	+	2.83	7.51E-04	0.0228
microtubule-based transport (GO:0099111)	190	37	13.07	+	2.83	1.63E-07	1.66e-05
regulation of synaptic transmission, glutamatergic (GO:0051966)	72	14	4.95	+	2.83	1.13E-03	0.0321
cell morphogenesis involved in differentiation (GO:0000904)	568	110	39.06	+	2.82	1.53E-19	8.97e-17
camera-type eye morphogenesis (GO:0048593)	124	24	8.53	+	2.81	2.53E-05	0.00137
axonogenesis (GO:0007409)	389	75	26.75	+	2.80	1.54E-13	3.54e-11
regulation of dendrite development (GO:0050773)	104	20	7.15	+	2.80	1.25E-04	0.00532
cell-cell adhesion via plasma-membrane adhesion molecules (GO:0098742)	256	49	17.61	+	2.78	4.12E-09	5.74e-07
cytosolic calcium ion transport (GO:0060401)	89	17	6.12	+	2.78	4.20E-04	0.0143
learning (GO:0007612)	152	29	10.45	+	2.77	4.86E-06	0.000343
neuron migration (GO:0001764)	126	24	8.67	+	2.77	3.17E-05	0.00167
peptidyl-tyrosine dephosphorylation (GO:0035335)	105	20	7.22	+	2.77	1.40E-04	0.00581
cell morphogenesis (GO:0000902)	721	137	49.59	+	2.76	1.88E-23	2.72e-20
cardiac ventricle development (GO:0003231)	127	24	8.73	+	2.75	3.55E-05	0.00184
inner ear morphogenesis (GO:0042472)	106	20	7.29	+	2.74	1.57E-04	0.00637
cardiac chamber morphogenesis (GO:0003206)	128	24	8.80	+	2.73	3.96E-05	0.00201
calcium ion transmembrane transport (GO:0070588)	187	35	12.86	+	2.72	1.14E-06	9.3e-05
cardiac chamber development (GO:0003205)	171	32	11.76	+	2.72	3.59E-06	0.000263
negative regulation of supramolecular fiber organization (GO:1902904)	150	28	10.32	+	2.71	1.01E-05	0.000633
forebrain development (GO:0030900)	402	75	27.65	+	2.71	5.39E-13	1.14e-10
cytoskeleton-dependent intracellular transport (GO:0030705)	193	36	13.27	+	2.71	8.13E-07	6.97e-05
cell junction assembly (GO:0034329)	279	52	19.19	+	2.71	2.27E-09	3.31e-07
transport along microtubule (GO:0010970)	156	29	10.73	+	2.70	1.18E-05	0.000728
peptidyl-tyrosine phosphorylation (GO:0018108)	151	28	10.38	+	2.70	1.76E-05	0.00103
cellular component morphogenesis (GO:0032989)	617	114	42.43	+	2.69	6.96E-19	3.81e-16
positive regulation of GTPase activity (GO:0043547)	418	77	28.75	+	2.68	5.75E-13	1.2e-10
neuron projection development (GO:0031175)	695	128	47.80	+	2.68	6.22E-21	4.48e-18
microtubule-based movement (GO:0007018)	348	64	23.93	+	2.67	7.52E-11	1.34e-08
cell junction organization (GO:0034330)	491	90	33.77	+	2.67	6.25E-15	1.74e-12
positive regulation of peptide hormone secretion (GO:0090277)	104	19	7.15	+	2.66	3.24E-04	0.0116
calcium ion transport (GO:0006816)	241	44	16.57	+	2.65	6.42E-08	7.02e-06
axon development (GO:0061564)	423	77	29.09	+	2.65	8.52E-13	1.73e-10
protein localization to cell junction (GO:1902414)	88	16	6.05	+	2.64	9.74E-04	0.0282
peptidyl-tyrosine modification (GO:0018212)	154	28	10.59	+	2.64	2.06E-05	0.00115
artery development (GO:0060840)	88	16	6.05	+	2.64	9.74E-04	0.0281
negative regulation of developmental growth (GO:0048640)	105	19	7.22	+	2.63	3.60E-04	0.0126
actomyosin structure organization (GO:0031032)	111	20	7.63	+	2.62	4.28E-04	0.0146
regulation of response to wounding (GO:1903034)	161	29	11.07	+	2.62	1.58E-05	0.000934
integrin-mediated signaling pathway (GO:0007229)	100	18	6.88	+	2.62	5.38E-04	0.0174
negative regulation of cellular response to growth factor stimulus (GO:0090288)	112	20	7.70	+	2.60	4.47E-04	0.015
regulation of GTPase activity (GO:0043087)	488	87	33.56	+	2.59	7.94E-14	1.91e-11
regulation of synapse assembly (GO:0051963)	101	18	6.95	+	2.59	9.53E-04	0.0278
regulation of plasma membrane bounded cell projection organization (GO:0120035)	630	111	43.33	+	2.56	4.56E-17	1.81e-14
regulation of cell projection organization (GO:0031344)	646	113	44.43	+	2.54	5.19E-17	2.01e-14
positive regulation of ion transmembrane transporter activity (GO:0032414)	109	19	7.50	+	2.53	7.37E-04	0.0225
negative regulation of cytoskeleton organization (GO:0051494)	155	27	10.66	+	2.53	4.71E-05	0.00233
neuron development (GO:0048666)	850	148	58.46	+	2.53	4.46E-22	3.73e-19
glial cell development (GO:0021782)	115	20	7.91	+	2.53	5.24E-04	0.0172
regulation of epithelial cell migration (GO:0010632)	232	40	15.96	+	2.51	1.09E-06	8.95e-05
regulation of phosphatidylinositol 3-kinase signaling (GO:0014066)	128	22	8.80	+	2.50	2.90E-04	0.0106
positive regulation of cell junction assembly (GO:1901890)	105	18	7.22	+	2.49	1.16E-03	0.0328
negative regulation of neurogenesis (GO:0050768)	140	24	9.63	+	2.49	1.53E-04	0.00622
regulation of nervous system process (GO:0031644)	146	25	10.04	+	2.49	1.12E-04	0.00481
central nervous system neuron differentiation (GO:0021953)	193	33	13.27	+	2.49	1.33E-05	0.000806
positive regulation of transporter activity (GO:0032411)	117	20	8.05	+	2.49	5.95E-04	0.0189
regulation of cell-matrix adhesion (GO:0001952)	123	21	8.46	+	2.48	4.30E-04	0.0146
regulation of insulin secretion (GO:0050796)	188	32	12.93	+	2.47	1.95E-05	0.00111
regulation of heart rate (GO:0002027)	100	17	6.88	+	2.47	1.73E-03	0.0456
sensory organ morphogenesis (GO:0090596)	267	45	18.36	+	2.45	3.34E-07	3.11e-05
inner ear development (GO:0048839)	202	34	13.89	+	2.45	1.11E-05	0.000691
regulation of cellular component size (GO:0032535)	393	66	27.03	+	2.44	9.08E-10	1.41e-07
regulation of wound healing (GO:0061041)	131	22	9.01	+	2.44	3.62E-04	0.0126
sensory perception of sound (GO:0007605)	161	27	11.07	+	2.44	7.76E-05	0.0036
locomotory behavior (GO:0007626)	197	33	13.55	+	2.44	1.63E-05	0.000955
establishment or maintenance of cell polarity (GO:0007163)	199	33	13.69	+	2.41	1.84E-05	0.00105
cell-cell junction organization (GO:0045216)	187	31	12.86	+	2.41	3.50E-05	0.00183
cardiac muscle tissue development (GO:0048738)	157	26	10.80	+	2.41	1.87E-04	0.00732
limb morphogenesis (GO:0035108)	151	25	10.38	+	2.41	2.64E-04	0.00992
appendage morphogenesis (GO:0035107)	151	25	10.38	+	2.41	2.64E-04	0.0099
negative regulation of protein-containing complex assembly (GO:0031333)	139	23	9.56	+	2.41	3.11E-04	0.0113
post-Golgi vesicle-mediated transport (GO:0006892)	133	22	9.15	+	2.41	4.23E-04	0.0144
sodium ion transmembrane transport (GO:0035725)	121	20	8.32	+	2.40	7.92E-04	0.0239
negative regulation of nervous system development (GO:0051961)	146	24	10.04	+	2.39	3.87E-04	0.0134
embryonic limb morphogenesis (GO:0030326)	128	21	8.80	+	2.39	6.25E-04	0.0196
embryonic appendage morphogenesis (GO:0035113)	128	21	8.80	+	2.39	6.25E-04	0.0196
neuron differentiation (GO:0030182)	1050	172	72.21	+	2.38	4.48E-23	5.47e-20
regulation of peptide hormone secretion (GO:0090276)	221	36	15.20	+	2.37	1.51E-05	0.000897
extracellular matrix organization (GO:0030198)	363	59	24.96	+	2.36	1.76E-08	2.13e-06
learning or memory (GO:0007611)	265	43	18.23	+	2.36	1.66E-06	0.000128
extracellular structure organization (GO:0043062)	364	59	25.03	+	2.36	1.89E-08	2.27e-06
divalent metal ion transport (GO:0070838)	285	46	19.60	+	2.35	7.54E-07	6.5e-05
divalent inorganic cation transport (GO:0072511)	292	47	20.08	+	2.34	8.96E-07	7.6e-05
regulation of cell junction assembly (GO:1901888)	199	32	13.69	+	2.34	3.81E-05	0.00196
actin cytoskeleton organization (GO:0030036)	536	86	36.86	+	2.33	2.04E-11	3.77e-09
sensory perception of mechanical stimulus (GO:0050954)	181	29	12.45	+	2.33	9.64E-05	0.00427
actin filament-based process (GO:0030029)	612	98	42.09	+	2.33	8.02E-13	1.65e-10
positive regulation of hydrolase activity (GO:0051345)	781	125	53.71	+	2.33	4.01E-16	1.38e-13
ear morphogenesis (GO:0042471)	125	20	8.60	+	2.33	1.08E-03	0.0307
brain development (GO:0007420)	771	123	53.02	+	2.32	8.59E-16	2.78e-13
modulation of chemical synaptic transmission (GO:0050804)	415	66	28.54	+	2.31	5.16E-09	6.99e-07
regulation of endothelial cell migration (GO:0010594)	170	27	11.69	+	2.31	1.93E-04	0.0075
memory (GO:0007613)	126	20	8.67	+	2.31	1.76E-03	0.0462
regulation of trans-synaptic signaling (GO:0099177)	416	66	28.61	+	2.31	5.53E-09	7.44e-07
positive regulation of developmental growth (GO:0048639)	177	28	12.17	+	2.30	1.51E-04	0.00616
bone development (GO:0060348)	190	30	13.07	+	2.30	1.35E-04	0.00562
plasma membrane bounded cell projection organization (GO:0120036)	1154	182	79.36	+	2.29	9.37E-23	9.91e-20
cell-cell junction assembly (GO:0007043)	127	20	8.73	+	2.29	1.82E-03	0.0476
detection of external stimulus (GO:0009581)	134	21	9.22	+	2.28	1.35E-03	0.037
cell adhesion (GO:0007155)	947	148	65.13	+	2.27	3.12E-18	1.6e-15
regulation of ion transmembrane transporter activity (GO:0032412)	270	42	18.57	+	2.26	6.34E-06	0.00043
regulation of protein polymerization (GO:0032271)	238	37	16.37	+	2.26	1.92E-05	0.00109
head development (GO:0060322)	817	127	56.19	+	2.26	1.68E-15	5.12e-13
protein autophosphorylation (GO:0046777)	193	30	13.27	+	2.26	1.49E-04	0.00613
biological adhesion (GO:0022610)	953	148	65.54	+	2.26	6.42E-18	2.91e-15
striated muscle tissue development (GO:0014706)	277	43	19.05	+	2.26	4.84E-06	0.000343
cell-cell adhesion (GO:0098609)	510	79	35.07	+	2.25	6.90E-10	1.11e-07
positive regulation of neuron projection development (GO:0010976)	155	24	10.66	+	2.25	5.99E-04	0.019
positive regulation of cell projection organization (GO:0031346)	356	55	24.48	+	2.25	2.38E-07	2.29e-05
detection of abiotic stimulus (GO:0009582)	136	21	9.35	+	2.25	1.48E-03	0.0399
platelet activation (GO:0030168)	136	21	9.35	+	2.25	1.48E-03	0.0398
retina development in camera-type eye (GO:0060041)	149	23	10.25	+	2.24	8.21E-04	0.0246
sodium ion transport (GO:0006814)	175	27	12.04	+	2.24	4.04E-04	0.0139
cell projection organization (GO:0030030)	1200	185	82.53	+	2.24	4.99E-22	3.96e-19
muscle tissue development (GO:0060537)	292	45	20.08	+	2.24	3.09E-06	0.00023
regulation of transmembrane transporter activity (GO:0022898)	281	43	19.33	+	2.23	6.07E-06	0.000415
cilium movement (GO:0003341)	144	22	9.90	+	2.22	1.20E-03	0.0335
generation of neurons (GO:0048699)	1278	195	87.89	+	2.22	9.33E-23	1.06e-19
regulation of anatomical structure size (GO:0090066)	531	81	36.52	+	2.22	5.46E-10	8.92e-08
neurogenesis (GO:0022008)	1401	213	96.35	+	2.21	9.28E-25	1.64e-21
regulation of cation transmembrane transport (GO:1904062)	356	54	24.48	+	2.21	6.51E-07	5.74e-05
regulation of actin filament organization (GO:0110053)	284	43	19.53	+	2.20	1.07E-05	0.000671
positive regulation of epithelial cell migration (GO:0010634)	152	23	10.45	+	2.20	9.87E-04	0.0284
negative regulation of cell migration (GO:0030336)	271	41	18.64	+	2.20	1.26E-05	0.000767
regulation of developmental growth (GO:0048638)	331	50	22.76	+	2.20	1.49E-06	0.000117
regulation of plasma membrane bounded cell projection assembly (GO:0120032)	186	28	12.79	+	2.19	3.54E-04	0.0125
regulation of supramolecular fiber organization (GO:1902903)	379	57	26.07	+	2.19	3.21E-07	3.03e-05
actin filament organization (GO:0007015)	273	41	18.78	+	2.18	2.11E-05	0.00116
regulation of transporter activity (GO:0032409)	293	44	20.15	+	2.18	8.60E-06	0.000564
ear development (GO:0043583)	227	34	15.61	+	2.18	1.02E-04	0.0045
regulation of cation channel activity (GO:2001257)	187	28	12.86	+	2.18	3.72E-04	0.0129
regulation of membrane potential (GO:0042391)	441	66	30.33	+	2.18	4.22E-08	4.78e-06
cognition (GO:0050890)	308	46	21.18	+	2.17	5.33E-06	0.000371
limb development (GO:0060173)	181	27	12.45	+	2.17	5.10E-04	0.0168
appendage development (GO:0048736)	181	27	12.45	+	2.17	5.10E-04	0.0168
negative regulation of cellular component movement (GO:0051271)	295	44	20.29	+	2.17	9.39E-06	0.000598
regulation of ERK1 and ERK2 cascade (GO:0070372)	295	44	20.29	+	2.17	9.39E-06	0.000596
regulation of actin filament-based process (GO:0032970)	409	61	28.13	+	2.17	1.75E-07	1.77e-05
behavior (GO:0007610)	577	86	39.68	+	2.17	5.01E-10	8.29e-08
vesicle localization (GO:0051648)	208	31	14.30	+	2.17	2.62E-04	0.00983
regulation of cell projection assembly (GO:0060491)	188	28	12.93	+	2.17	3.92E-04	0.0136
regulation of ion transmembrane transport (GO:0034765)	497	74	34.18	+	2.16	1.06E-08	1.33e-06
ameboidal-type cell migration (GO:0001667)	182	27	12.52	+	2.16	5.36E-04	0.0174
regulation of cell-substrate adhesion (GO:0010810)	216	32	14.86	+	2.15	2.00E-04	0.00775
protein localization to plasma membrane (GO:0072659)	196	29	13.48	+	2.15	3.22E-04	0.0116
negative regulation of locomotion (GO:0040013)	318	47	21.87	+	2.15	7.01E-06	0.000465
heart morphogenesis (GO:0003007)	244	36	16.78	+	2.15	6.88E-05	0.00325
blood vessel development (GO:0001568)	502	74	34.52	+	2.14	1.27E-08	1.58e-06
taxis (GO:0042330)	550	81	37.83	+	2.14	2.73E-09	3.91e-07
regulation of actin filament length (GO:0030832)	197	29	13.55	+	2.14	3.42E-04	0.0121
positive regulation of protein secretion (GO:0050714)	170	25	11.69	+	2.14	1.01E-03	0.0289
blood vessel morphogenesis (GO:0048514)	415	61	28.54	+	2.14	3.51E-07	3.24e-05
movement of cell or subcellular component (GO:0006928)	1599	235	109.97	+	2.14	1.14E-25	2.26e-22
circulatory system development (GO:0072359)	871	128	59.90	+	2.14	5.42E-14	1.34e-11
heart development (GO:0007507)	524	77	36.04	+	2.14	9.14E-09	1.18e-06
negative regulation of cell motility (GO:2000146)	286	42	19.67	+	2.14	2.01E-05	0.00113
regulation of actin cytoskeleton organization (GO:0032956)	368	54	25.31	+	2.13	1.64E-06	0.000127
regulation of nervous system development (GO:0051960)	443	65	30.47	+	2.13	1.15E-07	1.22e-05
vasculature development (GO:0001944)	525	77	36.11	+	2.13	9.37E-09	1.2e-06
respiratory system development (GO:0060541)	198	29	13.62	+	2.13	5.28E-04	0.0172
central nervous system development (GO:0007417)	1019	149	70.08	+	2.13	5.26E-16	1.78e-13
chemotaxis (GO:0006935)	548	80	37.69	+	2.12	4.45E-09	6.14e-07
regulation of actin filament polymerization (GO:0030833)	179	26	12.31	+	2.11	8.54E-04	0.0255
regulation of hormone secretion (GO:0046883)	276	40	18.98	+	2.11	4.09E-05	0.00207
transmembrane receptor protein tyrosine kinase signaling pathway (GO:0007169)	526	76	36.17	+	2.10	1.66E-08	2.03e-06
glial cell differentiation (GO:0010001)	180	26	12.38	+	2.10	9.02E-04	0.0266
regulation of neurogenesis (GO:0050767)	360	52	24.76	+	2.10	3.52E-06	0.00026
negative regulation of cell development (GO:0010721)	180	26	12.38	+	2.10	9.02E-04	0.0265
establishment of vesicle localization (GO:0051650)	201	29	13.82	+	2.10	5.78E-04	0.0185
cyclic-nucleotide-mediated signaling (GO:0019935)	181	26	12.45	+	2.09	9.54E-04	0.0277
muscle organ development (GO:0007517)	286	41	19.67	+	2.08	5.27E-05	0.00259
regulation of actin polymerization or depolymerization (GO:0008064)	196	28	13.48	+	2.08	8.21E-04	0.0247
positive regulation of nervous system development (GO:0051962)	280	40	19.26	+	2.08	7.22E-05	0.00338
eye development (GO:0001654)	373	53	25.65	+	2.07	5.12E-06	0.000358
animal organ morphogenesis (GO:0009887)	972	138	66.85	+	2.06	5.36E-14	1.35e-11
small GTPase mediated signal transduction (GO:0007264)	268	38	18.43	+	2.06	9.15E-05	0.00408
protein localization to cell periphery (GO:1990778)	233	33	16.02	+	2.06	3.41E-04	0.0121
sensory system development (GO:0048880)	383	54	26.34	+	2.05	4.26E-06	0.000309
cell development (GO:0048468)	1655	233	113.82	+	2.05	3.61E-23	4.78e-20
regulation of synaptic plasticity (GO:0048167)	192	27	13.20	+	2.04	1.21E-03	0.0337
visual system development (GO:0150063)	377	53	25.93	+	2.04	5.78E-06	0.000397
positive regulation of neurogenesis (GO:0050769)	228	32	15.68	+	2.04	4.80E-04	0.0158
tube morphogenesis (GO:0035239)	664	93	45.67	+	2.04	1.59E-09	2.35e-07
anatomical structure morphogenesis (GO:0009653)	2182	305	150.06	+	2.03	2.10E-30	1.11e-26
response to mechanical stimulus (GO:0009612)	215	30	14.79	+	2.03	8.73E-04	0.0259
camera-type eye development (GO:0043010)	323	45	22.21	+	2.03	3.60E-05	0.00187
cytoskeleton organization (GO:0007010)	1224	170	84.18	+	2.02	2.76E-16	9.72e-14
negative regulation of phosphorylation (GO:0042326)	461	64	31.70	+	2.02	8.37E-07	7.14e-05
kidney development (GO:0001822)	290	40	19.94	+	2.01	1.05E-04	0.0046
renal system development (GO:0072001)	298	41	20.49	+	2.00	1.18E-04	0.00504
signal release (GO:0023061)	189	26	13.00	+	2.00	1.85E-03	0.0482
regulation of protein secretion (GO:0050708)	342	47	23.52	+	2.00	3.68E-05	0.0019
regulation of transmembrane transport (GO:0034762)	583	80	40.10	+	2.00	5.07E-08	5.62e-06
locomotion (GO:0040011)	1346	184	92.57	+	1.99	5.33E-17	2.01e-14
angiogenesis (GO:0001525)	323	44	22.21	+	1.98	6.22E-05	0.00298
anatomical structure formation involved in morphogenesis (GO:0048646)	889	121	61.14	+	1.98	2.87E-11	5.24e-09
negative regulation of protein phosphorylation (GO:0001933)	419	57	28.82	+	1.98	6.79E-06	0.000456
regulation of cellular response to growth factor stimulus (GO:0090287)	302	41	20.77	+	1.97	1.33E-04	0.00556
regulation of cell development (GO:0060284)	495	67	34.04	+	1.97	1.21E-06	9.78e-05
developmental growth (GO:0048589)	377	51	25.93	+	1.97	2.29E-05	0.00125
supramolecular fiber organization (GO:0097435)	504	68	34.66	+	1.96	9.83E-07	8.21e-05
regulation of cytoskeleton organization (GO:0051493)	534	72	36.73	+	1.96	5.22E-07	4.68e-05
sensory organ development (GO:0007423)	572	77	39.34	+	1.96	2.19E-07	2.15e-05
positive regulation of ERK1 and ERK2 cascade (GO:0070374)	208	28	14.30	+	1.96	1.85E-03	0.0482
regulation of peptide secretion (GO:0002791)	372	50	25.58	+	1.95	3.18E-05	0.00167
nervous system development (GO:0007399)	2203	295	151.51	+	1.95	2.25E-26	5.1e-23
second-messenger-mediated signaling (GO:0019932)	351	47	24.14	+	1.95	7.19E-05	0.00337
regulation of anatomical structure morphogenesis (GO:0022603)	980	131	67.40	+	1.94	1.08E-11	2.02e-09
growth (GO:0040007)	383	51	26.34	+	1.94	2.87E-05	0.00153
gliogenesis (GO:0042063)	233	31	16.02	+	1.93	1.37E-03	0.0376
positive regulation of secretion by cell (GO:1903532)	316	42	21.73	+	1.93	1.83E-04	0.00725
response to alcohol (GO:0097305)	249	33	17.12	+	1.93	8.54E-04	0.0255
enzyme linked receptor protein signaling pathway (GO:0007167)	732	97	50.34	+	1.93	8.63E-09	1.12e-06
regulation of cell morphogenesis (GO:0022604)	311	41	21.39	+	1.92	2.52E-04	0.00952
muscle structure development (GO:0061061)	478	63	32.87	+	1.92	4.82E-06	0.000343
trans-synaptic signaling (GO:0099537)	426	56	29.30	+	1.91	1.92E-05	0.00109
microtubule-based process (GO:0007017)	814	107	55.98	+	1.91	2.41E-09	3.47e-07
tube development (GO:0035295)	860	113	59.15	+	1.91	7.86E-10	1.25e-07
regulation of hydrolase activity (GO:0051336)	1302	171	89.54	+	1.91	1.77E-14	4.67e-12
wound healing (GO:0042060)	443	58	30.47	+	1.90	1.81E-05	0.00105
regulation of cell migration (GO:0030334)	894	117	61.48	+	1.90	4.61E-10	7.77e-08
positive regulation of secretion (GO:0051047)	344	45	23.66	+	1.90	1.45E-04	0.006
synaptic signaling (GO:0099536)	452	59	31.09	+	1.90	1.44E-05	0.000857
localization of cell (GO:0051674)	1112	145	76.48	+	1.90	3.90E-12	7.73e-10
cell motility (GO:0048870)	1112	145	76.48	+	1.90	3.90E-12	7.64e-10
positive regulation of cell development (GO:0010720)	300	39	20.63	+	1.89	4.64E-04	0.0154
urogenital system development (GO:0001655)	331	43	22.76	+	1.89	2.53E-04	0.00955
chemical synaptic transmission (GO:0007268)	409	53	28.13	+	1.88	4.68E-05	0.00233
anterograde trans-synaptic signaling (GO:0098916)	409	53	28.13	+	1.88	4.68E-05	0.00232
negative regulation of phosphate metabolic process (GO:0045936)	579	75	39.82	+	1.88	1.39E-06	0.000111
negative regulation of phosphorus metabolic process (GO:0010563)	580	75	39.89	+	1.88	1.41E-06	0.000113
negative regulation of protein modification process (GO:0031400)	620	80	42.64	+	1.88	6.14E-07	5.45e-05
positive regulation of cellular component biogenesis (GO:0044089)	536	69	36.86	+	1.87	4.49E-06	0.000322
regulation of canonical Wnt signaling pathway (GO:0060828)	296	38	20.36	+	1.87	6.53E-04	0.0204
regulation of locomotion (GO:0040012)	998	128	68.64	+	1.86	2.07E-10	3.58e-08
regulation of cellular component movement (GO:0051270)	1037	133	71.32	+	1.86	8.71E-11	1.54e-08
embryonic morphogenesis (GO:0048598)	585	75	40.23	+	1.86	1.58E-06	0.000124
establishment of organelle localization (GO:0051656)	398	51	27.37	+	1.86	8.49E-05	0.00384
plasma membrane bounded cell projection assembly (GO:0120031)	453	58	31.15	+	1.86	2.37E-05	0.00129
regulation of Wnt signaling pathway (GO:0030111)	375	48	25.79	+	1.86	1.26E-04	0.00531
negative regulation of cellular component organization (GO:0051129)	711	91	48.90	+	1.86	1.43E-07	1.47e-05
cell projection assembly (GO:0030031)	470	60	32.32	+	1.86	2.09E-05	0.00116
regulation of ion transport (GO:0043269)	721	92	49.59	+	1.86	1.18E-07	1.25e-05
protein phosphorylation (GO:0006468)	967	123	66.50	+	1.85	8.35E-10	1.31e-07
regulation of cellular component biogenesis (GO:0044087)	970	123	66.71	+	1.84	9.15E-10	1.41e-07
skeletal system development (GO:0001501)	489	62	33.63	+	1.84	1.99E-05	0.00113
regulation of cell motility (GO:2000145)	956	121	65.75	+	1.84	1.51E-09	2.26e-07
positive regulation of locomotion (GO:0040017)	561	71	38.58	+	1.84	4.87E-06	0.000342
positive regulation of cell migration (GO:0030335)	523	66	35.97	+	1.83	1.16E-05	0.000716
cell migration (GO:0016477)	977	123	67.19	+	1.83	1.49E-09	2.24e-07
metal ion transport (GO:0030001)	644	81	44.29	+	1.83	1.44E-06	0.000114
positive regulation of protein transport (GO:0051222)	358	45	24.62	+	1.83	3.00E-04	0.0109
blood coagulation (GO:0007596)	295	37	20.29	+	1.82	1.02E-03	0.0291
intracellular signal transduction (GO:0035556)	1689	211	116.16	+	1.82	1.24E-15	3.85e-13
coagulation (GO:0050817)	297	37	20.43	+	1.81	1.47E-03	0.0395
regulation of system process (GO:0044057)	586	73	40.30	+	1.81	5.35E-06	0.000371
positive regulation of catalytic activity (GO:0043085)	1478	184	101.65	+	1.81	1.43E-13	3.33e-11
regulation of cell growth (GO:0001558)	419	52	28.82	+	1.80	1.32E-04	0.00556
positive regulation of MAPK cascade (GO:0043410)	526	65	36.17	+	1.80	2.62E-05	0.00141
cellular response to peptide (GO:1901653)	340	42	23.38	+	1.80	6.86E-04	0.0213
regulation of MAPK cascade (GO:0043408)	705	87	48.49	+	1.79	9.25E-07	7.81e-05
hemostasis (GO:0007599)	300	37	20.63	+	1.79	1.56E-03	0.0416
regulation of metal ion transport (GO:0010959)	398	49	27.37	+	1.79	2.76E-04	0.0102
cilium organization (GO:0044782)	382	47	26.27	+	1.79	4.44E-04	0.015
cilium assembly (GO:0060271)	359	44	24.69	+	1.78	6.41E-04	0.02
Golgi vesicle transport (GO:0048193)	400	49	27.51	+	1.78	2.90E-04	0.0106
positive regulation of cellular component organization (GO:0051130)	1161	142	79.85	+	1.78	4.83E-10	8.07e-08
regulation of secretion by cell (GO:1903530)	630	77	43.33	+	1.78	5.39E-06	0.000371
regulation of protein-containing complex assembly (GO:0043254)	459	56	31.57	+	1.77	1.19E-04	0.00509
regulation of protein transport (GO:0051223)	623	76	42.85	+	1.77	6.84E-06	0.000458
regulation of hormone levels (GO:0010817)	533	65	36.66	+	1.77	3.12E-05	0.00165
regulation of establishment of protein localization (GO:0070201)	648	79	44.57	+	1.77	4.82E-06	0.000344
positive regulation of cellular component movement (GO:0051272)	559	68	38.44	+	1.77	2.25E-05	0.00123
positive regulation of molecular function (GO:0044093)	1835	222	126.20	+	1.76	4.19E-15	1.21e-12
organelle localization (GO:0051640)	612	74	42.09	+	1.76	1.20E-05	0.000733
positive regulation of cell motility (GO:2000147)	546	66	37.55	+	1.76	3.72E-05	0.00192
regulation of secretion (GO:0051046)	687	83	47.25	+	1.76	4.23E-06	0.000309
regulation of body fluid levels (GO:0050878)	497	60	34.18	+	1.76	1.03E-04	0.00455
regulation of peptide transport (GO:0090087)	655	79	45.05	+	1.75	7.62E-06	0.000502
positive regulation of establishment of protein localization (GO:1904951)	374	45	25.72	+	1.75	8.15E-04	0.0245
regulation of vesicle-mediated transport (GO:0060627)	516	62	35.49	+	1.75	7.10E-05	0.00334
regulation of multicellular organismal development (GO:2000026)	1332	160	91.61	+	1.75	1.15E-10	2.01e-08
regulation of intracellular signal transduction (GO:1902531)	1787	214	122.90	+	1.74	4.00E-14	1.04e-11
positive regulation of transport (GO:0051050)	939	111	64.58	+	1.72	2.07E-07	2.07e-05
gland development (GO:0048732)	416	49	28.61	+	1.71	7.48E-04	0.0228
positive regulation of programmed cell death (GO:0043068)	569	67	39.13	+	1.71	7.31E-05	0.0034
positive regulation of apoptotic process (GO:0043065)	561	66	38.58	+	1.71	9.16E-05	0.00407
positive regulation of developmental process (GO:0051094)	1278	150	87.89	+	1.71	1.84E-09	2.71e-07
cell surface receptor signaling pathway involved in cell-cell signaling (GO:1905114)	418	49	28.75	+	1.70	7.75E-04	0.0234
positive regulation of cell differentiation (GO:0045597)	837	98	57.56	+	1.70	1.61E-06	0.000125
embryonic organ development (GO:0048568)	454	53	31.22	+	1.70	4.70E-04	0.0155
regulation of cellular component organization (GO:0051128)	2373	277	163.20	+	1.70	5.34E-17	1.97e-14
regulation of cell adhesion (GO:0030155)	721	84	49.59	+	1.69	1.37E-05	0.000817
cellular response to organonitrogen compound (GO:0071417)	601	70	41.33	+	1.69	5.99E-05	0.00289
embryo development (GO:0009790)	996	116	68.50	+	1.69	2.24E-07	2.17e-05
positive regulation of cell death (GO:0010942)	630	73	43.33	+	1.68	5.98E-05	0.00289
response to wounding (GO:0009611)	544	63	37.41	+	1.68	2.00E-04	0.00777
regulation of protein localization (GO:0032880)	960	110	66.02	+	1.67	1.03E-06	8.53e-05
system development (GO:0048731)	4317	493	296.90	+	1.66	6.80E-31	5.39e-27
positive regulation of kinase activity (GO:0033674)	613	70	42.16	+	1.66	1.29E-04	0.00543
animal organ development (GO:0048513)	3247	370	223.31	+	1.66	1.20E-21	9.04e-19
regulation of growth (GO:0040008)	676	77	46.49	+	1.66	5.59E-05	0.00271
cell division (GO:0051301)	501	57	34.46	+	1.65	5.99E-04	0.0189
regulation of cell communication (GO:0010646)	3443	390	236.79	+	1.65	1.42E-22	1.4e-19
negative regulation of cell communication (GO:0010648)	1388	157	95.46	+	1.64	7.17E-09	9.48e-07
positive regulation of intracellular signal transduction (GO:1902533)	1017	115	69.94	+	1.64	1.05E-06	8.66e-05
negative regulation of signal transduction (GO:0009968)	1292	146	88.86	+	1.64	3.07E-08	3.58e-06
negative regulation of signaling (GO:0023057)	1391	157	95.66	+	1.64	7.61E-09	9.98e-07
tissue morphogenesis (GO:0048729)	550	62	37.83	+	1.64	4.14E-04	0.0142
microtubule cytoskeleton organization (GO:0000226)	578	65	39.75	+	1.64	3.06E-04	0.0112
regulation of signal transduction (GO:0009966)	3078	346	211.69	+	1.63	3.12E-19	1.77e-16
regulation of signaling (GO:0023051)	3479	391	239.26	+	1.63	4.31E-22	3.8e-19
negative regulation of intracellular signal transduction (GO:1902532)	509	57	35.01	+	1.63	9.00E-04	0.0266
negative regulation of cell differentiation (GO:0045596)	643	72	44.22	+	1.63	1.82E-04	0.00723
multicellular organism development (GO:0007275)	4906	549	337.40	+	1.63	3.91E-33	6.2e-29
regulation of developmental process (GO:0050793)	2469	276	169.80	+	1.63	7.60E-15	2.04e-12
regulation of organelle organization (GO:0033043)	1211	135	83.28	+	1.62	2.12E-07	2.09e-05
cation transport (GO:0006812)	835	93	57.43	+	1.62	2.03E-05	0.00114
regulation of cell differentiation (GO:0045595)	1574	175	108.25	+	1.62	3.12E-09	4.42e-07
cellular response to nitrogen compound (GO:1901699)	659	73	45.32	+	1.61	2.16E-04	0.00826
inorganic cation transmembrane transport (GO:0098662)	570	63	39.20	+	1.61	5.34E-04	0.0174
inorganic ion transmembrane transport (GO:0098660)	662	73	45.53	+	1.60	2.25E-04	0.00855
cell population proliferation (GO:0008283)	490	54	33.70	+	1.60	1.83E-03	0.0479
cation transmembrane transport (GO:0098655)	636	70	43.74	+	1.60	3.14E-04	0.0113
regulation of transport (GO:0051049)	1805	198	124.14	+	1.60	5.88E-10	9.52e-08
positive regulation of transferase activity (GO:0051347)	693	76	47.66	+	1.59	1.76E-04	0.00703
negative regulation of developmental process (GO:0051093)	887	97	61.00	+	1.59	2.58E-05	0.00139
regulation of localization (GO:0032879)	2781	303	191.26	+	1.58	6.28E-15	1.72e-12
cell-cell signaling (GO:0007267)	1122	122	77.16	+	1.58	3.10E-06	0.00023
negative regulation of multicellular organismal process (GO:0051241)	1022	111	70.29	+	1.58	9.15E-06	0.000585
ion transmembrane transport (GO:0034220)	921	100	63.34	+	1.58	2.65E-05	0.00142
regulation of catalytic activity (GO:0050790)	2391	258	164.44	+	1.57	3.45E-12	6.93e-10
positive regulation of multicellular organismal process (GO:0051240)	1431	154	98.42	+	1.56	2.23E-07	2.17e-05
chordate embryonic development (GO:0043009)	615	66	42.30	+	1.56	8.33E-04	0.0249
regulation of kinase activity (GO:0043549)	914	98	62.86	+	1.56	4.50E-05	0.00225
positive regulation of cell communication (GO:0010647)	1726	185	118.70	+	1.56	1.30E-08	1.6e-06
positive regulation of organelle organization (GO:0010638)	608	65	41.81	+	1.55	1.03E-03	0.0294
anatomical structure development (GO:0048856)	5301	566	364.57	+	1.55	3.28E-29	1.3e-25
regulation of multicellular organismal process (GO:0051239)	2698	288	185.55	+	1.55	4.03E-13	8.63e-11
positive regulation of signaling (GO:0023056)	1733	184	119.18	+	1.54	2.45E-08	2.9e-06
organelle assembly (GO:0070925)	773	82	53.16	+	1.54	2.75E-04	0.0102
phosphorylation (GO:0016310)	1301	138	89.47	+	1.54	2.09E-06	0.000158
positive regulation of phosphorylation (GO:0042327)	1094	116	75.24	+	1.54	1.34E-05	0.000807
cellular response to oxygen-containing compound (GO:1901701)	1072	113	73.73	+	1.53	2.47E-05	0.00134
regulation of molecular function (GO:0065009)	3076	323	211.55	+	1.53	5.46E-14	1.33e-11
regulation of phosphorylation (GO:0042325)	1639	172	112.72	+	1.53	1.78E-07	1.79e-05
positive regulation of signal transduction (GO:0009967)	1564	163	107.56	+	1.52	5.09E-07	4.59e-05
cell differentiation (GO:0030154)	3540	367	243.46	+	1.51	2.68E-15	8.03e-13
regulation of biological quality (GO:0065008)	4033	418	277.36	+	1.51	9.06E-18	3.99e-15
cellular developmental process (GO:0048869)	3596	371	247.31	+	1.50	3.01E-15	8.85e-13
positive regulation of phosphorus metabolic process (GO:0010562)	1165	120	80.12	+	1.50	3.84E-05	0.00196
positive regulation of phosphate metabolic process (GO:0045937)	1165	120	80.12	+	1.50	3.84E-05	0.00196
regulation of phosphate metabolic process (GO:0019220)	1837	189	126.34	+	1.50	1.22E-07	1.26e-05
regulation of phosphorus metabolic process (GO:0051174)	1838	189	126.41	+	1.50	1.23E-07	1.27e-05
developmental process (GO:0032502)	5765	592	396.48	+	1.49	1.17E-26	3.11e-23
regulation of protein phosphorylation (GO:0001932)	1468	150	100.96	+	1.49	4.38E-06	0.000316
negative regulation of response to stimulus (GO:0048585)	1824	186	125.44	+	1.48	3.06E-07	2.91e-05
cellular response to endogenous stimulus (GO:0071495)	1149	117	79.02	+	1.48	7.28E-05	0.0034
ion transport (GO:0006811)	1348	137	92.71	+	1.48	1.81E-05	0.00105
negative regulation of protein metabolic process (GO:0051248)	1110	112	76.34	+	1.47	1.49E-04	0.00612
regulation of transferase activity (GO:0051338)	1031	104	70.91	+	1.47	2.40E-04	0.00908
negative regulation of cellular protein metabolic process (GO:0032269)	1054	106	72.49	+	1.46	2.73E-04	0.0101
regulation of protein modification process (GO:0031399)	1884	188	129.57	+	1.45	9.37E-07	7.86e-05
cell surface receptor signaling pathway (GO:0007166)	2520	251	173.31	+	1.45	1.00E-08	1.27e-06
cellular component organization (GO:0016043)	5703	568	392.22	+	1.45	3.77E-22	3.52e-19
response to organonitrogen compound (GO:0010243)	1001	99	68.84	+	1.44	6.48E-04	0.0203
chemical homeostasis (GO:0048878)	1128	111	77.58	+	1.43	4.21E-04	0.0144
positive regulation of protein phosphorylation (GO:0001934)	1017	100	69.94	+	1.43	7.15E-04	0.0218
phosphorus metabolic process (GO:0006793)	2197	216	151.10	+	1.43	3.22E-07	3.02e-05
phosphate-containing compound metabolic process (GO:0006796)	2170	213	149.24	+	1.43	4.43E-07	4.06e-05
multicellular organismal process (GO:0032501)	6985	685	480.38	+	1.43	5.47E-27	1.74e-23
tissue development (GO:0009888)	1763	172	121.25	+	1.42	1.20E-05	0.000734
response to oxygen-containing compound (GO:1901700)	1599	156	109.97	+	1.42	3.07E-05	0.00163
positive regulation of transcription, DNA-templated (GO:0045893)	1542	150	106.05	+	1.41	5.52E-05	0.00269
regulation of response to stimulus (GO:0048583)	4287	417	294.83	+	1.41	1.90E-13	4.31e-11
cellular component organization or biogenesis (GO:0071840)	5922	573	407.28	+	1.41	1.36E-19	8.29e-17
homeostatic process (GO:0042592)	1668	161	114.71	+	1.40	3.52E-05	0.00184
positive regulation of nucleic acid-templated transcription (GO:1903508)	1627	157	111.89	+	1.40	4.46E-05	0.00225
positive regulation of RNA biosynthetic process (GO:1902680)	1628	157	111.96	+	1.40	5.46E-05	0.00266
secretion (GO:0046903)	1093	105	75.17	+	1.40	1.29E-03	0.0357
positive regulation of RNA metabolic process (GO:0051254)	1722	165	118.43	+	1.39	4.48E-05	0.00225
positive regulation of cellular process (GO:0048522)	5695	545	391.67	+	1.39	2.14E-17	8.69e-15
localization (GO:0051179)	5873	562	403.91	+	1.39	4.96E-18	2.46e-15
cellular component assembly (GO:0022607)	2394	229	164.64	+	1.39	1.03E-06	8.52e-05
regulation of cell death (GO:0010941)	1666	159	114.58	+	1.39	8.01E-05	0.00369
regulation of cell population proliferation (GO:0042127)	1667	159	114.65	+	1.39	8.05E-05	0.00368
nervous system process (GO:0050877)	1403	133	96.49	+	1.38	4.44E-04	0.015
protein localization (GO:0008104)	2198	208	151.16	+	1.38	6.88E-06	0.000458
negative regulation of cellular process (GO:0048523)	4952	467	340.57	+	1.37	2.68E-13	5.82e-11
macromolecule localization (GO:0033036)	2561	241	176.13	+	1.37	1.68E-06	0.000129
positive regulation of gene expression (GO:0010628)	2302	216	158.32	+	1.36	7.04E-06	0.000465
positive regulation of transcription by RNA polymerase II (GO:0045944)	1215	114	83.56	+	1.36	1.50E-03	0.0402
positive regulation of nucleobase-containing compound metabolic process (GO:0045935)	1898	178	130.53	+	1.36	6.28E-05	0.003
regulation of apoptotic process (GO:0042981)	1496	140	102.89	+	1.36	4.45E-04	0.0149
regulation of programmed cell death (GO:0043067)	1529	143	105.15	+	1.36	4.14E-04	0.0142
positive regulation of biological process (GO:0048518)	6290	586	432.59	+	1.35	1.25E-16	4.5e-14
response to endogenous stimulus (GO:0009719)	1420	132	97.66	+	1.35	8.68E-04	0.0258
system process (GO:0003008)	2066	192	142.09	+	1.35	4.53E-05	0.00226
transmembrane transport (GO:0055085)	1303	121	89.61	+	1.35	1.73E-03	0.0456
cell communication (GO:0007154)	5611	520	385.89	+	1.35	9.07E-14	2.15e-11
signaling (GO:0023052)	5520	511	379.63	+	1.35	2.18E-13	4.86e-11
positive regulation of macromolecule biosynthetic process (GO:0010557)	1861	172	127.99	+	1.34	1.74E-04	0.007
vesicle-mediated transport (GO:0016192)	1972	181	135.62	+	1.33	1.48E-04	0.00608
positive regulation of macromolecule metabolic process (GO:0010604)	3571	327	245.59	+	1.33	1.19E-07	1.25e-05
negative regulation of cellular metabolic process (GO:0031324)	2654	242	182.53	+	1.33	1.34E-05	0.000809
positive regulation of cellular metabolic process (GO:0031325)	3392	308	233.28	+	1.32	6.94E-07	6.02e-05
positive regulation of response to stimulus (GO:0048584)	2303	209	158.39	+	1.32	8.29E-05	0.00376
positive regulation of metabolic process (GO:0009893)	3861	350	265.54	+	1.32	8.97E-08	9.62e-06
positive regulation of nitrogen compound metabolic process (GO:0051173)	3206	290	220.49	+	1.32	2.17E-06	0.000163
organelle organization (GO:0006996)	3586	324	246.62	+	1.31	4.78E-07	4.33e-05
positive regulation of biosynthetic process (GO:0009891)	1998	180	137.41	+	1.31	3.92E-04	0.0135
negative regulation of biological process (GO:0048519)	5592	503	384.58	+	1.31	3.34E-11	6.02e-09
signal transduction (GO:0007165)	5168	464	355.42	+	1.31	4.60E-10	7.84e-08
negative regulation of nitrogen compound metabolic process (GO:0051172)	2449	218	168.43	+	1.29	1.51E-04	0.00614
cellular component biogenesis (GO:0044085)	2654	236	182.53	+	1.29	7.91E-05	0.00365
negative regulation of metabolic process (GO:0009892)	3155	280	216.98	+	1.29	1.58E-05	0.000934
establishment of localization (GO:0051234)	4713	418	324.13	+	1.29	2.77E-08	3.26e-06
transport (GO:0006810)	4574	405	314.57	+	1.29	7.22E-08	7.84e-06
positive regulation of cellular biosynthetic process (GO:0031328)	1966	174	135.21	+	1.29	1.16E-03	0.0328
response to external stimulus (GO:0009605)	2538	224	174.55	+	1.28	1.90E-04	0.00739
regulation of cellular protein metabolic process (GO:0032268)	2668	234	183.49	+	1.28	1.87E-04	0.00732
regulation of protein metabolic process (GO:0051246)	2806	244	192.98	+	1.26	2.18E-04	0.00831
negative regulation of macromolecule metabolic process (GO:0010605)	2908	251	199.99	+	1.26	2.69E-04	0.01
cellular localization (GO:0051641)	3005	258	206.66	+	1.25	3.23E-04	0.0116
cellular protein modification process (GO:0006464)	3188	270	219.25	+	1.23	4.51E-04	0.0151
protein modification process (GO:0036211)	3188	270	219.25	+	1.23	4.51E-04	0.015
cellular response to stimulus (GO:0051716)	6815	576	468.69	+	1.23	1.05E-08	1.32e-06
cellular response to chemical stimulus (GO:0070887)	2932	247	201.64	+	1.22	1.19E-03	0.0334
macromolecule modification (GO:0043412)	3412	283	234.66	+	1.21	1.22E-03	0.0341
regulation of cellular process (GO:0050794)	11395	935	783.68	+	1.19	5.20E-15	1.47e-12
biological regulation (GO:0065007)	12645	1029	869.64	+	1.18	1.92E-17	8.01e-15
response to stimulus (GO:0050896)	8527	693	586.43	+	1.18	3.92E-08	4.48e-06
regulation of biological process (GO:0050789)	11960	967	822.53	+	1.18	4.53E-14	1.16e-11
cellular process (GO:0009987)	15598	1236	1072.73	+	1.15	1.38E-24	2.19e-21
regulation of metabolic process (GO:0019222)	7025	543	483.14	+	1.12	1.37E-03	0.0375
biological_process (GO:0008150)	18012	1344	1238.75	+	1.08	5.90E-18	2.84e-15
adaptive immune response (GO:0002250)	628	21	43.19	-	.49	3.31E-04	0.0118
Unclassified (UNCLASSIFIED)	2839	90	195.25	-	.46	5.90E-18	2.75e-15
ribonucleoprotein complex biogenesis (GO:0022613)	468	14	32.19	-	.43	6.68E-04	0.0208
ribosome biogenesis (GO:0042254)	335	9	23.04	-	.39	1.81E-03	0.0474
detection of chemical stimulus (GO:0009593)	521	12	35.83	-	.33	9.84E-06	0.000622
keratinocyte differentiation (GO:0030216)	269	5	18.50	-	.27	6.87E-04	0.0213
sensory perception of chemical stimulus (GO:0007606)	538	10	37.00	-	.27	5.48E-07	4.88e-05
sensory perception of smell (GO:0007608)	466	8	32.05	-	.25	1.54E-06	0.000121
detection of chemical stimulus involved in sensory perception (GO:0050907)	485	7	33.36	-	.21	1.20E-07	1.26e-05
detection of chemical stimulus involved in sensory perception of smell (GO:0050911)	440	5	30.26	-	.17	4.78E-08	5.34e-06
ATP metabolic process (GO:0046034)	210	2	14.44	-	.14	1.86E-04	0.00735
keratinization (GO:0031424)	226	2	15.54	-	.13	6.07E-05	0.00292
cotranslational protein targeting to membrane (GO:0006613)	101	0	6.95	-	< 0.01	1.89E-03	0.0493
oxidative phosphorylation (GO:0006119)	121	0	8.32	-	< 0.01	5.74E-04	0.0184
nuclear-transcribed mRNA catabolic process, nonsense-mediated decay (GO:0000184)	121	0	8.32	-	< 0.01	5.74E-04	0.0184

## Sheet: Genes All. Freq.<0.01
Gene Symbol
SMYD3
CLYBL
ABCA13
ABCC1
ABI3BP
ADRA1A
AGAP1
ATP6AP1L
BLM
TMEM243
CCDC141
CDH1
CDH9
CDKAL1
CENPE
CIT
CNTN5
COL22A1
CPZ
CSMD1
CFAP47
DNAH6
DNAH9
EFCAB6
EGFLAM
FAT1
FRK
GLIS3
HIVEP1
IQGAP2
ITGA9
JARID2
KCNB2
LAMA2
LDLRAD3
LRPAP1
MAP3K4
MELK
MNS1
MYOM1
MYOM2
NEBL
NRCAM
NRXN2
LOC100506207
PEX5
PKHD1
PRUNE2
RAB3GAP2
ARHGEF28
SASH1
SCAF11
SEPT9
SH3BP5
SLC10A2
SLIT3
SMARCC1
SORBS2
SP100
STAB2
STXBP5
TMC1
TANGO6
TNRC6A
TRPM6
UACA
URB1
UTRN
VPS13B
WDR60
ZEB2
ZNF831
BICC1
BCL11A
CHD8
GRIN2B
NFIA
NRXN1
NUAK1
PAX5
SHANK3
CMYA5
PIBF1
RFTN1
MIR1268A
TG
EXOC2
COL5A2
SIK2
MYLK
NIN
ELMOD1
SMPD3
NPHP4
DNAH14
TNFRSF10B
PDZD8
FBN2
DST
DNAJC1
LOC101927079
DIS3L2
ZDHHC14
PLXNA4
FAM3C
TRAPPC12
SBNO2
CHST2
SCN3A
PCAT5
SKI
EXOC4
DNMBP
ZRANB3
DCUN1D4
AHR
KIAA1551
GLYAT
DLC1
OLFM1
CHST9
SDK1
RCAN2
LMTK2
SLC25A21
DYSF
HERC2P3
TSHZ3
TRRAP
FRYL
PIK3AP1
RBSN
PCSK5
AKAP13
LRP2
POTEE
OXR1
REXO1L2P
TLN2
BRINP1
PHLDB2
PGBD5
PSD3
CDK14
TMEM132C
ERC2
CTNNBL1
ATXN7L1
ZFHX3
SBF2
OCM2
EFTUD2
LINC01060
DNM2
PTPRG
PFDN1
IGF2R
TLE4
SLC6A2
RTN4R
ATP11A
CCDC66
FBN1
IFT140
CDCA7L
SPSB1
PAPOLA
CREB5
PARD3
ADAMTS9
KLF12
NFATC1
CSMD2
TMEM201
KDM4B
SIPA1L3
MYO9B
CFAP97
MGRN1
GRIP2
FRMD1
RUFY1
BPTF
GGT3P
NUMB
NLGN1
CNTNAP4
DNAH5
TCERG1L
ADGRV1
CDYL2
TLL2
MUC4
MAST4
PTPRT
NBPF1
LINC00221
SCN2A
MIR3675
OR52K1
DNMT3A
ITFG1
PRAG1
ATG2B
OBSCN
DNAH1
ASPM
ADGRD1
DLG2
PDE9A
USP4
ATP8A2
ATP9B
PSMA1
ZNF506
CRACR2A
ATP8A1
CAND2
RBM19
SCN11A
DNAH7
PLEKHG1
DERA
NBPF20
PHF21B
MIR548W
KIF5B
PTPRQ
NOTCH2
TBC1D22A
LRIG3
LSM3
KIAA0586
AFAP1
PLCB4
ITSN1
MGAT5B
MYO1E
KLHL18
RALYL
SFMBT2
L3MBTL4
CDH18
CENPP
LEPR
LRP1B
CELSR1
EPB41L4B
SLIT2
MMP15
SLC7A14
IL3RA
ABCC6
SLC39A12
DGKI
AHRR
PCNX2
SPEG
STK32C
KIF26A
OSBPL1A
FOXN2
NCK2
EP300
HLA-DRB1
GAB1
ADAM10
LRRFIP2
NSD2
LAMC1
OR4N3P
PACS1
TP53BP2
STPG2
MIR4539
KIF13B
FRAS1
INO80
MST1L
NLRC5
LOC100130331
SUDS3
PRKDC
LOC100288162
EP400
PDE4B
DHRS2
DNAH17
ARFGEF2
ZFAT
CTNNA2
OSBPL5
ZNF568
BBS9
POLR2J2
MIR548F1
UMODL1
EPHA5
PSG9
PATJ
MBOAT1
SALL1
MUC12
PSIP1
MYO1D
CCAR1
MAP4
CFH
OR4E1
POC5
MYO18A
ELAVL4
RAPGEF5
IRF8
TAF1L
FAM135B
ARID1B
NELFB
BCR
LOC100506990
HHAT
SGSM3
KIAA0368
CCDC60
TRAPPC9
ANK3
PIK3CG
ARHGEF1
ZNF267
PCGF3
KY
COL5A1
PDGFRA
TENM2
CAPZB
NEDD1
FMN1
PRKCZ
MEGF6
UBR4
EPHB2
EPB41
MAST2
DOCK7
ADGRL2
COL11A1
VAV3
ADCY10
HMCN1
ATP2B4
PTPN14
RYR2
NCOA1
PRKCE
SERTAD2
SPRED2
INPP4A
BUB1
ACVR1
SCN7A
CERS6
RAPGEF4
ZNF804A
ABCA12
IRS1
GIGYF2
GRM7
RAD54L2
CACNA1D
CASR
ADCY5
EPHB1
PEX5L
RGS12
LCORL
GNPDA2
RUFY3
WDFY3
CCSER1
TMEM131L
TPPP
ZFR
RAI14
PAIP1
PCDHGA1
G3BP1
COL23A1
SLC22A23
FOXO3
LAMA4
CEP85L
NHSL1
IYD
LPA
CCZ1B
SNX13
COBL
EGFR
GALNT17
AKAP9
CUX1
LAMB1
SND1
TNPO3
RBM33
UBE3C
MCPH1
TNKS
MSRA
SNTG1
COL14A1
KANK1
GLDC
TMEM38B
AKAP2
RGS3
PITRM1
GAD2
ANKRD30A
PCDH15
CDH23
KCNMA1
ZMIZ1
NRG3
SORCS1
FAR1
NAV2
ANO3
OR4C46
LRP5
GAB2
FAT3
PANX1
DYNC2H1
CBL
TECTA
PKNOX2
KIRREL3
ARHGAP32
SNX19
VWF
ANO6
NCOR2
GLT1D1
SFSWAP
VWA8
MED4
TBC1D4
GPC5
UGGT2
NALCN
PRKD1
FSCB
MIR548AZ
SLC8A3
ATP10A
MEGF11
SMAD6
PIAS1
BNC1
LRRK1
PCSK6
CACNA1H
CRAMP1
EEF2KMT
SNX29
PDXDC1
XYLT1
DNAH3
PRKCB
HYDIN
CLEC18B
PLCG2
ZFPM1
ABR
RAP1GAP2
NLRP1
CCL4
LOC440434
PRKCA
SDK2
COLEC12
PIEZO2
ROCK1
ATP8B1
CDH20
PTPRS
MLLT1
MUC16
DPY19L3
SPTBN4
NLRP12
SLC24A3
HSPA13
GRIK1
KCNJ15
PCNT
CDKL5
PHIP
MYO9A
PTPRM
GPATCH8
ADAMTS2
EYA2
NEK10
SH3BP4
ARSG
FAM160A1
MAP2
FSTL4
PRKCQ
DCDC2
LRFN2
CFTR
ZNF827
ADGRL4
ZNF638
FAM13A
ADARB2
SULT1E1
SH3RF1
SLCO6A1
PHF14
AMPH
ANKIB1
C11orf87
GPR139
B3GNTL1
MACF1
NNT
CACNA2D3
BCL6
DMXL2
AKAP12
SYNE1
OPRM1
ST18
ZNF608
VPS41
TRAK1
IMMP2L
WWOX
KIF5C
ITPR1
TENM3
CACNB2
AGL
RREB1
BAZ2B
PDCD6IP
LRBA
PTPRD
CCDC90B
DEPDC5
BCAR3
GJA1
EPS8
CDK12
PCLO
CTBP2
ACACA
EFR3A
GNA14
SEMA6A
MICAL2
CNTNAP2
DPP10
TNS1
LRIG1
DOCK10
TRPM1
TRIOBP
SRGAP1
FARP1
LARGE1
DNAJB6
CNGB3
GRIP1
KIF13A
CDH8
TNRC6C
CD82
ZNF626
NFATC3
PTPRF
SETBP1
HIVEP3
MSR1
BRINP2
MIB1
KCNK1
HTT
DOCK4
CEP290
GRIA1
MED15
FAM171A1
PCDH17
ANK2
RERE
ROBO1
SHANK2
GPC4
FAM189A1
DIAPH3
STAU1
SEMA3A
CGNL1
ATG7
FSTL1
SLMAP
LRP1
GLI2
AFDN
TTC28
WDR26
MAPT
SPAG16
SEMA4D
PTCH1
OCA2
ZNF644
CACNA1E
ADAM22
PTPRC
SRGAP3
GTF2E1
HSPBP1
CDC5L
SEMA5A
RIT2
LPL
ERC1
IL13RA1
DSCAM
PRR5
MCC
TNR
LARS2
DAAM2
DMD
DCC
MBP
TNS3
JMY
PTPRO
HIP1
JAK2
NDRG1
CCDC7
FAM209B
ARL6IP6
PREX2
ST8SIA6
TCP11
COL9A1
OPRK1
FANCL
HCAR1
FAM201A
AUTS2
CACNA1C
RIMS1
CDH10
NCOR1
SPP2
CTTNBP2
PARD3B
UNC80
FOXP1
TRIO
TNRC18
DOCK8
TCF4
RELN
MED13L
ADCY9
ANKRD11
DYRK1A
NBEA
DLGAP1
KATNAL2
CHD7
SVIL
TRIP12
ASH1L
POGZ
MYT1L
NCKAP1
NPPB
FGGY
C1orf87
TNNI3K
DPYD
SPAG17
CHD1L
SELP
RC3H1
LEMD1
CR1
USH2A
GPATCH2
DISP1
MAP10
NBAS
KCNS3
DTNB
TRIM54
RBKS
PLB1
GALNT14
BIRC6
SOS1
THUMPD2
THADA
CAMKMT
ALMS1
SLC4A5
GCFC2
LRRTM4
SLC9A4
MERTK
NEB
XIRP2
MYO3B
CDCA7
PDE11A
FSIP2
ZSWIM2
PTH2R
KCNH8
EOMES
OSBPL10
C3orf67
GBE1
ZPLD1
CBLB
NECTIN3
NEK11
IL20RB
GK5
C3orf33
WDR49
FGFRL1
TRMT44
GBA3
APBB2
TEC
CWH43
UGT2B4
UGT2A1
RASGEF1B
PDHA2
ALPK1
QRFPR
INPP4B
FREM3
SLC10A7
ARHGAP10
PRSS48
DCHS2
MAP9
RXFP1
FSTL5
GALNTL6
HPGD
TRIP13
DAP
ADAMTS12
SPEF2
RANBP3L
SV2C
WDR41
TMEM232
EPB41L4A
HSPA9
KIF4B
FARS2
LY86
SLC35B3
MCUR1
GPLD1
SUPT3H
CYP39A1
DEFB112
TINAG
FAM83B
HMGCLL1
COL21A1
KHDRBS2
LGSN
CD109
LCA5
BCKDHB
MANEA
FHL5
FIG4
SMPDL3A
THEMIS
SAMD3
AHI1
ADGRG6
ADGB
SAMD5
CCDC170
C7orf50
COL28A1
SCIN
AGMO
CCDC129
AOAH
SUGCT
GUSB
GNAT3
VPS50
PPP1R9A
CDHR3
SLC26A4
SLC13A1
LMBR1
PTPRN2
ARHGEF10
TUSC3
PCM1
NAT2
SH2D4A
CDCA2
WRN
TACC1
ADAM2
ZMAT4
UBE2V2
RP1
C8orf34
LY96
GDAP1
HNF4G
PEX2
RSPO2
DEPTOR
FER1L6
TSNARE1
PUM3
MPDZ
TTC39B
CCDC171
CNTLN
UBAP2
C9orf85
SLC28A3
C9orf170
C9orf3
FANCC
CAVIN4
TLR4
AK8
AKR1C4
ITIH5
CUBN
NSUN6
C10orf67
ADAMTS14
WAPL
CYP2C19
GFRA1
DMBT1
CPXM2
LHPP
CFAP46
KCNQ1
ANO5
PAMR1
TRIM44
OR4C6
CLPB
SLC36A4
IZUMO1R
TRPC6
CDON
ANO2
GUCY2C
PIK3C2G
LMNTD1
LRRK2
RHEBL1
SLC16A7
IRAK3
TBC1D15
KRR1
OTOGL
LIN7A
ACSS3
LRRIQ1
USP44
RFC3
ELF1
DNAJC15
KLHL1
ITGBL1
GZMB
MIPOL1
NID2
SLC10A1
TECPR2
TTBK2
ATP8B4
AP4E1
IQCH
MCTP2
LMF1
TVP23A
CPPED1
ACSM1
KIAA0556
PHKB
PMFBP1
PKD1L2
BCO1
KLHDC4
RPH3AL
PCTP
BRIP1
SEC14L1
EPB41L3
ANKRD12
CCDC178
POLI
COMP
ZNF90
ZNF431
ZNF254
PEPD
SNRNP70
NLRP13
ADRA1D
KIF16B
CFAP61
RALGAPA2
RIPOR3
NRIP1
MYO18B
PISD
ARHGAP8
MTMR8
KLHL13
NCOA7
LSMEM1
ATP7B
EXOC6
GALNT9
SH3RF3
RBM20
BAIAP2L1
RAB2A
FAM120B
SH3PXD2B
GNE
NOC4L
RNF220
CREBBP
ADAMTS19
LAMA3
EHBP1
CBFA2T3
KLF5
ZFYVE28
HS6ST1
MOB3B
HAUS6
UBR3
MDH1
WDR1
FYN
PLCL2
RGPD4
BABAM2
CASK
SSBP3
SLC44A5
IFI44
CNST
ALK
POLR1A
CNTN6
NUP210
RBMS3
SUSD5
SCN5A
KALRN
ZNF148
SCHIP1
MIR1273H
TECRL
LIN54
TBCK
ANKH
PDE8B
MSH3
CCNH
CHSY3
DPYSL3
RANBP17
DTNBP1
PHF3
AK9
PTPRK
PRKAR1B
ADAP1
ELMO1
GTF2IRD1
PODXL
TPK1
DPP6
LOC101929294
EBF2
SLC26A7
RIMS2
CSMD3
EXT1
ASAP1
MROH5
ADAMTSL1
DAPK1
DAB2IP
KIAA1217
CARS
TENM4
KIF21A
PTPRR
BTG1
SPIC
RPH3A
SLITRK6
RASA3
PCNX1
ESRRB
ADAM6
OTUD7A
MYO5A
HERC1
ITGA11
TLE3
IREB2
CNOT1
PKD1L3
CDH13
RNF112
LPIN2
CDH2
RFX2
ZNF536
FERMT1
SULF2
ZFP64
SLCO4A1
TMPRSS2
IGLL5
SHOX
FAM47B
FAAH2
MAMLD1
MICALCL
AFF2
MKL2
PCSK2
RRBP1
TMPRSS15
EIF4G3
DNAH11
TOP3B
OSBPL3
SLC5A12
NF1
GAREM1
QSER1
KIAA1549L
ANKS1A
DLGAP4
SHB
CACNA1I
IGF2BP1
MDGA2
SEMA6D
MAPK4
ZNF423
TSHZ2
SPATA18
SKIV2L2
KDR
TEX9
FLNB
MED13
CALN1
TRPM3
ANXA1
RPTOR
SSBP2
CACNA2D1
MIR4436A
MDN1
TTC7B
SYK
HPGDS
AFF3
HPSE2
ADAMTS17
SENP7
GBF1
LRP12
ZFPM2-AS1
SORCS3
MIR5195
LAMB4
EDAR
SLC16A10
MET
FGFR2
TMEM132B
FAT4
ETS1
EBF3
EYA4
PTK2
PPARGC1B
AIM2
KIFAP3
FNDC3B
ITGA6
GFPT2
TFPI
ZBTB18
KIF26B
DMRT2
CRLF2
RABEP1
KDM4C
MYH10
PLCB1
MTCL1
UBE4B
GALNT18
NBPF25P
FMN2
XDH
ABCB11
RYK
CLNK
TBC1D1
ARHGAP24
ASCC3
PDE10A
ZEB1
ARID5B
TCF7L2
MYO7A
CTSC
CCDC91
DDX11
IFT81
RIMBP2
ELK2AP
LINC00226
SLC12A6
IGF1R
WWP2
CDH4
MTMR3
PCDH11X
STAG2
LDAH
MTTP
EML1
FOXP2
GRID2
DCLK3
ARHGAP18
CNKSR3
LMX1B
KIAA1024
SERINC5
MARCO
NAB1
RPS6KC1
IQSEC1
POU2F1
TRAPPC11
GATB
DYM
RBM47
KLHL8
NXPE2
CCDC102B
SV2B
CLEC14A
PREX1
MAML3
ARHGEF12
NRG1
KCNQ3
SLC45A4
CNTNAP5
PDE1C
ARNT2
MTRR
CUL2
FA2H
BCAS3
TYW3
ZCCHC7
CUL3
ADIPOR2
FRMPD4
GRID1
ERBB4
FOXN3
AP2B1
TNIK
VAV2
AGBL1
ALX1
ACTRT1
RB1CC1
ATR
CHD9
SPTBN1
CHL1
MED26
PLCH1
ARHGAP21
DIP2B
RNF38
CWC22
LRIT3
ICE1
RFX6
MAML2
CACNA2D4
THSD4
ASMT
CNBD1
TANC2
DNAJC6
CHRNA7
HDAC9
GRB10
CTNND2
ERBIN
GRIN2A
AXDND1
APP
GRIK2
MAP6
PLEKHA6
IRF2
WDR59
VPS13D
C8A
CLDN1
MMRN1
THBS2
DAAM1
MALT1
USP34
CTDSPL2
KRIT1
CDH12
ME3
CEP128
PNPLA7
ZMYND8
KIF3C
TACC3
USP49
FAM47C
SMAD4
BMPR1A
ZNF407
ABL2
GATA3
CDC42BPA
LPAR1
LRP6
SEZ6L
RPS6KA2
SAP130
SMTNL2
DOCK3
SETD7
WDFY1
DYNC1H1
SYBU
RASAL2
ITPK1
GMPS
KIF5A
CRY1
XPO4
DCN
FHOD3
PRKAR2A
ARRB1
ATRNL1
FAM47A
WDR7
ADGRB3
MFGE8
PRDM15
PBK
ZFHX4
NTRK3
MRVI1
NEIL3
ETV6
WLS
PDHX
COL24A1
TRIML1
SCG2
MCF2L2
WNK2
CCDC80
C3orf38
CLASP1
SLC12A1
TRPC7
COL4A4
ULK4
PDZD2
TRAF3IP1
MICAL3
FAM53A
UBR1
POU6F2
SSH2
CNTN4
SLC24A2
KIF6
CCBE1
CCDC3
ZP2
DENND1B
THSD7A
REG3A
CTNNA3
CECR2
TRY2P
MDFIC
FREM1
IRS2
HMCN2
TMEM229A
NEDD4L
CSF3R
BANK1
HEATR1
UNC79
CTDP1
MAGI1
CHN2
KSR1
KIAA1211
SSX2IP
SLC7A1
TFAP2B
XXYLT1
KPNA7
MEIS2
NGEF
MAPRE2
TULP4
ANO1
TTC34
IPCEF1
GPCPD1
ZFP37
ARHGAP31
SLC12A7
CLASP2
FAM86DP
VPS53
RFX3
MYO10
CHN1
OR4A47
GAS7
ADAMTS10
INPP5A
AEBP2
CAMK2B
URB2
CSF2RA
B4GALT5
WNT4
SCAF8
AAED1
ZYG11B
PDE7A
PCCA
LRPPRC
MAB21L3
CPNE8
SYNPO2
THSD7B
RGS6
GPT2
EVC2
MCF2L
FBXO42
SYT9
MIR7853
INSR
MIR548AN
MIR548H3
BRSK2
KANK4
PDLIM5
ADAMTS18
UST
BMPER
PHACTR1
KCNT1
INTS4
PUS10
GATA6
OGDH
DOCK2
CTGF
GPD2
COPS7B
PAPPA2
RSRC1
MAN2A1
AASDHPPT
PTPN3
ARFGAP3
VLDLR
SATB2
KLF4
GOLGA8CP
SPCS3
ZFPM2

## Sheet: Biol. Proc. CADD<10
GO biological process complete	Homo sapiens - REFLIST (20851)	upload_1 (481)	upload_1 (expected)	upload_1 (over/under)	upload_1 (fold Enrichment)	upload_1 (raw P-value)	upload_1 (FDR)
membrane depolarization during atrial cardiac muscle cell action potential (GO:0098912)	3	3	.07	+	43.35	2.17E-04	0.0277
membrane depolarization during cardiac muscle cell action potential (GO:0086012)	17	5	.39	+	12.75	1.09E-04	0.0154
membrane depolarization during action potential (GO:0086010)	30	8	.69	+	11.56	1.70E-06	0.00075
calcium ion import (GO:0070509)	49	8	1.13	+	7.08	3.95E-05	0.00774
membrane depolarization (GO:0051899)	52	8	1.20	+	6.67	5.77E-05	0.00934
transmission of nerve impulse (GO:0019226)	54	8	1.25	+	6.42	7.33E-05	0.0111
action potential (GO:0001508)	97	12	2.24	+	5.36	6.52E-06	0.00207
post-embryonic development (GO:0009791)	89	10	2.05	+	4.87	8.03E-05	0.0119
cilium-dependent cell motility (GO:0060285)	110	12	2.54	+	4.73	2.07E-05	0.00484
cilium or flagellum-dependent cell motility (GO:0001539)	110	12	2.54	+	4.73	2.07E-05	0.00477
cerebral cortex development (GO:0021987)	121	13	2.79	+	4.66	1.10E-05	0.00311
sodium ion transmembrane transport (GO:0035725)	121	12	2.79	+	4.30	4.91E-05	0.00894
cilium movement (GO:0003341)	144	14	3.32	+	4.21	1.44E-05	0.00395
multicellular organismal signaling (GO:0035637)	137	13	3.16	+	4.11	3.67E-05	0.00737
telencephalon development (GO:0021537)	263	23	6.07	+	3.79	1.61E-07	0.000134
sensory perception of sound (GO:0007605)	161	14	3.71	+	3.77	4.53E-05	0.00845
calcium ion transmembrane transport (GO:0070588)	187	16	4.31	+	3.71	1.59E-05	0.00393
pallium development (GO:0021543)	177	15	4.08	+	3.67	3.22E-05	0.00672
visual perception (GO:0007601)	221	18	5.10	+	3.53	8.88E-06	0.00266
regulation of cell size (GO:0008361)	186	15	4.29	+	3.50	5.46E-05	0.00912
sensory perception of light stimulus (GO:0050953)	224	18	5.17	+	3.48	1.05E-05	0.00304
sensory perception of mechanical stimulus (GO:0050954)	181	14	4.18	+	3.35	1.45E-04	0.0195
calcium ion transport (GO:0006816)	241	18	5.56	+	3.24	2.63E-05	0.00564
microtubule-based movement (GO:0007018)	348	25	8.03	+	3.11	1.43E-06	0.000711
regulation of muscle system process (GO:0090257)	229	16	5.28	+	3.03	1.51E-04	0.0201
axon guidance (GO:0007411)	277	19	6.39	+	2.97	4.71E-05	0.00869
neuron projection guidance (GO:0097485)	278	19	6.41	+	2.96	4.93E-05	0.00889
cell morphogenesis involved in neuron differentiation (GO:0048667)	456	31	10.52	+	2.95	2.44E-07	0.000168
sensory organ morphogenesis (GO:0090596)	267	18	6.16	+	2.92	9.11E-05	0.0134
regulation of membrane potential (GO:0042391)	441	29	10.17	+	2.85	1.13E-06	0.000597
muscle contraction (GO:0006936)	246	16	5.67	+	2.82	3.22E-04	0.039
regulation of ion transmembrane transport (GO:0034765)	497	32	11.47	+	2.79	4.84E-07	0.000296
regulation of small GTPase mediated signal transduction (GO:0051056)	330	21	7.61	+	2.76	5.33E-05	0.00918
cell morphogenesis involved in differentiation (GO:0000904)	568	36	13.10	+	2.75	1.32E-07	0.000116
divalent metal ion transport (GO:0070838)	285	18	6.57	+	2.74	1.96E-04	0.0253
forebrain development (GO:0030900)	402	25	9.27	+	2.70	1.52E-05	0.00396
camera-type eye development (GO:0043010)	323	20	7.45	+	2.68	1.13E-04	0.0158
regulation of cation transmembrane transport (GO:1904062)	356	22	8.21	+	2.68	5.36E-05	0.00905
neuron projection morphogenesis (GO:0048812)	502	31	11.58	+	2.68	1.67E-06	0.000759
divalent inorganic cation transport (GO:0072511)	292	18	6.74	+	2.67	2.59E-04	0.0318
cilium assembly (GO:0060271)	359	22	8.28	+	2.66	6.03E-05	0.00956
plasma membrane bounded cell projection morphogenesis (GO:0120039)	506	31	11.67	+	2.66	1.96E-06	0.000776
regulation of cellular component size (GO:0032535)	393	24	9.07	+	2.65	2.97E-05	0.00627
cell morphogenesis (GO:0000902)	721	44	16.63	+	2.65	1.44E-08	1.63e-05
cell projection morphogenesis (GO:0048858)	510	31	11.76	+	2.63	2.28E-06	0.000841
modulation of chemical synaptic transmission (GO:0050804)	415	25	9.57	+	2.61	2.52E-05	0.00562
cilium organization (GO:0044782)	382	23	8.81	+	2.61	5.31E-05	0.00927
cell part morphogenesis (GO:0032990)	532	32	12.27	+	2.61	1.93E-06	0.000784
regulation of trans-synaptic signaling (GO:0099177)	416	25	9.60	+	2.61	2.61E-05	0.00568
positive regulation of cell development (GO:0010720)	300	18	6.92	+	2.60	3.52E-04	0.0423
axonogenesis (GO:0007409)	389	23	8.97	+	2.56	6.89E-05	0.0107
eye development (GO:0001654)	373	22	8.60	+	2.56	1.02E-04	0.0146
anatomical structure homeostasis (GO:0060249)	374	22	8.63	+	2.55	1.06E-04	0.015
visual system development (GO:0150063)	377	22	8.70	+	2.53	1.18E-04	0.0163
neuron projection development (GO:0031175)	695	40	16.03	+	2.49	3.28E-07	0.000217
cell projection assembly (GO:0030031)	470	27	10.84	+	2.49	3.69E-05	0.00731
sensory system development (GO:0048880)	383	22	8.84	+	2.49	2.35E-04	0.0298
plasma membrane bounded cell projection assembly (GO:0120031)	453	26	10.45	+	2.49	5.36E-05	0.00915
actin filament-based process (GO:0030029)	612	35	14.12	+	2.48	2.18E-06	0.000824
regulation of transmembrane transport (GO:0034762)	583	33	13.45	+	2.45	5.19E-06	0.00172
plasma membrane bounded cell projection organization (GO:0120036)	1154	65	26.62	+	2.44	1.03E-10	2.72e-07
sensory organ development (GO:0007423)	572	32	13.20	+	2.43	8.82E-06	0.00269
regulation of GTPase activity (GO:0043087)	488	27	11.26	+	2.40	5.56E-05	0.00919
neuron development (GO:0048666)	850	47	19.61	+	2.40	9.65E-08	9.56e-05
cellular component morphogenesis (GO:0032989)	617	34	14.23	+	2.39	5.91E-06	0.00191
regulation of anatomical structure size (GO:0090066)	531	29	12.25	+	2.37	3.46E-05	0.00703
brain development (GO:0007420)	771	42	17.79	+	2.36	7.02E-07	0.000412
axon development (GO:0061564)	423	23	9.76	+	2.36	2.56E-04	0.0317
wound healing (GO:0042060)	443	24	10.22	+	2.35	1.92E-04	0.025
cell projection organization (GO:0030030)	1200	65	27.68	+	2.35	4.86E-10	9.64e-07
regulation of actin filament-based process (GO:0032970)	409	22	9.43	+	2.33	3.96E-04	0.0462
regulation of system process (GO:0044057)	586	31	13.52	+	2.29	4.06E-05	0.00775
head development (GO:0060322)	817	43	18.85	+	2.28	1.47E-06	0.000707
actin cytoskeleton organization (GO:0030036)	536	28	12.36	+	2.26	1.22E-04	0.0167
central nervous system development (GO:0007417)	1019	53	23.51	+	2.25	1.14E-07	0.000106
movement of cell or subcellular component (GO:0006928)	1599	83	36.89	+	2.25	1.38E-11	7.29e-08
microtubule-based process (GO:0007017)	814	42	18.78	+	2.24	2.68E-06	0.000945
cytoskeleton organization (GO:0007010)	1224	63	28.24	+	2.23	8.67E-09	1.06e-05
neuron differentiation (GO:0030182)	1050	53	24.22	+	2.19	2.01E-07	0.000159
organelle assembly (GO:0070925)	773	39	17.83	+	2.19	9.63E-06	0.00283
metal ion transport (GO:0030001)	644	32	14.86	+	2.15	9.44E-05	0.0137
cell adhesion (GO:0007155)	947	47	21.85	+	2.15	1.67E-06	0.000781
regulation of cell projection organization (GO:0031344)	646	32	14.90	+	2.15	9.75E-05	0.0141
animal organ morphogenesis (GO:0009887)	972	48	22.42	+	2.14	2.08E-06	0.000805
biological adhesion (GO:0022610)	953	47	21.98	+	2.14	1.91E-06	0.000798
regulation of plasma membrane bounded cell projection organization (GO:0120035)	630	31	14.53	+	2.13	1.41E-04	0.0191
inorganic cation transmembrane transport (GO:0098662)	570	28	13.15	+	2.13	3.53E-04	0.0422
regulation of ion transport (GO:0043269)	721	35	16.63	+	2.10	7.90E-05	0.0118
behavior (GO:0007610)	577	28	13.31	+	2.10	3.88E-04	0.0459
positive regulation of hydrolase activity (GO:0051345)	781	37	18.02	+	2.05	5.91E-05	0.00948
locomotion (GO:0040011)	1346	63	31.05	+	2.03	2.04E-07	0.000154
generation of neurons (GO:0048699)	1278	59	29.48	+	2.00	8.12E-07	0.00046
neurogenesis (GO:0022008)	1401	64	32.32	+	1.98	3.53E-07	0.000224
localization of cell (GO:0051674)	1112	50	25.65	+	1.95	1.46E-05	0.00393
cell motility (GO:0048870)	1112	50	25.65	+	1.95	1.46E-05	0.00386
nervous system development (GO:0007399)	2203	96	50.82	+	1.89	2.50E-09	3.6e-06
anatomical structure morphogenesis (GO:0009653)	2182	94	50.34	+	1.87	5.62E-09	7.43e-06
system process (GO:0003008)	2066	89	47.66	+	1.87	1.55E-08	1.64e-05
nervous system process (GO:0050877)	1403	59	32.37	+	1.82	1.42E-05	0.00396
cell development (GO:0048468)	1655	69	38.18	+	1.81	2.67E-06	0.000964
animal organ development (GO:0048513)	3247	132	74.90	+	1.76	6.87E-11	2.18e-07
positive regulation of catalytic activity (GO:0043085)	1478	60	34.10	+	1.76	3.41E-05	0.00703
intracellular signal transduction (GO:0035556)	1689	67	38.96	+	1.72	2.28E-05	0.00516
positive regulation of molecular function (GO:0044093)	1835	72	42.33	+	1.70	1.53E-05	0.00386
system development (GO:0048731)	4317	168	99.59	+	1.69	1.23E-12	9.73e-09
homeostatic process (GO:0042592)	1668	63	38.48	+	1.64	1.80E-04	0.0236
regulation of biological quality (GO:0065008)	4033	152	93.04	+	1.63	2.55E-10	5.79e-07
regulation of localization (GO:0032879)	2781	104	64.15	+	1.62	9.85E-07	0.000539
regulation of transport (GO:0051049)	1805	67	41.64	+	1.61	1.60E-04	0.0211
multicellular organism development (GO:0007275)	4906	179	113.17	+	1.58	3.81E-11	1.51e-07
regulation of intracellular signal transduction (GO:1902531)	1787	65	41.22	+	1.58	3.92E-04	0.046
regulation of cellular component organization (GO:0051128)	2373	85	54.74	+	1.55	6.39E-05	0.01
regulation of multicellular organismal process (GO:0051239)	2698	96	62.24	+	1.54	2.03E-05	0.00481
regulation of cell communication (GO:0010646)	3443	120	79.42	+	1.51	3.14E-06	0.00108
multicellular organismal process (GO:0032501)	6985	243	161.13	+	1.51	3.50E-14	5.56e-10
regulation of signaling (GO:0023051)	3479	121	80.26	+	1.51	3.40E-06	0.00115
anatomical structure development (GO:0048856)	5301	184	122.29	+	1.50	9.93E-10	1.75e-06
developmental process (GO:0032502)	5765	195	132.99	+	1.47	1.94E-09	3.08e-06
regulation of molecular function (GO:0065009)	3076	104	70.96	+	1.47	7.22E-05	0.0111
regulation of signal transduction (GO:0009966)	3078	104	71.00	+	1.46	7.27E-05	0.0111
cellular developmental process (GO:0048869)	3596	120	82.95	+	1.45	2.53E-05	0.00557
cell differentiation (GO:0030154)	3540	117	81.66	+	1.43	5.06E-05	0.00893
cellular component organization (GO:0016043)	5703	185	131.56	+	1.41	2.15E-07	0.000155
regulation of response to stimulus (GO:0048583)	4287	137	98.89	+	1.39	5.03E-05	0.00896
positive regulation of cellular process (GO:0048522)	5695	180	131.37	+	1.37	1.87E-06	0.000803
cellular component organization or biogenesis (GO:0071840)	5922	187	136.61	+	1.37	1.13E-06	0.000578
localization (GO:0051179)	5873	180	135.48	+	1.33	1.62E-05	0.00395
positive regulation of biological process (GO:0048518)	6290	192	145.10	+	1.32	7.54E-06	0.00235
cell communication (GO:0007154)	5611	171	129.44	+	1.32	3.98E-05	0.0077
signaling (GO:0023052)	5520	168	127.34	+	1.32	5.64E-05	0.00923
regulation of cellular process (GO:0050794)	11395	308	262.86	+	1.17	4.35E-05	0.00822
biological regulation (GO:0065007)	12645	338	291.70	+	1.16	1.62E-05	0.00389
regulation of biological process (GO:0050789)	11960	316	275.90	+	1.15	2.66E-04	0.0324
cellular process (GO:0009987)	15598	400	359.82	+	1.11	1.53E-05	0.0039
biological_process (GO:0008150)	18012	442	415.51	+	1.06	2.55E-04	0.0319
Unclassified (UNCLASSIFIED)	2839	39	65.49	-	.60	2.55E-04	0.0321

## Sheet: Genes CADD<10
Gene Symbol
ABI3BP
BMP2K
ANKRD30A
CD34
FAT1
KCNB2
LARS2
LOC100506207
SP100
TAF3
TNRC6A
WDR60
ZEB2
BICC1
CFAP54
LIMCH1
C6orf99
C9orf3
TG
DNAH14
FBN2
MUC12
PLXNA4
TRAPPC12
SHANK2
DST
GLYAT
PDE3A
RRBP1
SFRP2
DIS3L2
TTBK2
TPO
FRYL
RBSN
MUC19
OTOG
RYR3
AKAP6
EP400
KCNMA1
CCDC141
DLGAP1
ATP11A
RFTN1
CACNB2
PHACTR1
MYOM2
DLC1
BPTF
IGFBP3
CSMD1
RREB1
CNTNAP4
TCERG1L
LSMEM1
MUC4
MIR3675
AKAP13
USP4
OBSCN
UTRN
DNAH7
PRKDC
NBPF20
LINC01600
MYO9A
MGAT5B
CELSR1
SLIT2
DPP6
PARP1
TBCD
GOLGA6L2
AKAP9
TRMT44
FAM160A1
HLA-DRB1
COL11A1
KIF26A
FHOD3
KIAA1328
NSD2
SCAF8
HIVEP1
PTK2
SEL1L2
CCDC171
STAB2
PDE4B
ZNF568
BBS9
POLR2J2
JMJD1C
IRS2
THSD7B
PLS1
NBPF8
ZNF704
CHD8
RB1CC1
SYNE1
FIGN
GREB1L
CENPE
WARS2
STRN3
CCDC60
TRHDE
MERTK
UMODL1
XIRP2
USH2A
MACF1
VAV3
ASPM
NR5A2
ATP2B4
OR2T1
CERS6
LRP2
ZSWIM2
PMS1
SPEG
IRS1
TRIP12
CAND2
NUP210
ARPP21
DNAH1
CACNA1D
SLMAP
PLCH1
MCF2L2
EVC2
N4BP2
SLC4A4
GPRIN3
FAT4
PDZD2
COL4A3BP
ADGRV1
RUFY1
EXOC2
SLC17A3
LCA5
IYD
PLG
TCP10L2
SDK1
EGFR
BAIAP2L1
CUX1
MCPH1
FDFT1
UNC5D
CNGB3
MMP16
SLC26A7
COL14A1
PRUNE2
TMEM38B
PITRM1
ZNF438
WDFY4
SH3PXD2A
C10orf90
PIK3C2A
OR4C46
KDM2A
FAM86C1
FCHSD2
FAT3
TECTA
ETV6
TMTC1
PDZRN4
LOC100506869
GLT1D1
FLT1
VWA8
MYCBP2
GPC5
KIAA0586
NUMB
TTLL5
BCL11B
TRPM1
AP4E1
MEGF11
TBC1D2B
CREBBP
PDXDC1
GPR139
CHD9
BCO1
NLRP1
SPECC1
RHBDL3
COLEC12
ANKRD30B
ZNF407
MUC16
ARHGEF1
POTEH
MKL1
SHANK3
ADAMTS2
SH3BP4
MAP2
PCLO
PRKCQ
ZNF827
ZNF638
EPB41
FAM13A
ADARB2
SULT1E1
AMPH
PDE3B
TRIOBP
MBP
MAP4
CACNA1C
AK8
ANK2
CTTNBP2
DOCK8
GIGYF2
GRIN2B
ITPR1
MYT1L
POGZ
RIMS1
SCN2A
WDFY3
ASH1L
MED13L
NCKAP1
PHIP
DSCAM
DYSF
WDR49
SUPT3H
THEMIS
LHFPL3
MELK
CUL2
WAPL
CFAP46
OR4C6
ANO6
CDK12
ZNF506
ZNF254
ARHGAP8
UBE2NL
ZNF99
NR3C2
FAM120B
CR1
CACNA1H
ARHGAP10
EHBP1
NEK10
SH3PXD2B
WRN
ADCY10
SPATA13
ZP2
ERICH6B
ABCC6
PMAIP1
EXOC4
POU6F2
KCNK5
CEP120
FAM169A
LRP1
CNTLN
PLXDC2
DCBLD2
DNAH3
VEPH1
ACSM1
PLCL2
LAMA4
RTN4R
SREK1
CEP128
FANCL
DNAH5
BEGAIN
DMD
CASK
PTPRF
RFX8
UBR3
ARMC9
SCN5A
SNRK
KALRN
FRAS1
LRFN2
LAMA2
IGF2R
PRKAR1B
TSNARE1
NSUN6
PCDH15
SOX6
DCDC1
CDON
LRRIQ1
NID2
IREB2
MCTP2
RPTOR
ZNF532
MYO9B
ZMYND8
ZNF831
SLCO4A1
URB1
PCNT
FAM47B
FAAH2
MTMR8
KLHL4
KIAA1549L
SHB
CACNA1I
LRPPRC
MDGA2
ABCA13
HPGDS
NCAM1
NFASC
ZBTB18
CRLF2
IL3RA
DLGAP2
ARHGEF10
XDH
RYK
RAI14
MAST4
PHF3
ASCC3
FRMD1
LOXHD1
CNTNAP2
MTTP
ARX
EML1
FOXP2
SELP
KCNH7
NALCN
ABLIM1
MARCO
NBAS
CCDC102B
KCNQ3
ZKSCAN2
ZFHX3
CNTN3
VPS13B
FOCAD
FA2H
FRMPD4
CHL1
SPATA31D1
SVIL
ASAP1
AXDND1
MED26
GAB2
PLEKHA6
IRF2
GRIK2
UBE3C
FGGY
PDE1C
ZNF486
IGLL5
AMER3
G3BP2
SMTNL2
DOCK3
SLC6A2
GSG1L
LRRC75A
BCR
LRRC4C
ELAVL4
XPO4
ARRB1
FAM47A
UBIAD1
SBNO2
ANKRD11
NTRK3
ANO1
ADCY5
ZNF521
COL18A1
ACSBG1
VWF
PDE9A
PHF21B
FGD4
ZFAT
BDH1
WNK2
ATRNL1
DCLK3
SLC12A1
LRIG3
COL4A4
TNRC18
PLEKHM3
MICAL3
FAM53A
UBR1
CWC22
MYOM1
SLC24A2
SPAG17
HMCN1
HEATR1
MYO7A
NPHP4
DCHS2
CCDC3
C1orf87
CMYA5
TBX18
REG3A
ATF7IP2
MAP9
SIM1
POLI
SOBP
NHSL1
FOXL1
RFX3
ADRA2C
QSER1
LRBA
PKD1L2
THADA
DOCK4
AHI1
KSR1
NLRC5
TNS3
SEC61B
PTPRG
TRPM3
CADPS
ADGRB3
RP1
RSPO2
SLC4A8
EPB41L4B
LINC00910
SEPT9
EFR3A
ARHGAP32
NCOR1
DYRK1A
YAF2

## Sheet: Biol. Proc. CADD 10-19
GO biological process complete	Homo sapiens - REFLIST (20851)	upload_1 (1109)	upload_1 (expected)	upload_1 (over/under)	upload_1 (fold Enrichment)	upload_1 (raw P-value)	upload_1 (FDR)
NMDA glutamate receptor clustering (GO:0097114)	5	4	.27	+	15.04	6.64E-04	0.0215
observational learning (GO:0098597)	8	6	.43	+	14.10	3.46E-05	0.00175
imitative learning (GO:0098596)	7	5	.37	+	13.43	1.91E-04	0.00748
vocal learning (GO:0042297)	7	5	.37	+	13.43	1.91E-04	0.00746
tangential migration from the subventricular zone to the olfactory bulb (GO:0022028)	6	4	.32	+	12.53	1.06E-03	0.031
postsynaptic density protein 95 clustering (GO:0097119)	6	4	.32	+	12.53	1.06E-03	0.0309
postsynaptic specialization assembly (GO:0098698)	8	5	.43	+	11.75	2.98E-04	0.0109
postsynaptic density assembly (GO:0097107)	8	5	.43	+	11.75	2.98E-04	0.0108
positive regulation of axon extension involved in axon guidance (GO:0048842)	7	4	.37	+	10.74	1.60E-03	0.0438
maintenance of postsynaptic density structure (GO:0099562)	7	4	.37	+	10.74	1.60E-03	0.0437
maintenance of postsynaptic specialization structure (GO:0098880)	7	4	.37	+	10.74	1.60E-03	0.0436
regulation of synaptic vesicle clustering (GO:2000807)	9	5	.48	+	10.45	4.44E-04	0.0153
postsynaptic specialization organization (GO:0099084)	17	9	.90	+	9.95	2.96E-06	0.000215
postsynaptic density organization (GO:0097106)	17	9	.90	+	9.95	2.96E-06	0.000214
positive regulation of nitric-oxide synthase biosynthetic process (GO:0051770)	16	8	.85	+	9.40	1.47E-05	0.000821
learned vocalization behavior or vocal learning (GO:0098598)	10	5	.53	+	9.40	6.39E-04	0.0207
neurotransmitter-gated ion channel clustering (GO:0072578)	10	5	.53	+	9.40	6.39E-04	0.0207
synaptic membrane adhesion (GO:0099560)	19	9	1.01	+	8.91	5.98E-06	0.000381
excitatory synapse assembly (GO:1904861)	15	7	.80	+	8.77	7.18E-05	0.00326
mechanosensory behavior (GO:0007638)	15	7	.80	+	8.77	7.18E-05	0.00325
auditory behavior (GO:0031223)	13	6	.69	+	8.68	2.52E-04	0.00943
secretory granule localization (GO:0032252)	11	5	.59	+	8.55	8.91E-04	0.0269
presynaptic membrane assembly (GO:0097105)	11	5	.59	+	8.55	8.91E-04	0.0269
postsynaptic membrane assembly (GO:0097104)	11	5	.59	+	8.55	8.91E-04	0.0268
postsynapse assembly (GO:0099068)	18	8	.96	+	8.36	2.85E-05	0.0015
phosphatidylinositol-3-phosphate biosynthetic process (GO:0036092)	14	6	.74	+	8.06	3.44E-04	0.0123
cellular response to forskolin (GO:1904322)	12	5	.64	+	7.83	1.21E-03	0.0346
response to forskolin (GO:1904321)	12	5	.64	+	7.83	1.21E-03	0.0345
presynaptic membrane organization (GO:0097090)	12	5	.64	+	7.83	1.21E-03	0.0345
neuron cell-cell adhesion (GO:0007158)	17	7	.90	+	7.74	1.33E-04	0.00559
maintenance of synapse structure (GO:0099558)	17	7	.90	+	7.74	1.33E-04	0.00558
vocalization behavior (GO:0071625)	20	8	1.06	+	7.52	5.18E-05	0.0024
regulation of nitric-oxide synthase biosynthetic process (GO:0051769)	20	8	1.06	+	7.52	5.18E-05	0.0024
corpus callosum development (GO:0022038)	17	6	.90	+	6.64	7.87E-04	0.0244
presynapse assembly (GO:0099054)	23	8	1.22	+	6.54	1.15E-04	0.0049
presynapse organization (GO:0099172)	25	8	1.33	+	6.02	1.85E-04	0.00726
axonal fasciculation (GO:0007413)	22	7	1.17	+	5.98	4.82E-04	0.0163
neuron projection fasciculation (GO:0106030)	22	7	1.17	+	5.98	4.82E-04	0.0163
ionotropic glutamate receptor signaling pathway (GO:0035235)	26	8	1.38	+	5.79	2.31E-04	0.00879
receptor localization to synapse (GO:0097120)	39	12	2.07	+	5.79	6.60E-06	0.000413
reflex (GO:0060004)	20	6	1.06	+	5.64	1.58E-03	0.0432
regulation of NMDA receptor activity (GO:2000310)	40	12	2.13	+	5.64	8.19E-06	0.000492
central nervous system projection neuron axonogenesis (GO:0021952)	27	8	1.44	+	5.57	2.86E-04	0.0106
synapse assembly (GO:0007416)	100	28	5.32	+	5.26	3.69E-11	7.06e-09
platelet-derived growth factor receptor signaling pathway (GO:0048008)	36	10	1.91	+	5.22	8.00E-05	0.00358
postsynaptic membrane organization (GO:0001941)	29	8	1.54	+	5.19	4.30E-04	0.0148
positive regulation of excitatory postsynaptic potential (GO:2000463)	29	8	1.54	+	5.19	4.30E-04	0.0148
regulation of synaptic vesicle exocytosis (GO:2000300)	52	14	2.77	+	5.06	4.26E-06	0.000288
modulation of excitatory postsynaptic potential (GO:0098815)	45	12	2.39	+	5.01	2.22E-05	0.00119
protein localization to synapse (GO:0035418)	60	16	3.19	+	5.01	9.93E-07	8.21e-05
neuron recognition (GO:0008038)	49	13	2.61	+	4.99	1.07E-05	0.000616
startle response (GO:0001964)	27	7	1.44	+	4.87	1.33E-03	0.0376
regulation of AMPA receptor activity (GO:2000311)	27	7	1.44	+	4.87	1.33E-03	0.0375
regulation of axon regeneration (GO:0048679)	27	7	1.44	+	4.87	1.33E-03	0.0375
positive regulation of p38MAPK cascade (GO:1900745)	27	7	1.44	+	4.87	1.33E-03	0.0374
response to auditory stimulus (GO:0010996)	27	7	1.44	+	4.87	1.33E-03	0.0373
outflow tract septum morphogenesis (GO:0003148)	27	7	1.44	+	4.87	1.33E-03	0.0373
synaptic transmission, glutamatergic (GO:0035249)	31	8	1.65	+	4.85	6.26E-04	0.0204
membrane assembly (GO:0071709)	35	9	1.86	+	4.83	2.96E-04	0.0109
negative regulation of protein localization to nucleus (GO:1900181)	35	9	1.86	+	4.83	2.96E-04	0.0109
regulation of p38MAPK cascade (GO:1900744)	39	10	2.07	+	4.82	1.41E-04	0.00584
heterophilic cell-cell adhesion via plasma membrane cell adhesion molecules (GO:0007157)	48	12	2.55	+	4.70	3.83E-05	0.00189
positive regulation of synaptic transmission, glutamatergic (GO:0051968)	32	8	1.70	+	4.70	7.48E-04	0.0234
receptor clustering (GO:0043113)	48	12	2.55	+	4.70	3.83E-05	0.00188
cellular response to nerve growth factor stimulus (GO:1990090)	53	13	2.82	+	4.61	2.18E-05	0.00117
epithelial cell morphogenesis (GO:0003382)	37	9	1.97	+	4.57	4.20E-04	0.0146
central nervous system neuron axonogenesis (GO:0021955)	37	9	1.97	+	4.57	4.20E-04	0.0146
centrosome localization (GO:0051642)	33	8	1.76	+	4.56	8.89E-04	0.0269
cellular response to amyloid-beta (GO:1904646)	38	9	2.02	+	4.45	4.97E-04	0.0166
microtubule organizing center localization (GO:0061842)	34	8	1.81	+	4.42	1.05E-03	0.0309
protein localization to postsynapse (GO:0062237)	34	8	1.81	+	4.42	1.05E-03	0.0308
response to nerve growth factor (GO:1990089)	56	13	2.98	+	4.36	3.58E-05	0.0018
positive regulation of small GTPase mediated signal transduction (GO:0051057)	82	19	4.36	+	4.36	6.26E-07	5.39e-05
negative regulation of synaptic transmission (GO:0050805)	65	15	3.46	+	4.34	9.74E-06	0.000577
regulation of neurotransmitter receptor activity (GO:0099601)	84	19	4.47	+	4.25	8.56E-07	7.11e-05
intraciliary transport involved in cilium assembly (GO:0035735)	40	9	2.13	+	4.23	6.84E-04	0.0219
transmission of nerve impulse (GO:0019226)	54	12	2.87	+	4.18	1.02E-04	0.00441
phospholipid translocation (GO:0045332)	45	10	2.39	+	4.18	3.80E-04	0.0134
regulation of synaptic transmission, glutamatergic (GO:0051966)	72	16	3.83	+	4.18	7.51E-06	0.00046
membrane biogenesis (GO:0044091)	41	9	2.18	+	4.13	7.97E-04	0.0246
regulation of synaptic transmission, GABAergic (GO:0032228)	37	8	1.97	+	4.07	1.68E-03	0.0453
positive regulation of Ras protein signal transduction (GO:0046579)	74	16	3.94	+	4.07	1.01E-05	0.000593
regulation of Rho protein signal transduction (GO:0035023)	89	19	4.73	+	4.01	1.81E-06	0.000137
protein transport along microtubule (GO:0098840)	66	14	3.51	+	3.99	4.30E-05	0.00205
microtubule-based protein transport (GO:0099118)	66	14	3.51	+	3.99	4.30E-05	0.00204
long-term synaptic potentiation (GO:0060291)	48	10	2.55	+	3.92	5.92E-04	0.0195
glutamate receptor signaling pathway (GO:0007215)	48	10	2.55	+	3.92	5.92E-04	0.0194
protein localization to cell junction (GO:1902414)	88	18	4.68	+	3.85	5.65E-06	0.000363
lipid translocation (GO:0034204)	49	10	2.61	+	3.84	6.80E-04	0.0219
postsynapse organization (GO:0099173)	84	17	4.47	+	3.81	1.15E-05	0.000656
positive regulation of synapse assembly (GO:0051965)	66	13	3.51	+	3.70	1.53E-04	0.00623
regulation of membrane lipid distribution (GO:0097035)	56	11	2.98	+	3.69	4.94E-04	0.0166
inner ear receptor cell development (GO:0060119)	51	10	2.71	+	3.69	8.92E-04	0.0268
regulation of action potential (GO:0098900)	51	10	2.71	+	3.69	8.92E-04	0.0267
adult behavior (GO:0030534)	139	27	7.39	+	3.65	7.18E-08	7.86e-06
inner ear receptor cell differentiation (GO:0060113)	62	12	3.30	+	3.64	3.13E-04	0.0113
regulation of dendritic spine development (GO:0060998)	62	12	3.30	+	3.64	3.13E-04	0.0113
membrane depolarization (GO:0051899)	52	10	2.77	+	3.62	1.02E-03	0.03
heart valve morphogenesis (GO:0003179)	52	10	2.77	+	3.62	1.02E-03	0.03
hindbrain morphogenesis (GO:0021575)	47	9	2.50	+	3.60	1.84E-03	0.049
synapse organization (GO:0050808)	273	52	14.52	+	3.58	1.38E-13	3.53e-11
cerebellar cortex development (GO:0021695)	53	10	2.82	+	3.55	1.15E-03	0.0332
regulation of microtubule polymerization (GO:0031113)	53	10	2.82	+	3.55	1.15E-03	0.0331
intraciliary transport (GO:0042073)	53	10	2.82	+	3.55	1.15E-03	0.033
mechanoreceptor differentiation (GO:0042490)	69	13	3.67	+	3.54	2.25E-04	0.00859
regulation of embryonic development (GO:0045995)	64	12	3.40	+	3.53	4.04E-04	0.0141
regulation of neurotransmitter secretion (GO:0046928)	86	16	4.57	+	3.50	5.07E-05	0.00236
central nervous system neuron development (GO:0021954)	86	16	4.57	+	3.50	5.07E-05	0.00236
dendrite morphogenesis (GO:0048813)	60	11	3.19	+	3.45	8.19E-04	0.025
neuron migration (GO:0001764)	126	23	6.70	+	3.43	1.68E-06	0.000129
cerebral cortex development (GO:0021987)	121	22	6.44	+	3.42	2.97E-06	0.000213
axon guidance (GO:0007411)	277	50	14.73	+	3.39	2.36E-12	4.99e-10
retina morphogenesis in camera-type eye (GO:0060042)	61	11	3.24	+	3.39	9.24E-04	0.0275
neuron projection guidance (GO:0097485)	278	50	14.79	+	3.38	2.65E-12	5.54e-10
regulation of Ras protein signal transduction (GO:0046578)	201	36	10.69	+	3.37	3.36E-09	4.85e-07
regulation of macrophage activation (GO:0043030)	56	10	2.98	+	3.36	1.66E-03	0.0449
axonogenesis (GO:0007409)	389	68	20.69	+	3.29	9.95E-16	3.51e-13
vesicle cytoskeletal trafficking (GO:0099518)	69	12	3.67	+	3.27	7.30E-04	0.023
regulation of dendrite development (GO:0050773)	104	18	5.53	+	3.25	4.09E-05	0.00197
positive regulation of synaptic transmission (GO:0050806)	134	23	7.13	+	3.23	4.18E-06	0.000285
regulation of behavior (GO:0050795)	70	12	3.72	+	3.22	8.17E-04	0.025
neuron projection morphogenesis (GO:0048812)	502	86	26.70	+	3.22	4.06E-19	2.48e-16
learning (GO:0007612)	152	26	8.08	+	3.22	1.07E-06	8.8e-05
cellular response to alcohol (GO:0097306)	88	15	4.68	+	3.20	2.03E-04	0.00783
plasma membrane bounded cell projection morphogenesis (GO:0120039)	506	86	26.91	+	3.20	6.29E-19	3.56e-16
neuromuscular process (GO:0050905)	112	19	5.96	+	3.19	3.23E-05	0.00165
cell projection morphogenesis (GO:0048858)	510	86	27.13	+	3.17	9.69E-19	4.96e-16
cell junction assembly (GO:0034329)	279	47	14.84	+	3.17	8.63E-11	1.5e-08
locomotory behavior (GO:0007626)	197	33	10.48	+	3.15	6.16E-08	6.84e-06
neurotransmitter secretion (GO:0007269)	96	16	5.11	+	3.13	1.59E-04	0.00642
signal release from synapse (GO:0099643)	96	16	5.11	+	3.13	1.59E-04	0.0064
calcium ion transport into cytosol (GO:0060402)	72	12	3.83	+	3.13	1.02E-03	0.0301
regulation of postsynaptic membrane potential (GO:0060078)	102	17	5.43	+	3.13	1.00E-04	0.00435
axon development (GO:0061564)	423	70	22.50	+	3.11	4.28E-15	1.41e-12
negative regulation of neuron projection development (GO:0010977)	133	22	7.07	+	3.11	1.13E-05	0.000643
negative regulation of cell projection organization (GO:0031345)	176	29	9.36	+	3.10	5.18E-07	4.54e-05
regulation of postsynapse organization (GO:0099175)	85	14	4.52	+	3.10	4.44E-04	0.0152
regulation of axonogenesis (GO:0050770)	164	27	8.72	+	3.10	1.29E-06	0.000104
cell morphogenesis involved in neuron differentiation (GO:0048667)	456	75	24.25	+	3.09	5.78E-16	2.08e-13
cell morphogenesis involved in differentiation (GO:0000904)	568	93	30.21	+	3.08	1.96E-19	1.24e-16
cell part morphogenesis (GO:0032990)	532	87	28.30	+	3.07	3.27E-18	1.57e-15
positive regulation of axonogenesis (GO:0050772)	86	14	4.57	+	3.06	4.93E-04	0.0166
adenylate cyclase-inhibiting G protein-coupled receptor signaling pathway (GO:0007193)	80	13	4.25	+	3.06	7.85E-04	0.0244
dendrite development (GO:0016358)	111	18	5.90	+	3.05	8.64E-05	0.00381
cerebellum development (GO:0021549)	105	17	5.58	+	3.04	1.37E-04	0.00569
regulation of neurotransmitter transport (GO:0051588)	99	16	5.27	+	3.04	2.17E-04	0.00828
localization within membrane (GO:0051668)	87	14	4.63	+	3.03	5.46E-04	0.0181
central nervous system neuron differentiation (GO:0021953)	193	31	10.27	+	3.02	3.48E-07	3.31e-05
regulation of small GTPase mediated signal transduction (GO:0051056)	330	53	17.55	+	3.02	2.63E-11	5.08e-09
multicellular organismal signaling (GO:0035637)	137	22	7.29	+	3.02	1.70E-05	0.000926
endothelial cell differentiation (GO:0045446)	81	13	4.31	+	3.02	8.70E-04	0.0264
calcium ion transmembrane transport (GO:0070588)	187	30	9.95	+	3.02	5.48E-07	4.75e-05
regulation of JNK cascade (GO:0046328)	125	20	6.65	+	3.01	4.23E-05	0.00202
regulation of neuron projection development (GO:0010975)	444	71	23.61	+	3.01	1.24E-14	3.65e-12
modulation of chemical synaptic transmission (GO:0050804)	415	66	22.07	+	2.99	1.37E-13	3.57e-11
myelination (GO:0042552)	107	17	5.69	+	2.99	1.67E-04	0.0067
regulation of trans-synaptic signaling (GO:0099177)	416	66	22.13	+	2.98	1.51E-13	3.75e-11
neuron projection development (GO:0031175)	695	110	36.96	+	2.98	7.90E-22	5.45e-19
pallium development (GO:0021543)	177	28	9.41	+	2.97	1.65E-06	0.000128
cell morphogenesis (GO:0000902)	721	114	38.35	+	2.97	1.43E-22	1.03e-19
cell-cell adhesion via plasma-membrane adhesion molecules (GO:0098742)	256	40	13.62	+	2.94	1.43E-08	1.81e-06
ensheathment of neurons (GO:0007272)	109	17	5.80	+	2.93	2.04E-04	0.00784
axon ensheathment (GO:0008366)	109	17	5.80	+	2.93	2.04E-04	0.00782
peripheral nervous system development (GO:0007422)	77	12	4.10	+	2.93	1.69E-03	0.0456
diencephalon development (GO:0021536)	77	12	4.10	+	2.93	1.69E-03	0.0456
regulation of cardiac muscle contraction (GO:0055117)	77	12	4.10	+	2.93	1.69E-03	0.0455
homophilic cell adhesion via plasma membrane adhesion molecules (GO:0007156)	167	26	8.88	+	2.93	4.97E-06	0.000327
cellular component morphogenesis (GO:0032989)	617	96	32.82	+	2.93	1.06E-18	5.24e-16
developmental cell growth (GO:0048588)	90	14	4.79	+	2.92	7.36E-04	0.0232
regulation of smoothened signaling pathway (GO:0008589)	90	14	4.79	+	2.92	7.36E-04	0.0231
neuron development (GO:0048666)	850	132	45.21	+	2.92	1.97E-25	2.08e-22
sensory perception of sound (GO:0007605)	161	25	8.56	+	2.92	7.82E-06	0.000473
regulation of stress-activated MAPK cascade (GO:0032872)	174	27	9.25	+	2.92	3.48E-06	0.000243
positive regulation of neuron projection development (GO:0010976)	155	24	8.24	+	2.91	1.23E-05	0.000697
phospholipid transport (GO:0015914)	91	14	4.84	+	2.89	8.11E-04	0.0249
regulation of stress-activated protein kinase signaling cascade (GO:0070302)	177	27	9.41	+	2.87	4.61E-06	0.000308
regulation of signaling receptor activity (GO:0010469)	177	27	9.41	+	2.87	4.61E-06	0.000306
cell growth (GO:0016049)	92	14	4.89	+	2.86	8.92E-04	0.0267
regulation of extent of cell growth (GO:0061387)	112	17	5.96	+	2.85	2.71E-04	0.0101
cellular response to carbohydrate stimulus (GO:0071322)	86	13	4.57	+	2.84	1.42E-03	0.0394
regulation of nervous system process (GO:0031644)	146	22	7.77	+	2.83	4.03E-05	0.00196
calcium ion transport (GO:0006816)	241	36	12.82	+	2.81	2.01E-07	2e-05
sensory perception of mechanical stimulus (GO:0050954)	181	27	9.63	+	2.80	6.66E-06	0.000414
regulation of synapse assembly (GO:0051963)	101	15	5.37	+	2.79	7.43E-04	0.0233
metencephalon development (GO:0022037)	115	17	6.12	+	2.78	3.57E-04	0.0127
microtubule-based transport (GO:0099111)	190	28	10.11	+	2.77	5.56E-06	0.000359
cardiac septum development (GO:0003279)	109	16	5.80	+	2.76	5.63E-04	0.0186
cell junction organization (GO:0034330)	491	72	26.11	+	2.76	5.11E-13	1.19e-10
microtubule-based movement (GO:0007018)	348	51	18.51	+	2.76	1.08E-09	1.64e-07
hindbrain development (GO:0030902)	157	23	8.35	+	2.75	4.03E-05	0.00196
post-embryonic development (GO:0009791)	89	13	4.73	+	2.75	1.87E-03	0.0496
neuron differentiation (GO:0030182)	1050	153	55.85	+	2.74	7.35E-27	1.3e-23
peptidyl-tyrosine phosphorylation (GO:0018108)	151	22	8.03	+	2.74	6.32E-05	0.00291
regulation of cell size (GO:0008361)	186	27	9.89	+	2.73	1.04E-05	0.000603
protein autophosphorylation (GO:0046777)	193	28	10.27	+	2.73	7.24E-06	0.000447
telencephalon development (GO:0021537)	263	38	13.99	+	2.72	1.98E-07	2e-05
action potential (GO:0001508)	97	14	5.16	+	2.71	1.41E-03	0.0391
limbic system development (GO:0021761)	111	16	5.90	+	2.71	6.72E-04	0.0217
learning or memory (GO:0007611)	265	38	14.09	+	2.70	3.70E-07	3.46e-05
positive regulation of cell junction assembly (GO:1901890)	105	15	5.58	+	2.69	1.06E-03	0.031
peptidyl-tyrosine modification (GO:0018212)	154	22	8.19	+	2.69	8.19E-05	0.00363
signal release (GO:0023061)	189	27	10.05	+	2.69	1.34E-05	0.000753
regulation of regulated secretory pathway (GO:1903305)	141	20	7.50	+	2.67	1.85E-04	0.00726
transport along microtubule (GO:0010970)	156	22	8.30	+	2.65	9.70E-05	0.00424
embryonic limb morphogenesis (GO:0030326)	128	18	6.81	+	2.64	4.17E-04	0.0145
embryonic appendage morphogenesis (GO:0035113)	128	18	6.81	+	2.64	4.17E-04	0.0145
divalent inorganic cation transport (GO:0072511)	292	41	15.53	+	2.64	1.60E-07	1.62e-05
divalent metal ion transport (GO:0070838)	285	40	15.16	+	2.64	2.31E-07	2.24e-05
cytoskeleton-dependent intracellular transport (GO:0030705)	193	27	10.27	+	2.63	2.93E-05	0.00153
regulation of cell projection organization (GO:0031344)	646	90	34.36	+	2.62	6.12E-15	1.94e-12
limb morphogenesis (GO:0035108)	151	21	8.03	+	2.61	1.65E-04	0.00663
appendage morphogenesis (GO:0035107)	151	21	8.03	+	2.61	1.65E-04	0.00661
regulation of insulin secretion (GO:0050796)	188	26	10.00	+	2.60	4.61E-05	0.00216
regulation of cell-matrix adhesion (GO:0001952)	123	17	6.54	+	2.60	7.09E-04	0.0225
eye morphogenesis (GO:0048592)	152	21	8.08	+	2.60	1.79E-04	0.0071
positive regulation of epithelial cell migration (GO:0010634)	152	21	8.08	+	2.60	1.79E-04	0.00709
regulation of plasma membrane bounded cell projection organization (GO:0120035)	630	87	33.51	+	2.60	2.69E-14	7.63e-12
negative regulation of MAPK cascade (GO:0043409)	174	24	9.25	+	2.59	9.87E-05	0.0043
positive regulation of ion transmembrane transporter activity (GO:0032414)	109	15	5.80	+	2.59	1.48E-03	0.0408
positive regulation of endothelial cell migration (GO:0010595)	109	15	5.80	+	2.59	1.48E-03	0.0407
cAMP-mediated signaling (GO:0019933)	160	22	8.51	+	2.59	2.12E-04	0.00811
regulation of synapse organization (GO:0050807)	204	28	10.85	+	2.58	2.37E-05	0.00125
cell-cell adhesion (GO:0098609)	510	70	27.13	+	2.58	1.41E-11	2.82e-09
camera-type eye morphogenesis (GO:0048593)	124	17	6.60	+	2.58	7.69E-04	0.024
positive regulation of transporter activity (GO:0032411)	117	16	6.22	+	2.57	1.11E-03	0.0321
plasma membrane bounded cell projection organization (GO:0120036)	1154	157	61.38	+	2.56	1.42E-24	1.4e-21
regulation of cell junction assembly (GO:1901888)	199	27	10.58	+	2.55	3.81E-05	0.00188
behavior (GO:0007610)	577	78	30.69	+	2.54	2.28E-12	4.88e-10
regulation of synapse structure or activity (GO:0050803)	215	29	11.44	+	2.54	2.03E-05	0.00109
neurotransmitter transport (GO:0006836)	141	19	7.50	+	2.53	7.13E-04	0.0226
generation of neurons (GO:0048699)	1278	172	67.97	+	2.53	1.66E-26	2.02e-23
forebrain development (GO:0030900)	402	54	21.38	+	2.53	6.60E-09	8.88e-07
positive regulation of MAP kinase activity (GO:0043406)	239	32	12.71	+	2.52	8.16E-06	0.000492
cardiac muscle tissue development (GO:0048738)	157	21	8.35	+	2.51	3.61E-04	0.0128
cell projection organization (GO:0030030)	1200	160	63.82	+	2.51	2.68E-24	2.36e-21
hepaticobiliary system development (GO:0061008)	135	18	7.18	+	2.51	1.08E-03	0.0314
developmental growth (GO:0048589)	377	50	20.05	+	2.49	3.40E-08	4.08e-06
cyclic-nucleotide-mediated signaling (GO:0019935)	181	24	9.63	+	2.49	1.36E-04	0.00569
trans-synaptic signaling (GO:0099537)	426	56	22.66	+	2.47	6.02E-09	8.16e-07
cell adhesion (GO:0007155)	947	124	50.37	+	2.46	3.49E-18	1.63e-15
growth (GO:0040007)	383	50	20.37	+	2.45	4.92E-08	5.58e-06
muscle tissue development (GO:0060537)	292	38	15.53	+	2.45	2.60E-06	0.000193
biological adhesion (GO:0022610)	953	124	50.69	+	2.45	4.39E-18	1.99e-15
striated muscle tissue development (GO:0014706)	277	36	14.73	+	2.44	5.20E-06	0.000339
neurogenesis (GO:0022008)	1401	182	74.51	+	2.44	1.35E-26	1.79e-23
cognition (GO:0050890)	308	40	16.38	+	2.44	1.38E-06	0.000109
brain development (GO:0007420)	771	100	41.01	+	2.44	1.20E-14	3.6e-12
regulation of ion transmembrane transporter activity (GO:0032412)	270	35	14.36	+	2.44	7.51E-06	0.000458
liver development (GO:0001889)	132	17	7.02	+	2.42	1.86E-03	0.0495
head development (GO:0060322)	817	105	43.45	+	2.42	5.37E-15	1.74e-12
regulation of cation channel activity (GO:2001257)	187	24	9.95	+	2.41	1.94E-04	0.00753
cell development (GO:0048468)	1655	212	88.02	+	2.41	2.49E-30	6.58e-27
epithelial cell development (GO:0002064)	203	26	10.80	+	2.41	1.06E-04	0.00457
regulation of exocytosis (GO:0017157)	203	26	10.80	+	2.41	1.06E-04	0.00456
limb development (GO:0060173)	181	23	9.63	+	2.39	2.96E-04	0.0108
appendage development (GO:0048736)	181	23	9.63	+	2.39	2.96E-04	0.0108
rhythmic process (GO:0048511)	276	35	14.68	+	2.38	9.86E-06	0.000582
positive regulation of canonical Wnt signaling pathway (GO:0090263)	150	19	7.98	+	2.38	1.08E-03	0.0313
positive regulation of cell projection organization (GO:0031346)	356	45	18.93	+	2.38	6.83E-07	5.83e-05
synaptic signaling (GO:0099536)	452	57	24.04	+	2.37	2.58E-08	3.15e-06
regulation of neuron differentiation (GO:0045664)	191	24	10.16	+	2.36	2.49E-04	0.00937
taxis (GO:0042330)	550	69	29.25	+	2.36	6.29E-10	9.87e-08
regulation of neurotransmitter levels (GO:0001505)	216	27	11.49	+	2.35	1.51E-04	0.0062
regulation of cold-induced thermogenesis (GO:0120161)	144	18	7.66	+	2.35	1.64E-03	0.0445
regulation of canonical Wnt signaling pathway (GO:0060828)	296	37	15.74	+	2.35	6.73E-06	0.000417
cilium movement (GO:0003341)	144	18	7.66	+	2.35	1.64E-03	0.0444
regulation of membrane potential (GO:0042391)	441	55	23.46	+	2.34	5.80E-08	6.48e-06
chemical synaptic transmission (GO:0007268)	409	51	21.75	+	2.34	1.35E-07	1.4e-05
anterograde trans-synaptic signaling (GO:0098916)	409	51	21.75	+	2.34	1.35E-07	1.39e-05
regulation of transmembrane transporter activity (GO:0022898)	281	35	14.95	+	2.34	1.30E-05	0.000729
chemotaxis (GO:0006935)	548	68	29.15	+	2.33	1.68E-09	2.47e-07
blood vessel development (GO:0001568)	502	62	26.70	+	2.32	8.21E-09	1.09e-06
neural tube development (GO:0021915)	162	20	8.62	+	2.32	9.92E-04	0.0295
adenylate cyclase-modulating G protein-coupled receptor signaling pathway (GO:0007188)	219	27	11.65	+	2.32	1.70E-04	0.00678
blood vessel morphogenesis (GO:0048514)	415	51	22.07	+	2.31	2.61E-07	2.51e-05
regulation of transporter activity (GO:0032409)	293	36	15.58	+	2.31	1.77E-05	0.000959
circulatory system development (GO:0072359)	871	107	46.33	+	2.31	3.61E-14	1.01e-11
regulation of Wnt signaling pathway (GO:0030111)	375	46	19.95	+	2.31	8.47E-07	7.08e-05
regulation of peptide hormone secretion (GO:0090276)	221	27	11.75	+	2.30	1.85E-04	0.00725
vasculature development (GO:0001944)	525	64	27.92	+	2.29	8.54E-09	1.13e-06
positive regulation of nervous system development (GO:0051962)	280	34	14.89	+	2.28	3.72E-05	0.00185
extracellular matrix organization (GO:0030198)	363	44	19.31	+	2.28	2.93E-06	0.000213
extracellular structure organization (GO:0043062)	364	44	19.36	+	2.27	3.00E-06	0.000213
establishment or maintenance of cell polarity (GO:0007163)	199	24	10.58	+	2.27	5.22E-04	0.0174
regulation of cell-substrate adhesion (GO:0010810)	216	26	11.49	+	2.26	2.90E-04	0.0107
vesicle localization (GO:0051648)	208	25	11.06	+	2.26	3.97E-04	0.0139
cell fate commitment (GO:0045165)	250	30	13.30	+	2.26	1.47E-04	0.00609
sensory organ morphogenesis (GO:0090596)	267	32	14.20	+	2.25	7.81E-05	0.0035
regulation of synaptic plasticity (GO:0048167)	192	23	10.21	+	2.25	7.48E-04	0.0234
tube morphogenesis (GO:0035239)	664	79	35.32	+	2.24	3.77E-10	6.23e-08
inner ear development (GO:0048839)	202	24	10.74	+	2.23	5.93E-04	0.0194
regulation of MAP kinase activity (GO:0043405)	320	38	17.02	+	2.23	1.50E-05	0.000835
movement of cell or subcellular component (GO:0006928)	1599	189	85.05	+	2.22	3.70E-23	2.94e-20
positive regulation of MAPK cascade (GO:0043410)	526	62	27.98	+	2.22	4.82E-08	5.5e-06
central nervous system development (GO:0007417)	1019	120	54.20	+	2.21	1.14E-14	3.47e-12
regulation of nervous system development (GO:0051960)	443	52	23.56	+	2.21	6.42E-07	5.51e-05
protein localization to plasma membrane (GO:0072659)	196	23	10.42	+	2.21	8.86E-04	0.0269
anatomical structure formation involved in morphogenesis (GO:0048646)	889	104	47.28	+	2.20	1.20E-12	2.72e-10
second-messenger-mediated signaling (GO:0019932)	351	41	18.67	+	2.20	1.12E-05	0.000641
heart development (GO:0007507)	524	61	27.87	+	2.19	8.29E-08	8.95e-06
regulation of MAPK cascade (GO:0043408)	705	82	37.50	+	2.19	4.31E-10	6.91e-08
transmembrane receptor protein tyrosine kinase signaling pathway (GO:0007169)	526	61	27.98	+	2.18	9.06E-08	9.64e-06
protein localization to cell periphery (GO:1990778)	233	27	12.39	+	2.18	4.70E-04	0.0161
positive regulation of ERK1 and ERK2 cascade (GO:0070374)	208	24	11.06	+	2.17	7.92E-04	0.0245
nervous system development (GO:0007399)	2203	254	117.17	+	2.17	4.24E-30	9.61e-27
positive regulation of protein serine/threonine kinase activity (GO:0071902)	321	37	17.07	+	2.17	4.17E-05	0.002
regulation of ERK1 and ERK2 cascade (GO:0070372)	295	34	15.69	+	2.17	1.02E-04	0.00442
positive regulation of GTPase activity (GO:0043547)	418	48	22.23	+	2.16	2.90E-06	0.000212
regulation of GTPase activity (GO:0043087)	488	56	25.96	+	2.16	4.49E-07	4.05e-05
angiogenesis (GO:0001525)	323	37	17.18	+	2.15	4.47E-05	0.00211
establishment of vesicle localization (GO:0051650)	201	23	10.69	+	2.15	1.12E-03	0.0324
gland development (GO:0048732)	416	47	22.13	+	2.12	7.50E-06	0.000461
embryonic morphogenesis (GO:0048598)	585	66	31.11	+	2.12	8.09E-08	8.79e-06
positive regulation of cell migration (GO:0030335)	523	59	27.82	+	2.12	3.85E-07	3.57e-05
tube development (GO:0035295)	860	97	45.74	+	2.12	6.54E-11	1.17e-08
regulation of cation transmembrane transport (GO:1904062)	356	40	18.93	+	2.11	3.63E-05	0.00182
positive regulation of locomotion (GO:0040017)	561	63	29.84	+	2.11	2.07E-07	2.06e-05
regulation of epithelial cell migration (GO:0010632)	232	26	12.34	+	2.11	8.13E-04	0.0249
G protein-coupled receptor signaling pathway, coupled to cyclic nucleotide second messenger (GO:0007187)	250	28	13.30	+	2.11	4.82E-04	0.0164
anatomical structure morphogenesis (GO:0009653)	2182	244	116.05	+	2.10	4.17E-27	8.28e-24
camera-type eye development (GO:0043010)	323	36	17.18	+	2.10	8.42E-05	0.00372
positive regulation of hydrolase activity (GO:0051345)	781	87	41.54	+	2.09	9.84E-10	1.5e-07
regulation of protein secretion (GO:0050708)	342	38	18.19	+	2.09	7.14E-05	0.00326
renal system development (GO:0072001)	298	33	15.85	+	2.08	1.97E-04	0.00764
heart morphogenesis (GO:0003007)	244	27	12.98	+	2.08	7.09E-04	0.0226
kidney development (GO:0001822)	290	32	15.42	+	2.07	2.66E-04	0.00991
ear development (GO:0043583)	227	25	12.07	+	2.07	1.24E-03	0.0351
cilium organization (GO:0044782)	382	42	20.32	+	2.07	4.10E-05	0.00197
eye development (GO:0001654)	373	41	19.84	+	2.07	3.72E-05	0.00185
regulation of cellular component size (GO:0032535)	393	43	20.90	+	2.06	3.23E-05	0.00165
regulation of protein polymerization (GO:0032271)	238	26	12.66	+	2.05	1.54E-03	0.0422
locomotion (GO:0040011)	1346	147	71.59	+	2.05	2.79E-15	9.43e-13
urogenital system development (GO:0001655)	331	36	17.60	+	2.04	1.53E-04	0.00622
visual system development (GO:0150063)	377	41	20.05	+	2.04	5.96E-05	0.00275
regulation of hormone secretion (GO:0046883)	276	30	14.68	+	2.04	5.22E-04	0.0174
regulation of ion transmembrane transport (GO:0034765)	497	54	26.43	+	2.04	4.10E-06	0.000281
cilium assembly (GO:0060271)	359	39	19.09	+	2.04	7.25E-05	0.00328
protein phosphorylation (GO:0006468)	967	105	51.43	+	2.04	6.25E-11	1.13e-08
cell projection assembly (GO:0030031)	470	51	25.00	+	2.04	6.30E-06	0.000397
small GTPase mediated signal transduction (GO:0007264)	268	29	14.25	+	2.03	7.05E-04	0.0225
plasma membrane bounded cell projection assembly (GO:0120031)	453	49	24.09	+	2.03	1.10E-05	0.000634
positive regulation of cell motility (GO:2000147)	546	59	29.04	+	2.03	1.74E-06	0.000133
actin filament-based process (GO:0030029)	612	66	32.55	+	2.03	4.04E-07	3.73e-05
positive regulation of kinase activity (GO:0033674)	613	66	32.60	+	2.02	4.13E-07	3.79e-05
cell surface receptor signaling pathway involved in cell-cell signaling (GO:1905114)	418	45	22.23	+	2.02	3.45E-05	0.00175
positive regulation of cellular component movement (GO:0051272)	559	60	29.73	+	2.02	1.44E-06	0.000112
regulation of cellular component biogenesis (GO:0044087)	970	104	51.59	+	2.02	1.74E-10	2.93e-08
sensory system development (GO:0048880)	383	41	20.37	+	2.01	7.06E-05	0.00323
microtubule-based process (GO:0007017)	814	87	43.29	+	2.01	5.68E-09	7.76e-07
positive regulation of response to external stimulus (GO:0032103)	506	54	26.91	+	2.01	5.26E-06	0.000342
sensory organ development (GO:0007423)	572	61	30.42	+	2.01	1.26E-06	0.000102
regulation of vesicle-mediated transport (GO:0060627)	516	55	27.44	+	2.00	4.23E-06	0.000287
positive regulation of cellular component biogenesis (GO:0044089)	536	57	28.51	+	2.00	3.63E-06	0.000252
actin cytoskeleton organization (GO:0030036)	536	57	28.51	+	2.00	3.63E-06	0.000251
negative regulation of intracellular signal transduction (GO:1902532)	509	54	27.07	+	1.99	5.86E-06	0.000375
protein-containing complex localization (GO:0031503)	255	27	13.56	+	1.99	1.42E-03	0.0393
regulation of developmental growth (GO:0048638)	331	35	17.60	+	1.99	3.93E-04	0.0138
muscle organ development (GO:0007517)	286	30	15.21	+	1.97	1.01E-03	0.0301
muscle structure development (GO:0061061)	478	50	25.42	+	1.97	1.93E-05	0.00104
regulation of protein-containing complex assembly (GO:0043254)	459	48	24.41	+	1.97	3.16E-05	0.00164
cell-cell signaling by wnt (GO:0198738)	346	36	18.40	+	1.96	3.39E-04	0.0122
Wnt signaling pathway (GO:0016055)	346	36	18.40	+	1.96	3.39E-04	0.0122
activation of protein kinase activity (GO:0032147)	327	34	17.39	+	1.95	5.71E-04	0.0188
cytoskeleton organization (GO:0007010)	1224	127	65.10	+	1.95	8.72E-12	1.77e-09
regulation of anatomical structure size (GO:0090066)	531	55	28.24	+	1.95	1.29E-05	0.00073
embryo development (GO:0009790)	996	103	52.97	+	1.94	1.16E-09	1.73e-07
regulation of cell development (GO:0060284)	495	51	26.33	+	1.94	2.55E-05	0.00134
cellular response to peptide (GO:1901653)	340	35	18.08	+	1.94	4.80E-04	0.0164
regulation of neurogenesis (GO:0050767)	360	37	19.15	+	1.93	4.33E-04	0.0149
positive regulation of transferase activity (GO:0051347)	693	71	36.86	+	1.93	7.81E-07	6.59e-05
chordate embryonic development (GO:0043009)	615	63	32.71	+	1.93	2.90E-06	0.000213
positive regulation of intracellular signal transduction (GO:1902533)	1017	104	54.09	+	1.92	1.68E-09	2.44e-07
regulation of peptide secretion (GO:0002791)	372	38	19.79	+	1.92	3.47E-04	0.0124
regulation of DNA-binding transcription factor activity (GO:0051090)	441	45	23.46	+	1.92	8.93E-05	0.00391
cell-cell signaling (GO:0007267)	1122	114	59.68	+	1.91	3.20E-10	5.34e-08
negative regulation of cell communication (GO:0010648)	1388	141	73.82	+	1.91	1.84E-12	4.12e-10
negative regulation of signaling (GO:0023057)	1391	141	73.98	+	1.91	2.02E-12	4.45e-10
embryonic organ development (GO:0048568)	454	46	24.15	+	1.91	1.08E-04	0.0046
intracellular signal transduction (GO:0035556)	1689	171	89.83	+	1.90	6.68E-15	2.08e-12
animal organ morphogenesis (GO:0009887)	972	98	51.70	+	1.90	1.05E-08	1.37e-06
embryo development ending in birth or egg hatching (GO:0009792)	635	64	33.77	+	1.89	4.04E-06	0.000278
positive regulation of protein kinase activity (GO:0045860)	536	54	28.51	+	1.89	2.33E-05	0.00124
localization of cell (GO:0051674)	1112	112	59.14	+	1.89	9.41E-10	1.46e-07
cell motility (GO:0048870)	1112	112	59.14	+	1.89	9.41E-10	1.45e-07
regulation of system process (GO:0044057)	586	59	31.17	+	1.89	9.87E-06	0.00058
establishment of organelle localization (GO:0051656)	398	40	21.17	+	1.89	3.52E-04	0.0126
epithelial tube morphogenesis (GO:0060562)	309	31	16.43	+	1.89	1.58E-03	0.0431
MAPK cascade (GO:0000165)	400	40	21.27	+	1.88	3.66E-04	0.013
regulation of secretion by cell (GO:1903530)	630	63	33.51	+	1.88	8.21E-06	0.000492
positive regulation of cellular component organization (GO:0051130)	1161	116	61.75	+	1.88	5.90E-10	9.37e-08
negative regulation of phosphorylation (GO:0042326)	461	46	24.52	+	1.88	1.25E-04	0.00527
enzyme linked receptor protein signaling pathway (GO:0007167)	732	73	38.93	+	1.88	1.49E-06	0.000116
negative regulation of signal transduction (GO:0009968)	1292	128	68.72	+	1.86	1.05E-10	1.8e-08
regulation of protein localization (GO:0032880)	960	95	51.06	+	1.86	4.61E-08	5.3e-06
regulation of cell migration (GO:0030334)	894	88	47.55	+	1.85	1.98E-07	1.99e-05
cell migration (GO:0016477)	977	96	51.96	+	1.85	4.18E-08	4.94e-06
regulation of protein serine/threonine kinase activity (GO:0071900)	500	49	26.59	+	1.84	1.06E-04	0.00456
regulation of anatomical structure morphogenesis (GO:0022603)	980	96	52.12	+	1.84	6.22E-08	6.85e-06
regulation of intracellular signal transduction (GO:1902531)	1787	175	95.04	+	1.84	4.80E-14	1.31e-11
regulation of protein transport (GO:0051223)	623	61	33.14	+	1.84	1.70E-05	0.000928
negative regulation of protein phosphorylation (GO:0001933)	419	41	22.29	+	1.84	4.93E-04	0.0166
regulation of actin filament-based process (GO:0032970)	409	40	21.75	+	1.84	6.37E-04	0.0207
regulation of transmembrane transport (GO:0034762)	583	57	31.01	+	1.84	3.19E-05	0.00164
regulation of supramolecular fiber organization (GO:1902903)	379	37	20.16	+	1.84	9.15E-04	0.0273
regulation of secretion (GO:0051046)	687	67	36.54	+	1.83	8.65E-06	0.000516
regulation of establishment of protein localization (GO:0070201)	648	63	34.47	+	1.83	1.62E-05	0.000893
regulation of locomotion (GO:0040012)	998	97	53.08	+	1.83	5.71E-08	6.42e-06
leukocyte differentiation (GO:0002521)	350	34	18.62	+	1.83	1.40E-03	0.0391
signal transduction by protein phosphorylation (GO:0023014)	413	40	21.97	+	1.82	6.76E-04	0.0218
positive regulation of catalytic activity (GO:0043085)	1478	143	78.61	+	1.82	3.82E-11	7.12e-09
cellular response to organonitrogen compound (GO:0071417)	601	58	31.97	+	1.81	4.07E-05	0.00197
positive regulation of molecular function (GO:0044093)	1835	177	97.60	+	1.81	1.38E-13	3.48e-11
regulation of cell communication (GO:0010646)	3443	331	183.12	+	1.81	1.29E-26	1.86e-23
regulation of cellular component movement (GO:0051270)	1037	99	55.15	+	1.79	9.59E-08	1.01e-05
supramolecular fiber organization (GO:0097435)	504	48	26.81	+	1.79	2.43E-04	0.00919
regulation of signaling (GO:0023051)	3479	331	185.04	+	1.79	7.76E-26	8.79e-23
regulation of actin cytoskeleton organization (GO:0032956)	368	35	19.57	+	1.79	1.78E-03	0.0475
wound healing (GO:0042060)	443	42	23.56	+	1.78	7.05E-04	0.0225
organelle localization (GO:0051640)	612	58	32.55	+	1.78	6.88E-05	0.00316
negative regulation of cell population proliferation (GO:0008285)	699	66	37.18	+	1.78	2.24E-05	0.00119
regulation of ion transport (GO:0043269)	721	68	38.35	+	1.77	2.01E-05	0.00109
system development (GO:0048731)	4317	407	229.61	+	1.77	1.79E-32	9.45e-29
regulation of signal transduction (GO:0009966)	3078	290	163.71	+	1.77	1.24E-21	8.21e-19
regulation of cytoskeleton organization (GO:0051493)	534	50	28.40	+	1.76	2.53E-04	0.00947
microtubule cytoskeleton organization (GO:0000226)	578	54	30.74	+	1.76	1.98E-04	0.00765
morphogenesis of an epithelium (GO:0002009)	440	41	23.40	+	1.75	1.02E-03	0.0302
regulation of peptide transport (GO:0090087)	655	61	34.84	+	1.75	8.13E-05	0.00362
regulation of cell motility (GO:2000145)	956	89	50.85	+	1.75	1.43E-06	0.000113
phosphorylation (GO:0016310)	1301	121	69.20	+	1.75	1.31E-08	1.69e-06
multicellular organism development (GO:0007275)	4906	456	260.93	+	1.75	2.57E-36	4.07e-32
regulation of cell adhesion (GO:0030155)	721	67	38.35	+	1.75	2.99E-05	0.00156
negative regulation of cellular component organization (GO:0051129)	711	66	37.82	+	1.75	3.76E-05	0.00186
positive regulation of signal transduction (GO:0009967)	1564	145	83.18	+	1.74	3.84E-10	6.29e-08
regulation of cellular component organization (GO:0051128)	2373	220	126.21	+	1.74	2.70E-15	9.31e-13
positive regulation of cell communication (GO:0010647)	1726	160	91.80	+	1.74	4.11E-11	7.59e-09
pattern specification process (GO:0007389)	443	41	23.56	+	1.74	1.47E-03	0.0408
regulation of multicellular organismal development (GO:2000026)	1332	123	70.84	+	1.74	1.33E-08	1.7e-06
cell differentiation (GO:0030154)	3540	326	188.28	+	1.73	4.12E-23	3.11e-20
cellular developmental process (GO:0048869)	3596	330	191.26	+	1.73	3.34E-23	2.79e-20
positive regulation of signaling (GO:0023056)	1733	159	92.17	+	1.73	9.53E-11	1.64e-08
positive regulation of programmed cell death (GO:0043068)	569	52	30.26	+	1.72	3.70E-04	0.0131
tissue morphogenesis (GO:0048729)	550	50	29.25	+	1.71	5.97E-04	0.0195
positive regulation of apoptotic process (GO:0043065)	561	51	29.84	+	1.71	4.80E-04	0.0163
regulation of kinase activity (GO:0043549)	914	83	48.61	+	1.71	7.61E-06	0.000463
positive regulation of cell death (GO:0010942)	630	57	33.51	+	1.70	2.54E-04	0.00947
positive regulation of multicellular organismal process (GO:0051240)	1431	129	76.11	+	1.69	1.98E-08	2.46e-06
response to wounding (GO:0009611)	544	49	28.93	+	1.69	7.94E-04	0.0246
regulation of cellular protein localization (GO:1903827)	568	51	30.21	+	1.69	7.26E-04	0.0229
positive regulation of cell differentiation (GO:0045597)	837	75	44.52	+	1.68	3.70E-05	0.00185
cellular response to nitrogen compound (GO:1901699)	659	59	35.05	+	1.68	2.47E-04	0.00932
positive regulation of transport (GO:0051050)	939	84	49.94	+	1.68	1.02E-05	0.000596
anatomical structure development (GO:0048856)	5301	472	281.94	+	1.67	1.95E-33	1.55e-29
metal ion transport (GO:0030001)	644	57	34.25	+	1.66	4.15E-04	0.0145
regulation of protein kinase activity (GO:0045859)	804	71	42.76	+	1.66	7.55E-05	0.0034
regulation of developmental process (GO:0050793)	2469	218	131.32	+	1.66	4.23E-13	1.02e-10
regulation of cellular response to stress (GO:0080135)	691	61	36.75	+	1.66	2.51E-04	0.00945
regulation of hormone levels (GO:0010817)	533	47	28.35	+	1.66	1.42E-03	0.0394
negative regulation of phosphate metabolic process (GO:0045936)	579	51	30.80	+	1.66	8.50E-04	0.0259
organelle assembly (GO:0070925)	773	68	41.11	+	1.65	1.44E-04	0.00596
negative regulation of phosphorus metabolic process (GO:0010563)	580	51	30.85	+	1.65	1.14E-03	0.0329
positive regulation of phosphorylation (GO:0042327)	1094	96	58.19	+	1.65	6.07E-06	0.000385
positive regulation of phosphorus metabolic process (GO:0010562)	1165	102	61.96	+	1.65	3.19E-06	0.000226
positive regulation of phosphate metabolic process (GO:0045937)	1165	102	61.96	+	1.65	3.19E-06	0.000225
regulation of cellular localization (GO:0060341)	848	74	45.10	+	1.64	8.08E-05	0.0036
negative regulation of response to stimulus (GO:0048585)	1824	159	97.01	+	1.64	3.60E-09	5.15e-07
animal organ development (GO:0048513)	3247	283	172.70	+	1.64	1.60E-16	6.03e-14
positive regulation of developmental process (GO:0051094)	1278	111	67.97	+	1.63	1.30E-06	0.000104
inorganic ion transmembrane transport (GO:0098660)	662	57	35.21	+	1.62	9.23E-04	0.0275
developmental process (GO:0032502)	5765	496	306.62	+	1.62	5.37E-32	2.13e-28
positive regulation of protein modification process (GO:0031401)	1246	107	66.27	+	1.61	3.47E-06	0.000244
regulation of transport (GO:0051049)	1805	155	96.00	+	1.61	1.53E-08	1.93e-06
positive regulation of transcription, DNA-templated (GO:0045893)	1542	132	82.01	+	1.61	2.71E-07	2.59e-05
positive regulation of protein phosphorylation (GO:0001934)	1017	87	54.09	+	1.61	3.86E-05	0.00189
negative regulation of cell differentiation (GO:0045596)	643	55	34.20	+	1.61	1.09E-03	0.0315
negative regulation of protein modification process (GO:0031400)	620	53	32.98	+	1.61	1.63E-03	0.0443
regulation of transferase activity (GO:0051338)	1031	88	54.84	+	1.60	3.29E-05	0.00167
regulation of hydrolase activity (GO:0051336)	1302	111	69.25	+	1.60	2.98E-06	0.000213
regulation of multicellular organismal process (GO:0051239)	2698	230	143.50	+	1.60	2.88E-12	5.92e-10
chromatin organization (GO:0006325)	704	60	37.44	+	1.60	7.18E-04	0.0227
regulation of cell population proliferation (GO:0042127)	1667	142	88.66	+	1.60	1.15E-07	1.21e-05
regulation of localization (GO:0032879)	2781	236	147.91	+	1.60	2.06E-12	4.47e-10
positive regulation of nucleic acid-templated transcription (GO:1903508)	1627	138	86.54	+	1.59	2.12E-07	2.09e-05
positive regulation of RNA biosynthetic process (GO:1902680)	1628	138	86.59	+	1.59	2.14E-07	2.1e-05
regulation of cell differentiation (GO:0045595)	1574	133	83.72	+	1.59	4.73E-07	4.21e-05
regulation of growth (GO:0040008)	676	57	35.95	+	1.59	1.40E-03	0.0391
positive regulation of nucleobase-containing compound metabolic process (GO:0045935)	1898	160	100.95	+	1.58	2.39E-08	2.94e-06
positive regulation of transcription by RNA polymerase II (GO:0045944)	1215	102	64.62	+	1.58	1.65E-05	0.000904
tissue development (GO:0009888)	1763	148	93.77	+	1.58	1.30E-07	1.36e-05
regulation of response to external stimulus (GO:0032101)	1204	101	64.04	+	1.58	1.57E-05	0.000873
cellular component organization (GO:0016043)	5703	474	303.32	+	1.56	1.16E-26	1.85e-23
positive regulation of RNA metabolic process (GO:0051254)	1722	143	91.59	+	1.56	4.23E-07	3.86e-05
regulation of phosphorylation (GO:0042325)	1639	136	87.17	+	1.56	7.74E-07	6.57e-05
response to organonitrogen compound (GO:0010243)	1001	83	53.24	+	1.56	1.52E-04	0.00621
regulation of protein phosphorylation (GO:0001932)	1468	121	78.08	+	1.55	5.51E-06	0.000357
negative regulation of developmental process (GO:0051093)	887	73	47.18	+	1.55	4.95E-04	0.0166
phosphorus metabolic process (GO:0006793)	2197	180	116.85	+	1.54	1.81E-08	2.26e-06
positive regulation of macromolecule biosynthetic process (GO:0010557)	1861	152	98.98	+	1.54	3.53E-07	3.31e-05
positive regulation of response to stimulus (GO:0048584)	2303	188	122.49	+	1.53	1.10E-08	1.44e-06
phosphate-containing compound metabolic process (GO:0006796)	2170	177	115.42	+	1.53	3.52E-08	4.2e-06
ion transmembrane transport (GO:0034220)	921	75	48.99	+	1.53	6.17E-04	0.0201
regulation of response to stimulus (GO:0048583)	4287	349	228.01	+	1.53	1.19E-16	4.6e-14
negative regulation of multicellular organismal process (GO:0051241)	1022	83	54.36	+	1.53	3.03E-04	0.011
regulation of protein modification process (GO:0031399)	1884	153	100.20	+	1.53	5.22E-07	4.55e-05
cellular response to oxygen-containing compound (GO:1901701)	1072	87	57.02	+	1.53	2.42E-04	0.00918
multicellular organismal process (GO:0032501)	6985	566	371.51	+	1.52	1.88E-31	5.96e-28
regulation of molecular function (GO:0065009)	3076	249	163.60	+	1.52	3.77E-11	7.12e-09
positive regulation of macromolecule metabolic process (GO:0010604)	3571	289	189.93	+	1.52	4.26E-13	1.01e-10
regulation of organelle organization (GO:0033043)	1211	98	64.41	+	1.52	8.77E-05	0.00386
cellular component organization or biogenesis (GO:0071840)	5922	479	314.97	+	1.52	2.21E-24	2.06e-21
positive regulation of cellular protein metabolic process (GO:0032270)	1627	131	86.54	+	1.51	6.57E-06	0.000412
positive regulation of nitrogen compound metabolic process (GO:0051173)	3206	258	170.52	+	1.51	2.52E-11	4.93e-09
positive regulation of gene expression (GO:0010628)	2302	185	122.44	+	1.51	4.46E-08	5.17e-06
regulation of biological quality (GO:0065008)	4033	324	214.50	+	1.51	1.89E-14	5.46e-12
positive regulation of metabolic process (GO:0009893)	3861	310	205.35	+	1.51	1.09E-13	2.89e-11
nervous system process (GO:0050877)	1403	112	74.62	+	1.50	4.32E-05	0.00204
cellular component assembly (GO:0022607)	2394	191	127.33	+	1.50	4.34E-08	5.1e-06
positive regulation of protein metabolic process (GO:0051247)	1706	136	90.74	+	1.50	6.13E-06	0.000387
positive regulation of cellular metabolic process (GO:0031325)	3392	270	180.41	+	1.50	2.23E-11	4.42e-09
cell surface receptor signaling pathway (GO:0007166)	2520	200	134.03	+	1.49	2.93E-08	3.55e-06
regulation of programmed cell death (GO:0043067)	1529	121	81.32	+	1.49	3.08E-05	0.0016
regulation of phosphate metabolic process (GO:0019220)	1837	145	97.70	+	1.48	4.47E-06	0.000301
regulation of phosphorus metabolic process (GO:0051174)	1838	145	97.76	+	1.48	4.52E-06	0.000302
regulation of apoptotic process (GO:0042981)	1496	118	79.57	+	1.48	4.32E-05	0.00204
positive regulation of biosynthetic process (GO:0009891)	1998	157	106.27	+	1.48	2.21E-06	0.000166
regulation of cell death (GO:0010941)	1666	130	88.61	+	1.47	2.94E-05	0.00154
system process (GO:0003008)	2066	161	109.88	+	1.47	2.43E-06	0.000181
positive regulation of cellular biosynthetic process (GO:0031328)	1966	153	104.57	+	1.46	5.16E-06	0.000339
regulation of catalytic activity (GO:0050790)	2391	186	127.17	+	1.46	3.50E-07	3.3e-05
positive regulation of cellular process (GO:0048522)	5695	443	302.90	+	1.46	9.41E-19	4.97e-16
cellular response to endogenous stimulus (GO:0071495)	1149	89	61.11	+	1.46	7.98E-04	0.0246
macromolecule localization (GO:0033036)	2561	198	136.21	+	1.45	2.20E-07	2.14e-05
response to nitrogen compound (GO:1901698)	1087	84	57.81	+	1.45	1.21E-03	0.0345
ion transport (GO:0006811)	1348	104	71.70	+	1.45	3.06E-04	0.0111
protein localization (GO:0008104)	2198	169	116.90	+	1.45	2.77E-06	0.000205
regulation of response to stress (GO:0080134)	1568	120	83.40	+	1.44	1.28E-04	0.00538
response to oxygen-containing compound (GO:1901700)	1599	122	85.05	+	1.43	1.18E-04	0.00499
chemical homeostasis (GO:0048878)	1128	86	59.99	+	1.43	1.48E-03	0.0408
positive regulation of biological process (GO:0048518)	6290	479	334.55	+	1.43	5.77E-19	3.39e-16
organelle organization (GO:0006996)	3586	273	190.73	+	1.43	1.39E-09	2.06e-07
epithelium development (GO:0060429)	1121	85	59.62	+	1.43	1.81E-03	0.0483
localization (GO:0051179)	5873	445	312.37	+	1.42	9.11E-17	3.61e-14
homeostatic process (GO:0042592)	1668	126	88.72	+	1.42	1.55E-04	0.00631
response to abiotic stimulus (GO:0009628)	1165	88	61.96	+	1.42	1.73E-03	0.0465
negative regulation of cellular process (GO:0048523)	4952	372	263.38	+	1.41	8.58E-13	1.97e-10
cellular component biogenesis (GO:0044085)	2654	198	141.16	+	1.40	2.18E-06	0.000164
cell communication (GO:0007154)	5611	416	298.43	+	1.39	6.93E-14	1.86e-11
response to endogenous stimulus (GO:0009719)	1420	105	75.53	+	1.39	1.27E-03	0.0359
signaling (GO:0023052)	5520	408	293.59	+	1.39	2.49E-13	6.09e-11
regulation of cellular protein metabolic process (GO:0032268)	2668	195	141.90	+	1.37	8.66E-06	0.000515
signal transduction (GO:0007165)	5168	375	274.87	+	1.36	5.81E-11	1.06e-08
regulation of protein metabolic process (GO:0051246)	2806	202	149.24	+	1.35	1.61E-05	0.000888
regulation of nucleic acid-templated transcription (GO:1903506)	3521	252	187.27	+	1.35	1.34E-06	0.000107
regulation of transcription, DNA-templated (GO:0006355)	3452	247	183.60	+	1.35	1.69E-06	0.000129
regulation of RNA biosynthetic process (GO:2001141)	3526	252	187.54	+	1.34	1.37E-06	0.000109
negative regulation of biological process (GO:0048519)	5592	399	297.42	+	1.34	8.52E-11	1.5e-08
regulation of RNA metabolic process (GO:0051252)	3801	270	202.16	+	1.34	8.24E-07	6.91e-05
vesicle-mediated transport (GO:0016192)	1972	140	104.88	+	1.33	8.01E-04	0.0246
negative regulation of cellular metabolic process (GO:0031324)	2654	188	141.16	+	1.33	7.68E-05	0.00345
response to external stimulus (GO:0009605)	2538	179	134.99	+	1.33	1.75E-04	0.00699
negative regulation of nitrogen compound metabolic process (GO:0051172)	2449	172	130.25	+	1.32	2.95E-04	0.0109
regulation of transcription by RNA polymerase II (GO:0006357)	2629	184	139.83	+	1.32	1.83E-04	0.00722
regulation of nucleobase-containing compound metabolic process (GO:0019219)	4073	285	216.63	+	1.32	1.08E-06	8.82e-05
regulation of macromolecule biosynthetic process (GO:0010556)	4013	278	213.44	+	1.30	3.61E-06	0.000251
cellular localization (GO:0051641)	3005	208	159.83	+	1.30	1.21E-04	0.00511
negative regulation of metabolic process (GO:0009892)	3155	217	167.80	+	1.29	1.16E-04	0.00494
regulation of cellular macromolecule biosynthetic process (GO:2000112)	3912	269	208.07	+	1.29	1.06E-05	0.000614
cellular protein modification process (GO:0006464)	3188	218	169.56	+	1.29	1.48E-04	0.00609
protein modification process (GO:0036211)	3188	218	169.56	+	1.29	1.48E-04	0.00607
establishment of localization (GO:0051234)	4713	322	250.67	+	1.28	1.26E-06	0.000102
transport (GO:0006810)	4574	310	243.28	+	1.27	4.96E-06	0.000328
regulation of gene expression (GO:0010468)	4894	331	260.30	+	1.27	2.05E-06	0.000155
cellular response to stimulus (GO:0051716)	6815	458	362.47	+	1.26	5.20E-09	7.17e-07
regulation of cellular biosynthetic process (GO:0031326)	4172	280	221.90	+	1.26	3.99E-05	0.00195
regulation of biosynthetic process (GO:0009889)	4253	284	226.20	+	1.26	4.55E-05	0.00213
negative regulation of macromolecule metabolic process (GO:0010605)	2908	194	154.67	+	1.25	1.23E-03	0.0349
regulation of nitrogen compound metabolic process (GO:0051171)	5895	393	313.54	+	1.25	4.37E-07	3.96e-05
regulation of macromolecule metabolic process (GO:0060255)	6491	432	345.24	+	1.25	8.75E-08	9.38e-06
macromolecule modification (GO:0043412)	3412	227	181.47	+	1.25	4.91E-04	0.0166
regulation of primary metabolic process (GO:0080090)	6086	404	323.70	+	1.25	4.62E-07	4.14e-05
regulation of metabolic process (GO:0019222)	7025	464	373.64	+	1.24	4.44E-08	5.17e-06
regulation of cellular metabolic process (GO:0031323)	6304	416	335.29	+	1.24	5.04E-07	4.44e-05
regulation of cellular process (GO:0050794)	11395	748	606.06	+	1.23	3.20E-17	1.3e-14
response to stimulus (GO:0050896)	8527	553	453.52	+	1.22	4.54E-09	6.32e-07
biological regulation (GO:0065007)	12645	817	672.55	+	1.21	7.01E-19	3.84e-16
regulation of biological process (GO:0050789)	11960	772	636.12	+	1.21	2.79E-16	1.03e-13
protein metabolic process (GO:0019538)	4407	281	234.39	+	1.20	1.06E-03	0.031
cellular process (GO:0009987)	15598	949	829.61	+	1.14	1.50E-17	6.62e-15
biological_process (GO:0008150)	18012	1047	958.00	+	1.09	2.76E-17	1.18e-14
detection of stimulus (GO:0051606)	712	18	37.87	-	.48	5.48E-04	0.0182
Unclassified (UNCLASSIFIED)	2839	62	151.00	-	.41	2.76E-17	1.15e-14
detection of stimulus involved in sensory perception (GO:0050906)	550	9	29.25	-	.31	3.18E-05	0.00164
detection of chemical stimulus (GO:0009593)	521	5	27.71	-	.18	4.73E-07	4.2e-05
sensory perception of smell (GO:0007608)	466	3	24.79	-	.12	1.59E-07	1.63e-05
sensory perception of chemical stimulus (GO:0007606)	538	3	28.61	-	.10	3.69E-09	5.23e-07
keratinization (GO:0031424)	226	1	12.02	-	.08	1.83E-04	0.00723
detection of chemical stimulus involved in sensory perception of smell (GO:0050911)	440	1	23.40	-	.04	4.01E-09	5.64e-07
detection of chemical stimulus involved in sensory perception (GO:0050907)	485	1	25.80	-	.04	3.86E-10	6.25e-08

## Sheet: Genes CADD 10-19
Gene Symbol
MLLT10
KSR2
ABCC1
ADCY1
ADRA1A
AKAP13
ANK2
ANKRD30A
ANKS1B
ATR
C10orf128
CDH1
CDH23
CENPE
CEP290
CLYBL
CNTN5
COL22A1
COL4A4
COMP
CPZ
CSMD1
CFAP47
DCBLD2
DLGAP2
DNAH9
DOCK8
EFCAB6
FAT1
FAT4
FRK
FSIP2
GAB2
GLIS3
PATJ
ITGA9
JARID2
KCNB2
KLHL1
LSM14A
MAP3K4
MGA
MNS1
MYO9A
MYOM1
MYOM2
NEB
NPHP4
NRCAM
NRXN2
TENM2
LOC100506207
PEX5
PKHD1
PLEKHM3
PTPRC
RASSF6
SASH1
SCAF11
SEPT9
PRAG1
SH3BP5
SLC8A3
SLIT3
SMARCC1
STAB2
STXBP5
TBC1D2B
TMC1
TANGO6
TRPM6
UACA
URB1
UTRN
ZNF280D
ZNF831
DYRK1A
CHD8
GRIN2B
MYT1L
SHANK3
TCF7L2
TMEM131
ST18
RUFY1
RYR2
COL28A1
SIK2
AUTS2
NPS
PDZD8
KIF2A
DST
CHST2
CACNA1H
SCN7A
ATM
SLC12A6
FAM110C
KIAA1551
OTOGL
ACACA
FNDC1
LMTK2
ZNF804B
TNRC18
ASPM
WDFY3
TRRAP
NRP1
ABCA1
PTEN
REXO1L2P
MED13
CDK14
TMEM132C
MST1L
ERC2
ZFHX3
SBF2
MAPK8IP3
ADGRB3
OR11H1
LAMB4
HMCN2
GBF1
GABRA2
MYO5A
SLC6A2
RTN4R
FBN1
CREB5
ADAMTS9
KLF12
NFATC1
CSMD2
EBF2
PIEZO2
KIF2B
KCNJ6
PLG
MGRN1
MEIS2
RBM19
ETV3
CBL
DNAH5
AHRR
CDYL2
G3BP2
UBE3C
NR0B1
COL14A1
MXRA5
ATG2B
HNF4G
DNAH1
MED26
CNST
CFAP54
STK32C
BRIP1
SYNE1
STXBP5L
KIAA1217
SEC62
DYNC2H1
HS6ST3
AKAP2
SCIN
TPK1
RAD51B
SNX29
NOTCH2
TRPC6
NLRP12
ABLIM1
ADAM32
PLCG2
MYO1E
G3BP1
TRIOBP
ARHGEF28
SFMBT2
L3MBTL4
BCR
CDH18
BCL6
TAX1BP1
TTC27
EPB41L4B
TMEM131L
LRP2
GOLGB1
MYPN
EP300
AKAP9
ENPP3
ZFPM1
PACS1
WWC1
LRRK2
METTL16
STAT4
STPG2
KIF13B
LRRC49
PLPPR1
LRPAP1
CR1
GRK5
NLRC5
CFAP46
DHRS2
DNAH17
ARFGEF2
OBSCN
NCOA2
SMARCA2
WDFY4
PSG9
PRKCQ
C18orf54
SHB
ANKRD17
PSIP1
CLSTN2
ELAVL4
RAPGEF2
CEP170
TAF1L
TTC29
EYA1
KLHL25
KIFAP3
CACNA1A
XIRP2
TRAPPC9
PIK3CG
FRAS1
NTRK2
AKAP12
CHL1
POLI
HDAC9
TMEM201
VPS13D
HTR1D
HIVEP3
PTPRF
MAST2
DOCK7
CACHD1
PTBP2
SPAG17
POGZ
GON4L
HMCN1
NFASC
SYT14
USH2A
PLD5
KIF3C
BIRC6
STRN
PPM1B
NRXN1
PSME4
SPTBN1
XPO1
ANTXR1
ZNF638
DYSF
ALMS1
SLC4A5
INPP4A
RFX8
CLASP1
ZRANB3
SCN2A
TLK1
SP3
ZNF804A
WDR75
DNAH7
HECW2
ABCA12
SPEG
SCG2
DIS3L2
CNTN4
NEK10
CLASP2
MAP4
RAD54L2
CACNA2D3
GSK3B
CASR
NMNAT3
MED12L
MBNL1
BCHE
MECOM
NLGN1
RGS12
LCORL
DHX15
ATP8A1
GNPDA2
RUFY3
ANTXR2
MMRN1
CCSER1
GRID2
SPATA5
TENM3
TPPP
ICE1
TRIO
PRDM9
NIPBL
COL4A3BP
ADGRV1
YTHDC2
GNPDA1
RBM27
GABRB2
FBXW11
COL23A1
SLC22A23
GPLD1
MOCS1
SUPT3H
PHIP
TPBG
ME1
MDN1
FOXO3
CDK19
SLC16A10
LAMA4
RFPL4B
AHI1
IL20RA
PLEKHG1
CNKSR3
ARID1B
FAM120B
CARD11
ETV1
SNX13
DNAH11
OGDH
GRB10
COBL
EGFR
BAZ1B
GNAI1
CACNA2D1
STEAP4
PEG10
LHFPL3
LAMB1
MET
TNPO3
BRAF
RBM33
ZNF596
DLC1
ADAM2
PRKDC
SNTG1
PXDNL
OPRK1
RAB2A
STAU2
NIPAL2
ZFPM2
DEPTOR
KANK1
DMRT2
CCDC171
DENND4C
FOCAD
TLR4
GAPVD1
WDR37
CAMK1D
SLC39A12
NEBL
CCDC6
ANK3
KCNMA1
NRG3
CCSER2
CYP26A1
BRSK2
DENND5A
MICAL2
MICALCL
NAV2
ANO3
TRAF6
AMBRA1
GLYAT
LRP5
RSF1
CCDC90B
FAT3
SIK3
TECTA
CDON
SNX19
VWF
AEBP2
KIF21A
DIP2B
LRP1
KIF5A
NAV3
MGAT4C
TAOK3
CIT
HCAR1
NCOR2
SFSWAP
NBEA
DCLK1
MED4
RB1
PCDH17
GPC5
ABCC4
PRKD1
STRN3
FSCB
DACT1
PPM1A
TTLL5
TRIP11
DYNC1H1
UBE3A
ATP10A
RTF1
ONECUT1
RFX7
RORA
HERC1
MEGF11
BNC1
RGMA
LRRK1
CREBBP
EEF2KMT
USP7
CPPED1
PDXDC1
TNRC6A
ZNF423
CHD9
MMP15
CTCF
HYDIN
CLEC18B
CNTNAP4
HS3ST3B1
NF1
CCL4
LOC440434
GPATCH8
TANC2
TEX2
SDK2
COLEC12
KATNAL2
SMAD4
MBD2
ATP8B1
INSR
ADGRL1
ACTN4
SLC24A3
ABHD12
GRIK1
SCAF4
HUNK
PRDM15
COL18A1
PCNT
MYO18B
OSBP2
SLC5A1
CACNG2
SGSM3
CELSR1
CAMTA1
MYCBP2
RBM25
ARID2
RAPGEF4
UBR3
EYA2
ARSG
ZMYM5
FSTL4
PDE1C
NDUFS4
DCDC2
LRFN2
MTTP
RAPGEF6
INO80
PLA2G4A
SH3RF1
SLCO6A1
PHF14
CDCA2
CCDC60
B3GNTL1
CCBE1
MUC12
ZNF608
VPS41
ITPR1
BAZ2B
PTPRD
DEPDC5
CDK12
TRPM1
MSN
NFATC3
HLA-DRB1
OSBPL1A
SHANK2
GPC4
DIAPH3
OPRM1
FAM189A1
PTCH1
ZNF644
GTF2E1
HSPBP1
LPL
MCC
SPTBN4
DCC
COL9A1
RUNX1
FANCL
CTDP1
ARL6IP6
RIMS1
PHF2
DLG2
UNC80
CDH10
NCOR1
DNAJC6
DSCAM
RELN
TCF4
ASH1L
CDKL5
CTTNBP2
FOXP1
GIGYF2
MED13L
NCKAP1
CUL3
NPPB
TRNAU1AP
C1orf94
SCMH1
FGGY
ADCY10
ASTN1
LEMD1
SMYD3
NBAS
PLB1
XDH
SOS1
THUMPD2
VPS54
CDCA7
PTH2R
ZCWPW2
ROBO1
CBLB
SEMA5B
IL20RB
GK5
ARHGEF26
C3orf33
SORCS2
AFAP1
TRMT44
APBB2
CWH43
INPP4B
PRSS48
TRIP13
ANKH
ADAMTS12
PXDC1
CYP39A1
DEFB112
LGSN
CD109
LCA5
MANEA
FIG4
ADGB
CCDC170
FRMD1
AGMO
ABCA13
MAGI2
SLC26A4
SLC13A1
LMBR1
WDR60
VIPR2
ARHGEF10
WRN
C8orf34
TG
CNTLN
C9orf85
C9orf170
CAVIN4
SVEP1
RAPGEF1
AKR1C4
CCDC7
TLL2
TCERG1L
KCNQ1
OSBPL5
PAMR1
EMSY
SLC36A4
IZUMO1R
CACNA2D4
DERA
PIK3C2G
PLEKHA5
LMNTD1
ANO6
RHEBL1
IRAK3
B3GLCT
ELF1
DNAJC15
GZMB
NRXN3
TEX9
IQCH
ST8SIA2
FAM169B
ADAMTS17
IFT140
TVP23A
DNAH3
CYLD
WWOX
PKD1L2
RHBDL3
NOL11
MIB1
CELF4
CCDC102B
ATP9B
ZNF431
TASP1
KIF16B
UMODL1
ARFGAP3
MTMR8
CDHR3
ATP7B
MYO9B
GALNT9
EP400
ARHGAP21
SH3RF3
POU3F4
PDGFD
NOC4L
TRPM8
ATP6V0D2
SRGAP3
UBAP2
CBFA2T3
HS6ST1
MOB3B
HAUS6
EHF
CLIC5
PARL
PIP5K1B
RFX3
PRICKLE2
MCF2L
SYT6
EYS
EVC2
EZH2
SIPA1L2
HS3ST3A1
VWA8
KIF5C
EIPR1
ALX1
DLG1
COL4A2
DNER
KDM4C
DNAH14
ZBTB18
TRPC7
PRUNE2
WLS
TSHR
RANBP6
GPR158
CNNM2
NTNG1
LAMC1
PLXNA2
DNMT3A
SRBD1
ASB3
ZEB2
CNTN6
PCGF3
FRYL
TECRL
TBCK
SEMA5A
MSH3
DPYSL3
RANBP17
PHF3
SNAP91
TULP4
CCDC129
GTF2IRD1
DNAJB9
DOCK4
DNAJB6
TNKS
RIMS2
ADAMTSL1
FRMD3
DAPK1
SORCS1
DOCK1
EBF3
CARS
KLF5
SLITRK6
CEP128
PAPOLA
KANSL1
LPIN2
LAMA3
SETBP1
RFX2
ZNF681
PEPD
SULF2
TMPRSS2
IGLL5
SHOX
ARX
MAMLD1
TRAF3IP1
GRIP1
DMD
MKL2
RRBP1
TMPRSS15
KLHL14
ANKS1A
MAPK4
NID2
CCDC68
FLNB
PRKCA
ERBIN
MAP2K6
TBX18
ADAM22
DYNC1I1
SENP7
DNMBP
VAV3
ETS1
PBX3
MAP7
FNDC3B
PITRM1
FERMT1
MTCL1
CLNK
INPP5D
TBC1D1
ATOH1
CMYA5
HIVEP1
THEMIS
UNC13B
ARID5B
SH3PXD2A
CTSC
IFT81
CGNL1
WWP2
IRF8
PTPRS
ZNF90
PTPRT
FRMPD4
CNTNAP2
TRIP12
LDAH
CACNA1C
EML1
FOXP2
USP34
DCLK3
EPHA3
HPGDS
PCDH10
GABRG2
NXPH1
LMO2
NALCN
SCAPER
ZNF710
ANKRD11
MAP2K4
CDK8
KIAA1024
PHKB
SERINC5
ZDHHC14
ELMOD1
RFX6
FGFR2
RPS6KC1
GATB
DYM
ZNF532
RBM47
ARSJ
JMY
GPD2
CLMP
CLEC14A
PREX1
SNTG2
MAML3
PJA2
NRG1
CSMD3
GALNTL6
CNTNAP5
ARNT2
NLGN4X
CUL2
PALLD
UBR4
LOXHD1
NGF
TYW3
RBFOX1
GAS2
HTR2A
TNIK
ACTRT1
VAV2
LAMA2
KIRREL3
RB1CC1
IGF1R
CACNA1D
DPYD
FBN2
ADGRL2
EOMES
MUC4
CWC22
LRIT3
MAML2
THSD4
ASMT
CNBD1
DLGAP1
GLI2
GRIN2A
PARD3B
CTNND2
GALNT18
ARHGAP32
EPHB2
ANKRD20A4
LRBA
AFF2
GRIK2
USP15
PTPRN2
CA10
CYFIP2
ACAP2
EHMT1
GRIA3
CHD1L
EFCAB2
LEKR1
LPA
PABPC1
RNF17
ATP11A
DMXL2
TENM1
MBD5
PCSK5
ITCH
IGF2BP2
SLC26A7
KIAA0368
IFNG
ADAMTS14
PPP1CC
LRRC4C
STMN2
GATA3
CASC10
PLPPR4
NPAS3
LPAR1
CNR1
NRF1
GABRG3
CADM1
DOCK3
SLCO3A1
NAMPT
GAS7
KSR1
CACNA1E
UPF2
WDR7
SATB2
DGKB
SYBU
SIPA1L3
CHD6
PPP3CA
AFF3
CRIM1
ITPK1
C3orf58
THBS2
DGKI
CCNH
HS3ST1
GPHN
ADCY2
ALOX5AP
AIM2
HIVEP2
CRY1
TRAPPC11
GRIK3
AXIN1
FHOD3
TRAPPC12
ADAMTSL3
ATRNL1
MICAL3
SYK
BNC2
TLN2
NIN
PTPRM
MFGE8
ADCY5
TCF20
PBK
POLR1A
PDGFRA
ZFHX4
LRP6
SLC39A11
N4BP2
GCOM1
GRM7
FNDC3A
KATNAL1
MRVI1
CTH
AAK1
OTUD4
ARHGAP10
NEIL3
GAD2
BMPR2
RPH3A
MFHAS1
DMBT1
PDHX
SYN3
NR3C2
E2F7
RABGAP1L
TENM4
MRPS30
WDR59
UBR1
TMTC2
COL24A1
TRIML1
COL6A5
AHR
C20orf194
NUP210
TMEM2
RAPH1
NCOA1
BICC1
CCDC80
PODXL
C3orf38
QSER1
MYO5B
IL3RA
JAK2
RAB3GAP2
FMN2
ULK4
ALK
PDZD2
QPCT
KIAA0586
NLRP13
SNTN
ADAMTS3
HHAT
POU6F2
FBXO4
SSH2
TNS1
SDK1
KIF6
KIF26A
EPB41L4A
AFF1
ATP8B4
SLC25A46
DENND1B
SPIDR
THSD7A
PCLO
ST8SIA6
KDM4B
CTNNA3
UGT2B4
EXOC6B
NAT2
ANKRD12
CASZ1
ADRA2A
TTC34
FOXL1
SHISA6
TDRD15
OTOG
CECR2
MDFIC
FREM1
IRS2
TMEM229A
RNF220
MAPK10
UBE2V2
ARMC9
CDC20B
MAGI1
CDC42BPA
CUBN
EFR3A
CASK
PEAK1

## Sheet: Biol. Proc. CADD 20-29
GO biological process complete	Homo sapiens - REFLIST (20851)	upload_1 (764)	upload_1 (expected)	upload_1 (over/under)	upload_1 (fold Enrichment)	upload_1 (raw P-value)	upload_1 (FDR)
NMDA glutamate receptor clustering (GO:0097114)	5	4	.18	+	21.83	1.69E-04	0.00558
olfactory nerve development (GO:0021553)	4	3	.15	+	20.47	1.38E-03	0.0336
observational learning (GO:0098597)	8	6	.29	+	20.47	4.50E-06	0.000244
sequestering of TGFbeta in extracellular matrix (GO:0035583)	4	3	.15	+	20.47	1.38E-03	0.0336
imitative learning (GO:0098596)	7	5	.26	+	19.49	3.51E-05	0.00146
vocal learning (GO:0042297)	7	5	.26	+	19.49	3.51E-05	0.00146
postsynaptic density protein 95 clustering (GO:0097119)	6	4	.22	+	18.19	2.74E-04	0.0084
postsynaptic specialization assembly (GO:0098698)	8	5	.29	+	17.06	5.53E-05	0.00216
postsynaptic density assembly (GO:0097107)	8	5	.29	+	17.06	5.53E-05	0.00216
negative regulation of cell volume (GO:0045794)	5	3	.18	+	16.38	2.16E-03	0.0478
optic nerve morphogenesis (GO:0021631)	5	3	.18	+	16.38	2.16E-03	0.0477
negative regulation of peptidyl-cysteine S-nitrosylation (GO:1902083)	5	3	.18	+	16.38	2.16E-03	0.0476
vascular endothelial growth factor receptor-2 signaling pathway (GO:0036324)	5	3	.18	+	16.38	2.16E-03	0.0476
Roundabout signaling pathway (GO:0035385)	5	3	.18	+	16.38	2.16E-03	0.0475
neuron-glial cell signaling (GO:0150099)	5	3	.18	+	16.38	2.16E-03	0.0474
regulation of synapse structural plasticity (GO:0051823)	9	5	.33	+	15.16	8.35E-05	0.00308
positive regulation of synapse maturation (GO:0090129)	9	5	.33	+	15.16	8.35E-05	0.00308
regulation of wound healing, spreading of epidermal cells (GO:1903689)	8	4	.29	+	13.65	6.11E-04	0.0166
learned vocalization behavior or vocal learning (GO:0098598)	10	5	.37	+	13.65	1.22E-04	0.00428
neurotransmitter-gated ion channel clustering (GO:0072578)	10	5	.37	+	13.65	1.22E-04	0.00427
postsynaptic specialization organization (GO:0099084)	17	8	.62	+	12.84	1.49E-06	9.33e-05
postsynaptic density organization (GO:0097106)	17	8	.62	+	12.84	1.49E-06	9.3e-05
neuron projection arborization (GO:0140058)	12	5	.44	+	11.37	2.36E-04	0.0074
vocalization behavior (GO:0071625)	20	8	.73	+	10.92	3.89E-06	0.000213
excitatory synapse assembly (GO:1904861)	15	6	.55	+	10.92	6.58E-05	0.0025
auditory behavior (GO:0031223)	13	5	.48	+	10.50	3.18E-04	0.0095
positive regulation of nitric-oxide synthase biosynthetic process (GO:0051770)	16	6	.59	+	10.23	8.78E-05	0.00322
synaptic membrane adhesion (GO:0099560)	19	7	.70	+	10.05	2.45E-05	0.00105
magnesium ion homeostasis (GO:0010960)	11	4	.40	+	9.92	1.55E-03	0.0365
regulation of synapse maturation (GO:0090128)	14	5	.51	+	9.75	4.19E-04	0.012
positive regulation of neuron migration (GO:2001224)	17	6	.62	+	9.63	1.15E-04	0.00408
dendritic spine morphogenesis (GO:0060997)	17	6	.62	+	9.63	1.15E-04	0.00407
optic nerve development (GO:0021554)	12	4	.44	+	9.10	2.01E-03	0.0451
synapse maturation (GO:0060074)	12	4	.44	+	9.10	2.01E-03	0.0451
postsynapse assembly (GO:0099068)	18	6	.66	+	9.10	1.49E-04	0.00502
cellular response to forskolin (GO:1904322)	12	4	.44	+	9.10	2.01E-03	0.045
response to forskolin (GO:1904321)	12	4	.44	+	9.10	2.01E-03	0.045
prepulse inhibition (GO:0060134)	15	5	.55	+	9.10	5.42E-04	0.015
central nervous system projection neuron axonogenesis (GO:0021952)	27	9	.99	+	9.10	3.28E-06	0.000186
mechanosensory behavior (GO:0007638)	15	5	.55	+	9.10	5.42E-04	0.015
positive regulation of excitatory postsynaptic potential (GO:2000463)	29	9	1.06	+	8.47	5.33E-06	0.000281
regulation of nitric-oxide synthase biosynthetic process (GO:0051769)	20	6	.73	+	8.19	2.40E-04	0.0075
membrane depolarization during action potential (GO:0086010)	30	9	1.10	+	8.19	6.71E-06	0.000349
membrane depolarization during cardiac muscle cell action potential (GO:0086012)	17	5	.62	+	8.03	8.69E-04	0.0223
modulation of excitatory postsynaptic potential (GO:0098815)	45	13	1.65	+	7.88	8.81E-08	8.04e-06
calcium ion import (GO:0070509)	49	14	1.80	+	7.80	3.16E-08	3.16e-06
negative regulation of focal adhesion assembly (GO:0051895)	18	5	.66	+	7.58	1.08E-03	0.027
negative regulation of cell-substrate junction organization (GO:0150118)	18	5	.66	+	7.58	1.08E-03	0.027
dendritic spine development (GO:0060996)	29	8	1.06	+	7.53	3.65E-05	0.00151
central nervous system neuron axonogenesis (GO:0021955)	37	10	1.36	+	7.38	4.54E-06	0.000245
ionotropic glutamate receptor signaling pathway (GO:0035235)	26	7	.95	+	7.35	1.28E-04	0.00444
dendrite morphogenesis (GO:0048813)	60	16	2.20	+	7.28	7.59E-09	8.25e-07
dendritic spine organization (GO:0097061)	30	8	1.10	+	7.28	4.48E-05	0.00181
negative regulation of sodium ion transport (GO:0010766)	19	5	.70	+	7.18	1.32E-03	0.0323
negative regulation of Rho protein signal transduction (GO:0035024)	23	6	.84	+	7.12	4.53E-04	0.0128
startle response (GO:0001964)	27	7	.99	+	7.08	1.57E-04	0.00525
intraspecies interaction between organisms (GO:0051703)	52	13	1.91	+	6.82	3.65E-07	2.78e-05
social behavior (GO:0035176)	52	13	1.91	+	6.82	3.65E-07	2.77e-05
stress granule assembly (GO:0034063)	20	5	.73	+	6.82	1.61E-03	0.0377
regulation of NMDA receptor activity (GO:2000310)	40	10	1.47	+	6.82	8.18E-06	0.000411
olfactory bulb development (GO:0021772)	33	8	1.21	+	6.62	7.97E-05	0.00296
aorta morphogenesis (GO:0035909)	29	7	1.06	+	6.59	2.29E-04	0.00719
substrate-dependent cell migration (GO:0006929)	25	6	.92	+	6.55	6.61E-04	0.0177
positive regulation of sodium ion transmembrane transport (GO:1902307)	21	5	.77	+	6.50	1.93E-03	0.0438
sympathetic nervous system development (GO:0048485)	21	5	.77	+	6.50	1.93E-03	0.0437
positive regulation of dendritic spine development (GO:0060999)	43	10	1.58	+	6.35	1.41E-05	0.000653
olfactory lobe development (GO:0021988)	35	8	1.28	+	6.24	1.14E-04	0.00404
synaptic transmission, glutamatergic (GO:0035249)	31	7	1.14	+	6.16	3.25E-04	0.00958
exploration behavior (GO:0035640)	27	6	.99	+	6.06	9.36E-04	0.0238
cell-cell signaling involved in cardiac conduction (GO:0086019)	27	6	.99	+	6.06	9.36E-04	0.0237
positive regulation of synaptic transmission, glutamatergic (GO:0051968)	32	7	1.17	+	5.97	3.84E-04	0.0111
regulation of neuron migration (GO:2001222)	46	10	1.69	+	5.93	2.34E-05	0.00101
brain morphogenesis (GO:0048854)	37	8	1.36	+	5.90	1.59E-04	0.00531
nucleus localization (GO:0051647)	28	6	1.03	+	5.85	1.10E-03	0.0274
membrane depolarization (GO:0051899)	52	11	1.91	+	5.77	1.15E-05	0.000551
negative regulation of cell-matrix adhesion (GO:0001953)	38	8	1.39	+	5.75	1.86E-04	0.00608
regulation of dendritic spine development (GO:0060998)	62	13	2.27	+	5.72	2.03E-06	0.000121
dendrite development (GO:0016358)	111	23	4.07	+	5.66	3.18E-10	4.42e-08
postsynaptic membrane organization (GO:0001941)	29	6	1.06	+	5.65	1.29E-03	0.0316
postsynapse organization (GO:0099173)	84	17	3.08	+	5.52	8.74E-08	8.06e-06
cranial nerve morphogenesis (GO:0021602)	30	6	1.10	+	5.46	1.50E-03	0.0358
neuron projection organization (GO:0106027)	40	8	1.47	+	5.46	2.53E-04	0.00784
neuron cellular homeostasis (GO:0070050)	30	6	1.10	+	5.46	1.50E-03	0.0357
calcium ion transport into cytosol (GO:0060402)	72	14	2.64	+	5.31	1.81E-06	0.00011
phosphatidylinositol dephosphorylation (GO:0046856)	31	6	1.14	+	5.28	1.74E-03	0.0404
regulation of synaptic vesicle exocytosis (GO:2000300)	52	10	1.91	+	5.25	5.84E-05	0.00225
aorta development (GO:0035904)	52	10	1.91	+	5.25	5.84E-05	0.00225
regulation of dendritic spine morphogenesis (GO:0061001)	47	9	1.72	+	5.23	1.40E-04	0.00479
regulation of Rho protein signal transduction (GO:0035023)	89	17	3.26	+	5.21	1.81E-07	1.51e-05
regulation of synaptic transmission, GABAergic (GO:0032228)	37	7	1.36	+	5.16	8.21E-04	0.0213
Golgi to plasma membrane transport (GO:0006893)	53	10	1.94	+	5.15	6.73E-05	0.00255
glutamate receptor signaling pathway (GO:0007215)	48	9	1.76	+	5.12	1.61E-04	0.00539
heterophilic cell-cell adhesion via plasma membrane cell adhesion molecules (GO:0007157)	48	9	1.76	+	5.12	1.61E-04	0.00538
ERBB2 signaling pathway (GO:0038128)	32	6	1.17	+	5.12	2.01E-03	0.0449
negative regulation of cell junction assembly (GO:1901889)	32	6	1.17	+	5.12	2.01E-03	0.0449
negative regulation of synaptic transmission (GO:0050805)	65	12	2.38	+	5.04	1.56E-05	0.000706
synapse assembly (GO:0007416)	100	18	3.66	+	4.91	1.74E-07	1.47e-05
cytosolic calcium ion transport (GO:0060401)	89	16	3.26	+	4.91	8.45E-07	5.75e-05
receptor localization to synapse (GO:0097120)	39	7	1.43	+	4.90	1.08E-03	0.027
negative regulation of small GTPase mediated signal transduction (GO:0051058)	62	11	2.27	+	4.84	4.83E-05	0.00192
positive regulation of calcium ion transmembrane transporter activity (GO:1901021)	40	7	1.47	+	4.78	1.23E-03	0.0302
calcium ion transmembrane import into cytosol (GO:0097553)	63	11	2.31	+	4.77	5.50E-05	0.00216
negative regulation of cell-substrate adhesion (GO:0010812)	63	11	2.31	+	4.77	5.50E-05	0.00215
central nervous system neuron development (GO:0021954)	86	15	3.15	+	4.76	2.58E-06	0.000151
cranial nerve development (GO:0021545)	52	9	1.91	+	4.72	2.75E-04	0.00839
heart valve morphogenesis (GO:0003179)	52	9	1.91	+	4.72	2.75E-04	0.00838
ventricular septum morphogenesis (GO:0060412)	41	7	1.50	+	4.66	1.40E-03	0.0337
neuromuscular process controlling balance (GO:0050885)	59	10	2.16	+	4.63	1.48E-04	0.005
regulation of focal adhesion assembly (GO:0051893)	65	11	2.38	+	4.62	7.06E-05	0.00266
regulation of cell-substrate junction assembly (GO:0090109)	65	11	2.38	+	4.62	7.06E-05	0.00266
long-term synaptic potentiation (GO:0060291)	48	8	1.76	+	4.55	7.44E-04	0.0197
regulation of sodium ion transmembrane transport (GO:1902305)	66	11	2.42	+	4.55	7.98E-05	0.00296
regulation of neurotransmitter receptor activity (GO:0099601)	84	14	3.08	+	4.55	8.80E-06	0.000436
regulation of protein deacetylation (GO:0090311)	48	8	1.76	+	4.55	7.44E-04	0.0197
receptor clustering (GO:0043113)	48	8	1.76	+	4.55	7.44E-04	0.0196
calcium-dependent cell-cell adhesion via plasma membrane cell adhesion molecules (GO:0016339)	42	7	1.54	+	4.55	1.58E-03	0.0373
protein localization to synapse (GO:0035418)	60	10	2.20	+	4.55	1.67E-04	0.00553
negative regulation of Ras protein signal transduction (GO:0046580)	54	9	1.98	+	4.55	3.52E-04	0.0103
cerebral cortex development (GO:0021987)	121	20	4.43	+	4.51	1.25E-07	1.09e-05
regulation of postsynapse organization (GO:0099175)	85	14	3.11	+	4.50	9.92E-06	0.000483
eye morphogenesis (GO:0048592)	152	25	5.57	+	4.49	3.73E-09	4.22e-07
positive regulation of axon extension (GO:0045773)	43	7	1.58	+	4.44	1.78E-03	0.0411
cell communication involved in cardiac conduction (GO:0086065)	43	7	1.58	+	4.44	1.78E-03	0.041
neuromuscular junction development (GO:0007528)	43	7	1.58	+	4.44	1.78E-03	0.0409
regulation of sodium ion transmembrane transporter activity (GO:2000649)	56	9	2.05	+	4.39	4.46E-04	0.0127
neuromuscular process (GO:0050905)	112	18	4.10	+	4.39	7.62E-07	5.23e-05
calcium ion transmembrane transport (GO:0070588)	187	30	6.85	+	4.38	1.77E-10	2.55e-08
adult behavior (GO:0030534)	139	22	5.09	+	4.32	5.87E-08	5.64e-06
positive regulation of wound healing (GO:0090303)	57	9	2.09	+	4.31	5.01E-04	0.014
regulation of cell-substrate junction organization (GO:0150116)	70	11	2.56	+	4.29	1.27E-04	0.00442
positive regulation of ion transmembrane transporter activity (GO:0032414)	109	17	3.99	+	4.26	2.22E-06	0.000132
cardiac septum development (GO:0003279)	109	17	3.99	+	4.26	2.22E-06	0.000131
cellular response to vascular endothelial growth factor stimulus (GO:0035924)	45	7	1.65	+	4.25	2.25E-03	0.0493
axon guidance (GO:0007411)	277	43	10.15	+	4.24	5.26E-14	1.28e-11
ventricular septum development (GO:0003281)	71	11	2.60	+	4.23	1.43E-04	0.00485
neuron projection guidance (GO:0097485)	278	43	10.19	+	4.22	5.88E-14	1.41e-11
synapse organization (GO:0050808)	273	42	10.00	+	4.20	1.36E-13	3e-11
positive regulation of axonogenesis (GO:0050772)	86	13	3.15	+	4.13	4.56E-05	0.00184
regulation of neurotransmitter secretion (GO:0046928)	86	13	3.15	+	4.13	4.56E-05	0.00183
cardiac septum morphogenesis (GO:0060411)	73	11	2.67	+	4.11	1.77E-04	0.00584
positive regulation of organelle assembly (GO:1902117)	67	10	2.45	+	4.07	3.71E-04	0.0108
positive regulation of synaptic transmission (GO:0050806)	134	20	4.91	+	4.07	5.37E-07	3.91e-05
negative regulation of protein polymerization (GO:0032272)	74	11	2.71	+	4.06	1.97E-04	0.00638
embryonic limb morphogenesis (GO:0030326)	128	19	4.69	+	4.05	1.11E-06	7.38e-05
embryonic appendage morphogenesis (GO:0035113)	128	19	4.69	+	4.05	1.11E-06	7.35e-05
telencephalon development (GO:0021537)	263	39	9.64	+	4.05	2.84E-12	4.9e-10
transmission of nerve impulse (GO:0019226)	54	8	1.98	+	4.04	1.47E-03	0.0352
artery development (GO:0060840)	88	13	3.22	+	4.03	5.64E-05	0.00219
heart valve development (GO:0003170)	61	9	2.24	+	4.03	7.76E-04	0.0204
neuron projection morphogenesis (GO:0048812)	502	74	18.39	+	4.02	3.94E-22	2.5e-19
positive regulation of response to wounding (GO:1903036)	68	10	2.49	+	4.01	4.12E-04	0.0119
regulation of postsynaptic membrane potential (GO:0060078)	102	15	3.74	+	4.01	1.62E-05	0.000734
negative regulation of axonogenesis (GO:0050771)	68	10	2.49	+	4.01	4.12E-04	0.0118
regulation of cell-matrix adhesion (GO:0001952)	123	18	4.51	+	3.99	2.53E-06	0.000148
vesicle-mediated transport to the plasma membrane (GO:0098876)	82	12	3.00	+	3.99	1.17E-04	0.00413
plasma membrane bounded cell projection morphogenesis (GO:0120039)	506	74	18.54	+	3.99	5.97E-22	3.64e-19
limb morphogenesis (GO:0035108)	151	22	5.53	+	3.98	2.14E-07	1.73e-05
appendage morphogenesis (GO:0035107)	151	22	5.53	+	3.98	2.14E-07	1.72e-05
positive regulation of transporter activity (GO:0032411)	117	17	4.29	+	3.97	5.20E-06	0.000276
calcium ion transport (GO:0006816)	241	35	8.83	+	3.96	6.29E-11	9.51e-09
camera-type eye morphogenesis (GO:0048593)	124	18	4.54	+	3.96	2.80E-06	0.000162
cell projection morphogenesis (GO:0048858)	510	74	18.69	+	3.96	9.01E-22	5.3e-19
central nervous system neuron differentiation (GO:0021953)	193	28	7.07	+	3.96	5.27E-09	5.93e-07
positive regulation of cation channel activity (GO:2001259)	76	11	2.78	+	3.95	2.43E-04	0.00758
regulation of axon extension (GO:0030516)	97	14	3.55	+	3.94	3.72E-05	0.00154
regulation of cell-substrate adhesion (GO:0010810)	216	31	7.91	+	3.92	1.01E-09	1.29e-07
negative regulation of neuron projection development (GO:0010977)	133	19	4.87	+	3.90	1.85E-06	0.000112
artery morphogenesis (GO:0048844)	63	9	2.31	+	3.90	9.55E-04	0.0242
regulation of actin filament depolymerization (GO:0030834)	56	8	2.05	+	3.90	1.81E-03	0.0414
regulation of cardiac conduction (GO:1903779)	56	8	2.05	+	3.90	1.81E-03	0.0414
regulation of extent of cell growth (GO:0061387)	112	16	4.10	+	3.90	1.18E-05	0.000564
peptidyl-tyrosine dephosphorylation (GO:0035335)	105	15	3.85	+	3.90	2.21E-05	0.000959
cell morphogenesis involved in neuron differentiation (GO:0048667)	456	65	16.71	+	3.89	7.08E-19	2.61e-16
regulation of small GTPase mediated signal transduction (GO:0051056)	330	47	12.09	+	3.89	5.98E-14	1.42e-11
locomotory behavior (GO:0007626)	197	28	7.22	+	3.88	7.88E-09	8.44e-07
regulation of neurotransmitter transport (GO:0051588)	99	14	3.63	+	3.86	4.54E-05	0.00183
cell part morphogenesis (GO:0032990)	532	75	19.49	+	3.85	2.15E-21	1.18e-18
regulation of axonogenesis (GO:0050770)	164	23	6.01	+	3.83	2.10E-07	1.72e-05
regulation of heart rate (GO:0002027)	100	14	3.66	+	3.82	5.01E-05	0.00198
regulation of Ras protein signal transduction (GO:0046578)	201	28	7.36	+	3.80	1.17E-08	1.22e-06
positive regulation of cell morphogenesis involved in differentiation (GO:0010770)	79	11	2.89	+	3.80	3.28E-04	0.00966
adult locomotory behavior (GO:0008344)	79	11	2.89	+	3.80	3.28E-04	0.00964
regulation of synaptic transmission, glutamatergic (GO:0051966)	72	10	2.64	+	3.79	6.17E-04	0.0167
axonogenesis (GO:0007409)	389	54	14.25	+	3.79	1.98E-15	5.83e-13
negative regulation of ERK1 and ERK2 cascade (GO:0070373)	73	10	2.67	+	3.74	6.80E-04	0.0182
regulation of cell morphogenesis involved in differentiation (GO:0010769)	95	13	3.48	+	3.73	1.14E-04	0.00405
cellular response to alcohol (GO:0097306)	88	12	3.22	+	3.72	2.12E-04	0.00676
pallium development (GO:0021543)	177	24	6.49	+	3.70	2.01E-07	1.66e-05
neuron projection development (GO:0031175)	695	94	25.47	+	3.69	1.72E-25	2.73e-22
action potential (GO:0001508)	97	13	3.55	+	3.66	1.37E-04	0.00469
positive regulation of neuron differentiation (GO:0045666)	90	12	3.30	+	3.64	2.56E-04	0.00792
regulation of sodium ion transport (GO:0002028)	90	12	3.30	+	3.64	2.56E-04	0.0079
axon development (GO:0061564)	423	56	15.50	+	3.61	3.68E-15	1.06e-12
cell morphogenesis involved in differentiation (GO:0000904)	568	75	20.81	+	3.60	6.57E-20	2.82e-17
peptidyl-threonine phosphorylation (GO:0018107)	76	10	2.78	+	3.59	9.00E-04	0.023
multicellular organismal signaling (GO:0035637)	137	18	5.02	+	3.59	9.75E-06	0.000476
cellular component morphogenesis (GO:0032989)	617	81	22.61	+	3.58	2.65E-21	1.4e-18
negative regulation of cell projection organization (GO:0031345)	176	23	6.45	+	3.57	6.43E-07	4.53e-05
neuron development (GO:0048666)	850	111	31.14	+	3.56	6.42E-29	1.45e-25
ovulation cycle (GO:0042698)	69	9	2.53	+	3.56	1.70E-03	0.0396
positive regulation of protein localization to cell periphery (GO:1904377)	69	9	2.53	+	3.56	1.70E-03	0.0395
negative regulation of epithelial cell migration (GO:0010633)	69	9	2.53	+	3.56	1.70E-03	0.0395
cell morphogenesis (GO:0000902)	721	94	26.42	+	3.56	1.90E-24	1.77e-21
regulation of ion transmembrane transporter activity (GO:0032412)	270	35	9.89	+	3.54	9.83E-10	1.27e-07
peptidyl-threonine modification (GO:0018210)	85	11	3.11	+	3.53	5.75E-04	0.0157
cell-cell adhesion via plasma-membrane adhesion molecules (GO:0098742)	256	33	9.38	+	3.52	3.36E-09	3.83e-07
regulation of cation channel activity (GO:2001257)	187	24	6.85	+	3.50	4.95E-07	3.62e-05
positive regulation of cell-substrate adhesion (GO:0010811)	125	16	4.58	+	3.49	4.00E-05	0.00164
ephrin receptor signaling pathway (GO:0048013)	86	11	3.15	+	3.49	6.28E-04	0.0169
regulation of synapse organization (GO:0050807)	204	26	7.47	+	3.48	1.89E-07	1.57e-05
ERBB signaling pathway (GO:0038127)	71	9	2.60	+	3.46	2.03E-03	0.0451
vascular endothelial growth factor receptor signaling pathway (GO:0048010)	71	9	2.60	+	3.46	2.03E-03	0.0451
divalent inorganic cation transport (GO:0072511)	292	37	10.70	+	3.46	5.76E-10	7.68e-08
negative regulation of supramolecular fiber organization (GO:1902904)	150	19	5.50	+	3.46	8.93E-06	0.00044
nerve development (GO:0021675)	79	10	2.89	+	3.45	1.18E-03	0.029
divalent metal ion transport (GO:0070838)	285	36	10.44	+	3.45	1.06E-09	1.35e-07
regulation of synapse structure or activity (GO:0050803)	215	27	7.88	+	3.43	1.44E-07	1.24e-05
protein localization to cell junction (GO:1902414)	88	11	3.22	+	3.41	7.47E-04	0.0196
regulation of transmembrane transporter activity (GO:0022898)	281	35	10.30	+	3.40	2.53E-09	2.93e-07
forebrain development (GO:0030900)	402	50	14.73	+	3.39	9.66E-13	1.82e-10
regulation of cell size (GO:0008361)	186	23	6.82	+	3.37	1.52E-06	9.46e-05
regulation of calcium ion transmembrane transporter activity (GO:1901019)	89	11	3.26	+	3.37	8.13E-04	0.0211
regulation of nervous system process (GO:0031644)	146	18	5.35	+	3.36	2.12E-05	0.00093
negative regulation of cytoskeleton organization (GO:0051494)	155	19	5.68	+	3.35	1.36E-05	0.000636
regulation of membrane potential (GO:0042391)	441	54	16.16	+	3.34	2.03E-13	4.3e-11
cell junction organization (GO:0034330)	491	60	17.99	+	3.34	9.54E-15	2.57e-12
regulation of sequestering of calcium ion (GO:0051282)	123	15	4.51	+	3.33	1.13E-04	0.00405
actin filament-based movement (GO:0030048)	123	15	4.51	+	3.33	1.13E-04	0.00404
positive regulation of cation transmembrane transport (GO:1904064)	148	18	5.42	+	3.32	2.50E-05	0.00107
limb development (GO:0060173)	181	22	6.63	+	3.32	3.29E-06	0.000186
appendage development (GO:0048736)	181	22	6.63	+	3.32	3.29E-06	0.000185
positive regulation of ion transmembrane transport (GO:0034767)	165	20	6.05	+	3.31	9.45E-06	0.000463
modulation of chemical synaptic transmission (GO:0050804)	415	50	15.21	+	3.29	2.80E-12	4.89e-10
regulation of release of sequestered calcium ion into cytosol (GO:0051279)	83	10	3.04	+	3.29	1.65E-03	0.0386
regulation of trans-synaptic signaling (GO:0099177)	416	50	15.24	+	3.28	3.04E-12	5.18e-10
neuron differentiation (GO:0030182)	1050	126	38.47	+	3.28	1.05E-29	2.78e-26
homophilic cell adhesion via plasma membrane adhesion molecules (GO:0007156)	167	20	6.12	+	3.27	1.11E-05	0.000533
regulation of transporter activity (GO:0032409)	293	35	10.74	+	3.26	6.72E-09	7.45e-07
calcium-mediated signaling (GO:0019722)	151	18	5.53	+	3.25	3.18E-05	0.00135
regulation of potassium ion transmembrane transport (GO:1901379)	84	10	3.08	+	3.25	1.79E-03	0.041
memory (GO:0007613)	126	15	4.62	+	3.25	1.44E-04	0.00489
regulation of ion transmembrane transport (GO:0034765)	497	59	18.21	+	3.24	5.04E-14	1.25e-11
regulation of neuron projection development (GO:0010975)	444	52	16.27	+	3.20	2.69E-12	4.84e-10
cardiac conduction (GO:0061337)	94	11	3.44	+	3.19	1.22E-03	0.03
regulation of actin filament length (GO:0030832)	197	23	7.22	+	3.19	3.67E-06	0.000203
sensory organ morphogenesis (GO:0090596)	267	31	9.78	+	3.17	8.76E-08	8.03e-06
regulation of dendrite development (GO:0050773)	104	12	3.81	+	3.15	8.33E-04	0.0215
regulation of neuron differentiation (GO:0045664)	191	22	7.00	+	3.14	7.21E-06	0.000372
regulation of cation transmembrane transport (GO:1904062)	356	41	13.04	+	3.14	9.08E-10	1.19e-07
localization within membrane (GO:0051668)	87	10	3.19	+	3.14	2.26E-03	0.0496
cell junction assembly (GO:0034329)	279	32	10.22	+	3.13	7.02E-08	6.67e-06
neurotransmitter secretion (GO:0007269)	96	11	3.52	+	3.13	1.42E-03	0.0342
signal release from synapse (GO:0099643)	96	11	3.52	+	3.13	1.42E-03	0.0342
regulation of cellular component size (GO:0032535)	393	45	14.40	+	3.13	1.61E-10	2.34e-08
negative regulation of neurogenesis (GO:0050768)	140	16	5.13	+	3.12	1.35E-04	0.00462
branching morphogenesis of an epithelial tube (GO:0048754)	132	15	4.84	+	3.10	2.29E-04	0.00718
generation of neurons (GO:0048699)	1278	145	46.83	+	3.10	5.91E-32	4.69e-28
plasma membrane organization (GO:0007009)	97	11	3.55	+	3.09	1.54E-03	0.0363
positive regulation of plasma membrane bounded cell projection assembly (GO:0120034)	106	12	3.88	+	3.09	9.69E-04	0.0245
regulation of cell development (GO:0060284)	495	56	18.14	+	3.09	1.34E-12	2.5e-10
regulation of anatomical structure size (GO:0090066)	531	60	19.46	+	3.08	2.14E-13	4.41e-11
brain development (GO:0007420)	771	87	28.25	+	3.08	5.63E-19	2.13e-16
post-Golgi vesicle-mediated transport (GO:0006892)	133	15	4.87	+	3.08	2.46E-04	0.00765
behavior (GO:0007610)	577	65	21.14	+	3.07	2.29E-14	5.87e-12
peptidyl-tyrosine phosphorylation (GO:0018108)	151	17	5.53	+	3.07	9.95E-05	0.00359
positive regulation of cell projection organization (GO:0031346)	356	40	13.04	+	3.07	2.78E-09	3.19e-07
regulation of actin polymerization or depolymerization (GO:0008064)	196	22	7.18	+	3.06	1.05E-05	0.000506
learning (GO:0007612)	152	17	5.57	+	3.05	1.07E-04	0.00384
sensory perception of sound (GO:0007605)	161	18	5.90	+	3.05	6.81E-05	0.00258
regulation of potassium ion transport (GO:0043266)	99	11	3.63	+	3.03	1.78E-03	0.0411
cardiac chamber development (GO:0003205)	171	19	6.27	+	3.03	4.67E-05	0.00187
hepaticobiliary system development (GO:0061008)	135	15	4.95	+	3.03	2.85E-04	0.0086
peptidyl-tyrosine modification (GO:0018212)	154	17	5.64	+	3.01	1.24E-04	0.00433
trans-synaptic signaling (GO:0099537)	426	47	15.61	+	3.01	1.94E-10	2.74e-08
cardiac ventricle development (GO:0003231)	127	14	4.65	+	3.01	4.83E-04	0.0136
regulation of heart contraction (GO:0008016)	245	27	8.98	+	3.01	1.48E-06	9.34e-05
spinal cord development (GO:0021510)	109	12	3.99	+	3.00	1.21E-03	0.0298
ameboidal-type cell migration (GO:0001667)	182	20	6.67	+	3.00	3.43E-05	0.00144
negative regulation of nervous system development (GO:0051961)	146	16	5.35	+	2.99	2.09E-04	0.00667
regulation of cell morphogenesis (GO:0022604)	311	34	11.40	+	2.98	7.88E-08	7.35e-06
gland morphogenesis (GO:0022612)	101	11	3.70	+	2.97	2.06E-03	0.0457
regulation of peptidyl-serine phosphorylation (GO:0033135)	147	16	5.39	+	2.97	2.24E-04	0.00712
neurogenesis (GO:0022008)	1401	152	51.33	+	2.96	1.36E-31	7.17e-28
synaptic signaling (GO:0099536)	452	49	16.56	+	2.96	1.37E-10	2.01e-08
regulation of neurogenesis (GO:0050767)	360	39	13.19	+	2.96	1.10E-08	1.15e-06
DNA duplex unwinding (GO:0032508)	111	12	4.07	+	2.95	1.39E-03	0.0337
actomyosin structure organization (GO:0031032)	111	12	4.07	+	2.95	1.39E-03	0.0336
regulation of epithelial cell migration (GO:0010632)	232	25	8.50	+	2.94	5.14E-06	0.000274
chemical synaptic transmission (GO:0007268)	409	44	14.99	+	2.94	1.51E-09	1.88e-07
anterograde trans-synaptic signaling (GO:0098916)	409	44	14.99	+	2.94	1.51E-09	1.86e-07
head development (GO:0060322)	817	87	29.94	+	2.91	1.50E-17	5.05e-15
stem cell population maintenance (GO:0019827)	141	15	5.17	+	2.90	4.35E-04	0.0124
regulation of plasma membrane bounded cell projection organization (GO:0120035)	630	67	23.08	+	2.90	1.08E-13	2.47e-11
actin cytoskeleton organization (GO:0030036)	536	57	19.64	+	2.90	8.13E-12	1.34e-09
actin filament-based process (GO:0030029)	612	65	22.42	+	2.90	2.71E-13	5.51e-11
regulation of actin filament polymerization (GO:0030833)	179	19	6.56	+	2.90	8.16E-05	0.00302
liver development (GO:0001889)	132	14	4.84	+	2.89	6.86E-04	0.0183
regulation of blood circulation (GO:1903522)	293	31	10.74	+	2.89	5.61E-07	4.03e-05
learning or memory (GO:0007611)	265	28	9.71	+	2.88	2.01E-06	0.000121
negative regulation of cell development (GO:0010721)	180	19	6.60	+	2.88	8.73E-05	0.00321
positive regulation of neurogenesis (GO:0050769)	228	24	8.35	+	2.87	1.13E-05	0.000542
regulation of cell projection organization (GO:0031344)	646	68	23.67	+	2.87	1.09E-13	2.46e-11
regulation of protein polymerization (GO:0032271)	238	25	8.72	+	2.87	7.71E-06	0.000394
maintenance of cell number (GO:0098727)	143	15	5.24	+	2.86	4.98E-04	0.014
regulation of GTPase activity (GO:0043087)	488	51	17.88	+	2.85	1.86E-10	2.67e-08
small GTPase mediated signal transduction (GO:0007264)	268	28	9.82	+	2.85	2.46E-06	0.000145
glial cell development (GO:0021782)	115	12	4.21	+	2.85	1.83E-03	0.0417
regulation of blood vessel diameter (GO:0097746)	144	15	5.28	+	2.84	5.32E-04	0.0148
regulation of tube diameter (GO:0035296)	144	15	5.28	+	2.84	5.32E-04	0.0148
regulation of peptide hormone secretion (GO:0090276)	221	23	8.10	+	2.84	2.02E-05	0.000895
regulation of nervous system development (GO:0051960)	443	46	16.23	+	2.83	1.79E-09	2.13e-07
skeletal muscle organ development (GO:0060538)	135	14	4.95	+	2.83	8.39E-04	0.0216
positive regulation of nervous system development (GO:0051962)	280	29	10.26	+	2.83	1.91E-06	0.000115
negative regulation of MAPK cascade (GO:0043409)	174	18	6.38	+	2.82	1.67E-04	0.00554
regulation of tube size (GO:0035150)	145	15	5.31	+	2.82	5.69E-04	0.0156
positive regulation of cell development (GO:0010720)	300	31	10.99	+	2.82	8.90E-07	6.04e-05
positive regulation of GTPase activity (GO:0043547)	418	43	15.32	+	2.81	7.86E-09	8.48e-07
actin filament organization (GO:0007015)	273	28	10.00	+	2.80	3.40E-06	0.000191
regulation of plasma membrane bounded cell projection assembly (GO:0120032)	186	19	6.82	+	2.79	1.29E-04	0.00447
regulation of actin filament organization (GO:0110053)	284	29	10.41	+	2.79	2.47E-06	0.000145
hindbrain development (GO:0030902)	157	16	5.75	+	2.78	4.39E-04	0.0125
DNA geometric change (GO:0032392)	118	12	4.32	+	2.78	2.23E-03	0.0491
regulation of signaling receptor activity (GO:0010469)	177	18	6.49	+	2.78	2.03E-04	0.0065
cardiac chamber morphogenesis (GO:0003206)	128	13	4.69	+	2.77	1.51E-03	0.0357
regulation of cell shape (GO:0008360)	158	16	5.79	+	2.76	4.68E-04	0.0132
regulation of transmembrane transport (GO:0034762)	583	59	21.36	+	2.76	2.17E-11	3.37e-09
regulation of cell projection assembly (GO:0060491)	188	19	6.89	+	2.76	1.47E-04	0.00498
regulation of insulin secretion (GO:0050796)	188	19	6.89	+	2.76	1.47E-04	0.00497
developmental growth (GO:0048589)	377	38	13.81	+	2.75	9.51E-08	8.62e-06
negative regulation of protein-containing complex assembly (GO:0031333)	139	14	5.09	+	2.75	1.09E-03	0.0271
cognition (GO:0050890)	308	31	11.29	+	2.75	1.48E-06	9.32e-05
morphogenesis of a branching epithelium (GO:0061138)	159	16	5.83	+	2.75	4.99E-04	0.014
regulation of cell junction assembly (GO:1901888)	199	20	7.29	+	2.74	1.07E-04	0.00383
regulation of actin filament-based process (GO:0032970)	409	41	14.99	+	2.74	3.40E-08	3.37e-06
plasma membrane bounded cell projection organization (GO:0120036)	1154	115	42.28	+	2.72	9.26E-21	4.59e-18
negative regulation of cell migration (GO:0030336)	271	27	9.93	+	2.72	8.24E-06	0.000412
sensory perception of mechanical stimulus (GO:0050954)	181	18	6.63	+	2.71	2.61E-04	0.00804
regulation of response to wounding (GO:1903034)	161	16	5.90	+	2.71	5.66E-04	0.0155
regulation of cellular response to growth factor stimulus (GO:0090287)	302	30	11.07	+	2.71	2.78E-06	0.000161
regulation of regulated secretory pathway (GO:1903305)	141	14	5.17	+	2.71	1.23E-03	0.0302
regulation of wound healing (GO:0061041)	131	13	4.80	+	2.71	1.82E-03	0.0415
growth (GO:0040007)	383	38	14.03	+	2.71	1.38E-07	1.19e-05
regulation of synaptic plasticity (GO:0048167)	192	19	7.04	+	2.70	1.89E-04	0.00612
cytoskeleton-dependent intracellular transport (GO:0030705)	193	19	7.07	+	2.69	2.00E-04	0.00645
negative regulation of cellular component movement (GO:0051271)	295	29	10.81	+	2.68	4.89E-06	0.000262
central nervous system development (GO:0007417)	1019	100	37.34	+	2.68	8.69E-18	3e-15
cell-cell adhesion (GO:0098609)	510	50	18.69	+	2.68	2.06E-09	2.4e-07
negative regulation of cell motility (GO:2000146)	286	28	10.48	+	2.67	7.61E-06	0.000389
regulation of actin cytoskeleton organization (GO:0032956)	368	36	13.48	+	2.67	4.01E-07	3.02e-05
negative regulation of locomotion (GO:0040013)	318	31	11.65	+	2.66	2.72E-06	0.000158
positive regulation of ion transport (GO:0043270)	289	28	10.59	+	2.64	9.09E-06	0.000447
cell projection organization (GO:0030030)	1200	116	43.97	+	2.64	3.50E-20	1.59e-17
sensory system development (GO:0048880)	383	37	14.03	+	2.64	6.02E-07	4.28e-05
eye development (GO:0001654)	373	36	13.67	+	2.63	5.39E-07	3.9e-05
regulation of cytosolic calcium ion concentration (GO:0051480)	322	31	11.80	+	2.63	3.44E-06	0.000192
regulation of calcium ion transmembrane transport (GO:1903169)	156	15	5.72	+	2.62	1.13E-03	0.028
transport along microtubule (GO:0010970)	156	15	5.72	+	2.62	1.13E-03	0.028
vesicle localization (GO:0051648)	208	20	7.62	+	2.62	1.84E-04	0.00602
regulation of ion transport (GO:0043269)	721	69	26.42	+	2.61	4.48E-12	7.56e-10
peptidyl-serine modification (GO:0018209)	209	20	7.66	+	2.61	1.95E-04	0.00631
visual system development (GO:0150063)	377	36	13.81	+	2.61	9.83E-07	6.61e-05
morphogenesis of a branching structure (GO:0001763)	168	16	6.16	+	2.60	8.61E-04	0.0221
regulation of supramolecular fiber organization (GO:1902903)	379	36	13.89	+	2.59	1.04E-06	6.99e-05
tube formation (GO:0035148)	148	14	5.42	+	2.58	1.88E-03	0.0426
regulation of canonical Wnt signaling pathway (GO:0060828)	296	28	10.85	+	2.58	2.15E-05	0.000939
establishment of vesicle localization (GO:0051650)	201	19	7.36	+	2.58	3.22E-04	0.00953
glial cell differentiation (GO:0010001)	180	17	6.60	+	2.58	6.56E-04	0.0177
muscle organ development (GO:0007517)	286	27	10.48	+	2.58	3.18E-05	0.00135
regulation of hormone secretion (GO:0046883)	276	26	10.11	+	2.57	4.69E-05	0.00187
second-messenger-mediated signaling (GO:0019932)	351	33	12.86	+	2.57	3.57E-06	0.000198
cell adhesion (GO:0007155)	947	89	34.70	+	2.56	7.45E-15	2.07e-12
retina development in camera-type eye (GO:0060041)	149	14	5.46	+	2.56	1.99E-03	0.0448
regulation of system process (GO:0044057)	586	55	21.47	+	2.56	1.41E-09	1.77e-07
regulation of exocytosis (GO:0017157)	203	19	7.44	+	2.55	3.60E-04	0.0105
biological adhesion (GO:0022610)	953	89	34.92	+	2.55	9.85E-15	2.61e-12
positive regulation of canonical Wnt signaling pathway (GO:0090263)	150	14	5.50	+	2.55	2.10E-03	0.0467
protein autophosphorylation (GO:0046777)	193	18	7.07	+	2.55	5.29E-04	0.0147
movement of cell or subcellular component (GO:0006928)	1599	149	58.59	+	2.54	1.44E-24	1.43e-21
chemotaxis (GO:0006935)	548	51	20.08	+	2.54	7.34E-09	8.03e-07
cell development (GO:0048468)	1655	154	60.64	+	2.54	2.20E-25	2.9e-22
positive regulation of transmembrane transport (GO:0034764)	215	20	7.88	+	2.54	2.75E-04	0.00836
positive regulation of Wnt signaling pathway (GO:0030177)	183	17	6.71	+	2.54	7.78E-04	0.0204
taxis (GO:0042330)	550	51	20.15	+	2.53	8.14E-09	8.67e-07
neural tube development (GO:0021915)	162	15	5.94	+	2.53	1.60E-03	0.0375
muscle tissue development (GO:0060537)	292	27	10.70	+	2.52	3.74E-05	0.00154
peptidyl-serine phosphorylation (GO:0018105)	185	17	6.78	+	2.51	8.70E-04	0.0223
positive regulation of cytosolic calcium ion concentration (GO:0007204)	283	26	10.37	+	2.51	5.69E-05	0.00221
protein localization to plasma membrane (GO:0072659)	196	18	7.18	+	2.51	6.25E-04	0.0169
locomotion (GO:0040011)	1346	123	49.32	+	2.49	2.00E-19	7.76e-17
cellular calcium ion homeostasis (GO:0006874)	427	39	15.65	+	2.49	7.02E-07	4.88e-05
adenylate cyclase-modulating G protein-coupled receptor signaling pathway (GO:0007188)	219	20	8.02	+	2.49	5.18E-04	0.0144
nervous system development (GO:0007399)	2203	201	80.72	+	2.49	8.97E-33	1.42e-28
negative regulation of phosphorylation (GO:0042326)	461	42	16.89	+	2.49	2.71E-07	2.12e-05
regulation of organelle assembly (GO:1902115)	187	17	6.85	+	2.48	9.70E-04	0.0245
respiratory system development (GO:0060541)	198	18	7.25	+	2.48	1.10E-03	0.0275
negative regulation of protein phosphorylation (GO:0001933)	419	38	15.35	+	2.48	1.13E-06	7.45e-05
regulation of Wnt signaling pathway (GO:0030111)	375	34	13.74	+	2.47	4.30E-06	0.000234
embryonic morphogenesis (GO:0048598)	585	53	21.43	+	2.47	1.01E-08	1.07e-06
calcium ion homeostasis (GO:0055074)	442	40	16.20	+	2.47	6.12E-07	4.33e-05
striated muscle tissue development (GO:0014706)	277	25	10.15	+	2.46	9.60E-05	0.00348
protein localization to cell periphery (GO:1990778)	233	21	8.54	+	2.46	3.91E-04	0.0113
regulation of cytoskeleton organization (GO:0051493)	534	48	19.57	+	2.45	6.64E-08	6.35e-06
camera-type eye development (GO:0043010)	323	29	11.84	+	2.45	2.65E-05	0.00113
heart development (GO:0007507)	524	47	19.20	+	2.45	9.74E-08	8.78e-06
vasculature development (GO:0001944)	525	47	19.24	+	2.44	1.01E-07	9.03e-06
animal organ morphogenesis (GO:0009887)	972	87	35.61	+	2.44	1.79E-13	3.83e-11
microtubule-based transport (GO:0099111)	190	17	6.96	+	2.44	1.70E-03	0.0395
divalent inorganic cation homeostasis (GO:0072507)	483	43	17.70	+	2.43	4.33E-07	3.23e-05
regulation of cellular component movement (GO:0051270)	1037	92	38.00	+	2.42	6.18E-14	1.44e-11
circulatory system development (GO:0072359)	871	77	31.91	+	2.41	8.81E-12	1.43e-09
regulation of neurotransmitter levels (GO:0001505)	216	19	7.91	+	2.40	9.29E-04	0.0236
regulation of endocytosis (GO:0030100)	205	18	7.51	+	2.40	1.32E-03	0.0322
blood vessel development (GO:0001568)	502	44	18.39	+	2.39	4.12E-07	3.08e-05
epithelial tube morphogenesis (GO:0060562)	309	27	11.32	+	2.38	7.35E-05	0.00276
tube morphogenesis (GO:0035239)	664	58	24.33	+	2.38	6.74E-09	7.43e-07
regulation of cell migration (GO:0030334)	894	78	32.76	+	2.38	1.36E-11	2.15e-09
regulation of locomotion (GO:0040012)	998	87	36.57	+	2.38	7.02E-13	1.38e-10
rhythmic process (GO:0048511)	276	24	10.11	+	2.37	2.01E-04	0.00645
regulation of anatomical structure morphogenesis (GO:0022603)	980	85	35.91	+	2.37	1.68E-12	3.07e-10
heart morphogenesis (GO:0003007)	244	21	8.94	+	2.35	5.78E-04	0.0158
gliogenesis (GO:0042063)	233	20	8.54	+	2.34	8.12E-04	0.0212
regulation of cell motility (GO:2000145)	956	82	35.03	+	2.34	9.61E-12	1.54e-09
regulation of metal ion transport (GO:0010959)	398	34	14.58	+	2.33	1.53E-05	0.0007
Golgi vesicle transport (GO:0048193)	400	34	14.66	+	2.32	1.64E-05	0.00074
cellular divalent inorganic cation homeostasis (GO:0072503)	460	39	16.85	+	2.31	3.77E-06	0.000207
positive regulation of programmed cell death (GO:0043068)	569	48	20.85	+	2.30	3.50E-07	2.69e-05
response to alcohol (GO:0097305)	249	21	9.12	+	2.30	7.07E-04	0.0188
cytoskeleton organization (GO:0007010)	1224	103	44.85	+	2.30	4.16E-14	1.05e-11
gland development (GO:0048732)	416	35	15.24	+	2.30	1.42E-05	0.000655
regulation of secretion by cell (GO:1903530)	630	53	23.08	+	2.30	1.24E-07	1.09e-05
G protein-coupled receptor signaling pathway, coupled to cyclic nucleotide second messenger (GO:0007187)	250	21	9.16	+	2.29	7.37E-04	0.0196
cell fate commitment (GO:0045165)	250	21	9.16	+	2.29	7.37E-04	0.0195
positive regulation of apoptotic process (GO:0043065)	561	47	20.56	+	2.29	5.48E-07	3.95e-05
cell surface receptor signaling pathway involved in cell-cell signaling (GO:1905114)	418	35	15.32	+	2.29	1.54E-05	0.000699
negative regulation of protein kinase activity (GO:0006469)	239	20	8.76	+	2.28	1.03E-03	0.0259
muscle structure development (GO:0061061)	478	40	17.51	+	2.28	4.87E-06	0.000262
microtubule-based movement (GO:0007018)	348	29	12.75	+	2.27	9.86E-05	0.00356
protein dephosphorylation (GO:0006470)	216	18	7.91	+	2.27	1.95E-03	0.044
inorganic ion transmembrane transport (GO:0098660)	662	55	24.26	+	2.27	7.98E-08	7.4e-06
regulation of muscle system process (GO:0090257)	229	19	8.39	+	2.26	1.50E-03	0.0357
localization of cell (GO:0051674)	1112	92	40.74	+	2.26	2.75E-12	4.9e-10
cell motility (GO:0048870)	1112	92	40.74	+	2.26	2.75E-12	4.84e-10
positive regulation of cellular component organization (GO:0051130)	1161	96	42.54	+	2.26	7.79E-13	1.51e-10
positive regulation of cell death (GO:0010942)	630	52	23.08	+	2.25	2.28E-07	1.81e-05
anatomical structure morphogenesis (GO:0009653)	2182	180	79.95	+	2.25	4.16E-24	3.47e-21
inorganic cation transmembrane transport (GO:0098662)	570	47	20.89	+	2.25	1.12E-06	7.42e-05
metal ion transport (GO:0030001)	644	53	23.60	+	2.25	1.79E-07	1.5e-05
positive regulation of secretion by cell (GO:1903532)	316	26	11.58	+	2.25	2.81E-04	0.00853
negative regulation of protein modification process (GO:0031400)	620	51	22.72	+	2.24	3.30E-07	2.57e-05
embryonic organ morphogenesis (GO:0048562)	304	25	11.14	+	2.24	3.84E-04	0.0111
sensory organ development (GO:0007423)	572	47	20.96	+	2.24	1.17E-06	7.65e-05
anatomical structure formation involved in morphogenesis (GO:0048646)	889	73	32.57	+	2.24	9.17E-10	1.19e-07
positive regulation of cellular component biogenesis (GO:0044089)	536	44	19.64	+	2.24	2.01E-06	0.000121
regulation of transmembrane receptor protein serine/threonine kinase signaling pathway (GO:0090092)	256	21	9.38	+	2.24	1.40E-03	0.0337
blood vessel morphogenesis (GO:0048514)	415	34	15.21	+	2.24	4.10E-05	0.00168
cell migration (GO:0016477)	977	80	35.80	+	2.23	1.16E-10	1.72e-08
negative regulation of cellular component organization (GO:0051129)	711	58	26.05	+	2.23	7.04E-08	6.65e-06
urogenital system development (GO:0001655)	331	27	12.13	+	2.23	2.28E-04	0.00721
regulation of developmental growth (GO:0048638)	331	27	12.13	+	2.23	2.28E-04	0.00719
embryonic organ development (GO:0048568)	454	37	16.63	+	2.22	1.73E-05	0.000776
regulation of calcium ion transport (GO:0051924)	258	21	9.45	+	2.22	1.45E-03	0.0348
muscle contraction (GO:0006936)	246	20	9.01	+	2.22	2.02E-03	0.0451
blood circulation (GO:0008015)	406	33	14.88	+	2.22	6.03E-05	0.0023
negative regulation of phosphate metabolic process (GO:0045936)	579	47	21.22	+	2.22	1.39E-06	8.85e-05
negative regulation of kinase activity (GO:0033673)	259	21	9.49	+	2.21	1.48E-03	0.0354
negative regulation of phosphorus metabolic process (GO:0010563)	580	47	21.25	+	2.21	1.43E-06	9.07e-05
negative regulation of cell adhesion (GO:0007162)	284	23	10.41	+	2.21	8.02E-04	0.0209
cell-cell signaling by wnt (GO:0198738)	346	28	12.68	+	2.21	1.88E-04	0.00614
Wnt signaling pathway (GO:0016055)	346	28	12.68	+	2.21	1.88E-04	0.00612
positive regulation of cell cycle process (GO:0090068)	297	24	10.88	+	2.21	6.05E-04	0.0164
positive regulation of hydrolase activity (GO:0051345)	781	63	28.62	+	2.20	3.08E-08	3.09e-06
regulation of peptide secretion (GO:0002791)	372	30	13.63	+	2.20	1.65E-04	0.00548
regulation of cellular component biogenesis (GO:0044087)	970	78	35.54	+	2.19	5.06E-10	6.93e-08
cell-cell signaling (GO:0007267)	1122	90	41.11	+	2.19	2.09E-11	3.29e-09
transmembrane receptor protein tyrosine kinase signaling pathway (GO:0007169)	526	42	19.27	+	2.18	7.85E-06	0.000397
morphogenesis of an epithelium (GO:0002009)	440	35	16.12	+	2.17	4.34E-05	0.00176
supramolecular fiber organization (GO:0097435)	504	40	18.47	+	2.17	1.53E-05	0.000699
intracellular signal transduction (GO:0035556)	1689	134	61.89	+	2.17	2.47E-16	7.68e-14
embryo development (GO:0009790)	996	79	36.49	+	2.16	8.26E-10	1.09e-07
vascular process in circulatory system (GO:0003018)	266	21	9.75	+	2.15	1.76E-03	0.0407
regulation of protein secretion (GO:0050708)	342	27	12.53	+	2.15	4.83E-04	0.0136
positive regulation of locomotion (GO:0040017)	561	44	20.56	+	2.14	8.91E-06	0.00044
positive regulation of cell migration (GO:0030335)	523	41	19.16	+	2.14	1.37E-05	0.000637
cation homeostasis (GO:0055080)	704	55	25.80	+	2.13	5.74E-07	4.1e-05
regulation of ERK1 and ERK2 cascade (GO:0070372)	295	23	10.81	+	2.13	1.13E-03	0.0279
tube development (GO:0035295)	860	67	31.51	+	2.13	2.84E-08	2.87e-06
enzyme linked receptor protein signaling pathway (GO:0007167)	732	57	26.82	+	2.13	3.43E-07	2.64e-05
positive regulation of cell differentiation (GO:0045597)	837	65	30.67	+	2.12	5.38E-08	5.2e-06
ion homeostasis (GO:0050801)	786	61	28.80	+	2.12	1.75E-07	1.47e-05
regulation of vesicle-mediated transport (GO:0060627)	516	40	18.91	+	2.12	2.15E-05	0.000939
negative regulation of organelle organization (GO:0010639)	336	26	12.31	+	2.11	7.44E-04	0.0196
renal system development (GO:0072001)	298	23	10.92	+	2.11	1.87E-03	0.0425
regulation of secretion (GO:0051046)	687	53	25.17	+	2.11	1.25E-06	8.05e-05
cation transmembrane transport (GO:0098655)	636	49	23.30	+	2.10	4.10E-06	0.000224
positive regulation of cellular component movement (GO:0051272)	559	43	20.48	+	2.10	1.47E-05	0.000675
inorganic ion homeostasis (GO:0098771)	715	55	26.20	+	2.10	7.63E-07	5.22e-05
cellular response to organonitrogen compound (GO:0071417)	601	46	22.02	+	2.09	7.04E-06	0.000364
cellular response to peptide (GO:1901653)	340	26	12.46	+	2.09	8.15E-04	0.0212
regulation of cell growth (GO:0001558)	419	32	15.35	+	2.08	2.33E-04	0.00732
cellular cation homeostasis (GO:0030003)	632	48	23.16	+	2.07	6.44E-06	0.000336
metal ion homeostasis (GO:0055065)	620	47	22.72	+	2.07	8.76E-06	0.000435
positive regulation of cell cycle (GO:0045787)	396	30	14.51	+	2.07	4.43E-04	0.0126
cellular ion homeostasis (GO:0006873)	647	49	23.71	+	2.07	5.09E-06	0.000272
positive regulation of organelle organization (GO:0010638)	608	46	22.28	+	2.06	1.19E-05	0.000567
embryo development ending in birth or egg hatching (GO:0009792)	635	48	23.27	+	2.06	6.87E-06	0.000356
positive regulation of secretion (GO:0051047)	344	26	12.60	+	2.06	9.03E-04	0.023
regulation of cellular component organization (GO:0051128)	2373	179	86.95	+	2.06	6.14E-20	2.71e-17
positive regulation of cell motility (GO:2000147)	546	41	20.01	+	2.05	3.52E-05	0.00146
chordate embryonic development (GO:0043009)	615	46	22.53	+	2.04	1.37E-05	0.000637
regulation of localization (GO:0032879)	2781	208	101.90	+	2.04	3.73E-23	2.69e-20
negative regulation of cell differentiation (GO:0045596)	643	48	23.56	+	2.04	8.43E-06	0.000421
circulatory system process (GO:0003013)	498	37	18.25	+	2.03	1.15E-04	0.00408
cellular metal ion homeostasis (GO:0006875)	552	41	20.23	+	2.03	5.98E-05	0.00229
regulation of protein-containing complex assembly (GO:0043254)	459	34	16.82	+	2.02	2.71E-04	0.00833
cellular response to organic cyclic compound (GO:0071407)	502	37	18.39	+	2.01	1.26E-04	0.0044
positive regulation of developmental process (GO:0051094)	1278	94	46.83	+	2.01	5.47E-10	7.42e-08
regulation of cell adhesion (GO:0030155)	721	53	26.42	+	2.01	5.85E-06	0.000307
regulation of transport (GO:0051049)	1805	132	66.14	+	2.00	1.31E-13	2.93e-11
in utero embryonic development (GO:0001701)	356	26	13.04	+	1.99	1.74E-03	0.0403
establishment of organelle localization (GO:0051656)	398	29	14.58	+	1.99	8.01E-04	0.0209
tissue morphogenesis (GO:0048729)	550	40	20.15	+	1.98	9.52E-05	0.00347
protein phosphorylation (GO:0006468)	967	70	35.43	+	1.98	2.45E-07	1.93e-05
cellular response to growth factor stimulus (GO:0071363)	500	36	18.32	+	1.97	3.07E-04	0.0092
response to growth factor (GO:0070848)	528	38	19.35	+	1.96	1.79E-04	0.00588
regulation of cell differentiation (GO:0045595)	1574	113	57.67	+	1.96	3.56E-11	5.49e-09
skeletal system development (GO:0001501)	489	35	17.92	+	1.95	4.20E-04	0.012
regulation of cell communication (GO:0010646)	3443	246	126.15	+	1.95	2.08E-25	3e-22
positive regulation of molecular function (GO:0044093)	1835	131	67.24	+	1.95	8.66E-13	1.66e-10
cellular response to nitrogen compound (GO:1901699)	659	47	24.15	+	1.95	4.12E-05	0.00168
peptidyl-amino acid modification (GO:0018193)	898	64	32.90	+	1.95	1.59E-06	9.8e-05
positive regulation of catalytic activity (GO:0043085)	1478	105	54.16	+	1.94	2.97E-10	4.18e-08
regulation of organelle organization (GO:0033043)	1211	86	44.37	+	1.94	1.58E-08	1.6e-06
regulation of signaling (GO:0023051)	3479	247	127.47	+	1.94	4.95E-25	5.61e-22
regulation of developmental process (GO:0050793)	2469	175	90.47	+	1.93	7.54E-17	2.49e-14
endomembrane system organization (GO:0010256)	453	32	16.60	+	1.93	7.00E-04	0.0187
organelle localization (GO:0051640)	612	43	22.42	+	1.92	9.52E-05	0.00347
pattern specification process (GO:0007389)	443	31	16.23	+	1.91	9.75E-04	0.0246
positive regulation of transcription by RNA polymerase II (GO:0045944)	1215	85	44.52	+	1.91	3.97E-08	3.91e-06
negative regulation of developmental process (GO:0051093)	887	62	32.50	+	1.91	3.44E-06	0.000192
system development (GO:0048731)	4317	300	158.18	+	1.90	2.36E-30	7.48e-27
ion transmembrane transport (GO:0034220)	921	64	33.75	+	1.90	3.28E-06	0.000186
cation transport (GO:0006812)	835	58	30.60	+	1.90	1.05E-05	0.000507
cellular chemical homeostasis (GO:0055082)	749	52	27.44	+	1.89	2.36E-05	0.00101
regulation of signal transduction (GO:0009966)	3078	213	112.78	+	1.89	7.97E-20	3.33e-17
regulation of intracellular signal transduction (GO:1902531)	1787	123	65.48	+	1.88	4.97E-11	7.59e-09
positive regulation of kinase activity (GO:0033674)	613	42	22.46	+	1.87	2.18E-04	0.00694
regulation of biological quality (GO:0065008)	4033	276	147.77	+	1.87	2.97E-26	5.23e-23
animal organ development (GO:0048513)	3247	222	118.97	+	1.87	3.13E-20	1.46e-17
regulation of hydrolase activity (GO:0051336)	1302	89	47.71	+	1.87	4.68E-08	4.55e-06
regulation of multicellular organismal development (GO:2000026)	1332	91	48.81	+	1.86	4.05E-08	3.97e-06
regulation of MAPK cascade (GO:0043408)	705	48	25.83	+	1.86	7.86E-05	0.00293
regulation of growth (GO:0040008)	676	46	24.77	+	1.86	1.25E-04	0.00437
positive regulation of RNA metabolic process (GO:0051254)	1722	117	63.10	+	1.85	3.42E-10	4.71e-08
positive regulation of nucleic acid-templated transcription (GO:1903508)	1627	110	59.61	+	1.85	1.65E-09	2e-07
positive regulation of RNA biosynthetic process (GO:1902680)	1628	110	59.65	+	1.84	1.68E-09	2.02e-07
cellular homeostasis (GO:0019725)	889	60	32.57	+	1.84	1.31E-05	0.000618
cellular response to endogenous stimulus (GO:0071495)	1149	77	42.10	+	1.83	9.20E-07	6.21e-05
negative regulation of intracellular signal transduction (GO:1902532)	509	34	18.65	+	1.82	1.32E-03	0.0322
positive regulation of transcription, DNA-templated (GO:0045893)	1542	103	56.50	+	1.82	1.27E-08	1.31e-06
regulation of kinase activity (GO:0043549)	914	61	33.49	+	1.82	1.66E-05	0.000747
multicellular organism development (GO:0007275)	4906	327	179.76	+	1.82	1.83E-30	7.26e-27
chemical homeostasis (GO:0048878)	1128	75	41.33	+	1.81	1.69E-06	0.000104
positive regulation of transferase activity (GO:0051347)	693	46	25.39	+	1.81	2.25E-04	0.00713
negative regulation of cell communication (GO:0010648)	1388	92	50.86	+	1.81	1.12E-07	9.99e-06
negative regulation of signaling (GO:0023057)	1391	92	50.97	+	1.81	1.17E-07	1.04e-05
response to peptide (GO:1901652)	484	32	17.73	+	1.80	2.28E-03	0.0499
cell differentiation (GO:0030154)	3540	234	129.71	+	1.80	1.39E-19	5.66e-17
positive regulation of transport (GO:0051050)	939	62	34.41	+	1.80	2.11E-05	0.000929
positive regulation of nucleobase-containing compound metabolic process (GO:0045935)	1898	125	69.54	+	1.80	5.57E-10	7.48e-08
cellular developmental process (GO:0048869)	3596	236	131.76	+	1.79	1.63E-19	6.48e-17
regulation of protein localization (GO:0032880)	960	63	35.18	+	1.79	1.81E-05	0.000807
homeostatic process (GO:0042592)	1668	109	61.12	+	1.78	1.27E-08	1.31e-06
positive regulation of macromolecule biosynthetic process (GO:0010557)	1861	121	68.19	+	1.77	2.05E-09	2.41e-07
regulation of establishment of protein localization (GO:0070201)	648	42	23.74	+	1.77	7.04E-04	0.0188
negative regulation of multicellular organismal process (GO:0051241)	1022	66	37.45	+	1.76	2.10E-05	0.000926
cellular response to oxygen-containing compound (GO:1901701)	1072	69	39.28	+	1.76	1.52E-05	0.000699
positive regulation of multicellular organismal process (GO:0051240)	1431	92	52.43	+	1.75	3.81E-07	2.88e-05
negative regulation of signal transduction (GO:0009968)	1292	83	47.34	+	1.75	1.63E-06	0.0001
regulation of peptide transport (GO:0090087)	655	42	24.00	+	1.75	7.74E-04	0.0203
regulation of multicellular organismal process (GO:0051239)	2698	173	98.86	+	1.75	6.64E-13	1.32e-10
positive regulation of biosynthetic process (GO:0009891)	1998	128	73.21	+	1.75	1.43E-09	1.78e-07
chromatin organization (GO:0006325)	704	45	25.80	+	1.74	5.54E-04	0.0152
positive regulation of cell population proliferation (GO:0008284)	941	60	34.48	+	1.74	6.92E-05	0.00261
regulation of mitotic cell cycle (GO:0007346)	597	38	21.87	+	1.74	1.49E-03	0.0355
anatomical structure development (GO:0048856)	5301	335	194.23	+	1.72	2.94E-27	5.82e-24
response to organonitrogen compound (GO:0010243)	1001	63	36.68	+	1.72	5.71E-05	0.00221
negative regulation of transcription by RNA polymerase II (GO:0000122)	924	58	33.86	+	1.71	1.29E-04	0.00444
negative regulation of cellular protein metabolic process (GO:0032269)	1054	66	38.62	+	1.71	5.74E-05	0.00221
regulation of protein transport (GO:0051223)	623	39	22.83	+	1.71	1.81E-03	0.0414
positive regulation of cellular biosynthetic process (GO:0031328)	1966	123	72.04	+	1.71	1.51E-08	1.54e-06
ion transport (GO:0006811)	1348	84	49.39	+	1.70	5.21E-06	0.000276
negative regulation of protein metabolic process (GO:0051248)	1110	69	40.67	+	1.70	4.32E-05	0.00176
regulation of transferase activity (GO:0051338)	1031	64	37.78	+	1.69	9.78E-05	0.00354
positive regulation of cell communication (GO:0010647)	1726	107	63.24	+	1.69	2.07E-07	1.7e-05
response to endogenous stimulus (GO:0009719)	1420	88	52.03	+	1.69	3.15E-06	0.00018
positive regulation of gene expression (GO:0010628)	2302	142	84.35	+	1.68	1.59E-09	1.94e-07
regulation of phosphorylation (GO:0042325)	1639	101	60.05	+	1.68	6.46E-07	4.54e-05
regulation of molecular function (GO:0065009)	3076	189	112.71	+	1.68	1.65E-12	3.04e-10
positive regulation of signal transduction (GO:0009967)	1564	96	57.31	+	1.68	1.54E-06	9.53e-05
nervous system process (GO:0050877)	1403	86	51.41	+	1.67	7.77E-06	0.000395
regulation of cell cycle (GO:0051726)	1209	74	44.30	+	1.67	3.19E-05	0.00135
positive regulation of signaling (GO:0023056)	1733	106	63.50	+	1.67	4.43E-07	3.25e-05
regulation of catalytic activity (GO:0050790)	2391	146	87.61	+	1.67	1.96E-09	2.32e-07
regulation of protein kinase activity (GO:0045859)	804	49	29.46	+	1.66	8.60E-04	0.0221
developmental process (GO:0032502)	5765	349	211.23	+	1.65	2.50E-25	3.05e-22
positive regulation of cellular metabolic process (GO:0031325)	3392	205	124.29	+	1.65	4.73E-13	9.49e-11
positive regulation of phosphorylation (GO:0042327)	1094	66	40.09	+	1.65	1.52E-04	0.00511
positive regulation of cellular process (GO:0048522)	5695	343	208.67	+	1.64	2.40E-24	2.12e-21
positive regulation of macromolecule metabolic process (GO:0010604)	3571	215	130.84	+	1.64	1.53E-13	3.33e-11
microtubule-based process (GO:0007017)	814	49	29.83	+	1.64	1.27E-03	0.031
system process (GO:0003008)	2066	124	75.70	+	1.64	1.23E-07	1.08e-05
regulation of protein modification process (GO:0031399)	1884	113	69.03	+	1.64	4.34E-07	3.22e-05
regulation of protein phosphorylation (GO:0001932)	1468	88	53.79	+	1.64	1.20E-05	0.000568
positive regulation of nitrogen compound metabolic process (GO:0051173)	3206	192	117.47	+	1.63	8.19E-12	1.34e-09
positive regulation of metabolic process (GO:0009893)	3861	231	141.47	+	1.63	2.17E-14	5.66e-12
cellular component organization (GO:0016043)	5703	339	208.96	+	1.62	7.22E-23	4.98e-20
regulation of phosphate metabolic process (GO:0019220)	1837	109	67.31	+	1.62	1.21E-06	7.89e-05
regulation of phosphorus metabolic process (GO:0051174)	1838	109	67.35	+	1.62	1.23E-06	7.96e-05
phosphorylation (GO:0016310)	1301	77	47.67	+	1.62	6.02E-05	0.0023
positive regulation of intracellular signal transduction (GO:1902533)	1017	60	37.26	+	1.61	4.85E-04	0.0137
regulation of cellular localization (GO:0060341)	848	50	31.07	+	1.61	1.59E-03	0.0374
regulation of cell death (GO:0010941)	1666	98	61.04	+	1.61	7.82E-06	0.000396
regulation of cell population proliferation (GO:0042127)	1667	98	61.08	+	1.60	7.87E-06	0.000396
regulation of response to stimulus (GO:0048583)	4287	251	157.08	+	1.60	8.75E-15	2.39e-12
positive regulation of phosphorus metabolic process (GO:0010562)	1165	68	42.69	+	1.59	3.22E-04	0.00952
positive regulation of phosphate metabolic process (GO:0045937)	1165	68	42.69	+	1.59	3.22E-04	0.00951
regulation of programmed cell death (GO:0043067)	1529	89	56.02	+	1.59	3.24E-05	0.00136
response to oxygen-containing compound (GO:1901700)	1599	93	58.59	+	1.59	1.91E-05	0.000851
regulation of apoptotic process (GO:0042981)	1496	87	54.81	+	1.59	3.75E-05	0.00154
response to nitrogen compound (GO:1901698)	1087	63	39.83	+	1.58	5.37E-04	0.0149
negative regulation of cellular process (GO:0048523)	4952	287	181.45	+	1.58	8.11E-17	2.63e-14
cellular component organization or biogenesis (GO:0071840)	5922	341	216.99	+	1.57	8.84E-21	4.53e-18
negative regulation of response to stimulus (GO:0048585)	1824	105	66.83	+	1.57	7.46E-06	0.000383
tissue development (GO:0009888)	1763	101	64.60	+	1.56	1.37E-05	0.000638
organelle organization (GO:0006996)	3586	205	131.39	+	1.56	8.76E-11	1.31e-08
negative regulation of nitrogen compound metabolic process (GO:0051172)	2449	140	89.73	+	1.56	2.10E-07	1.71e-05
cell surface receptor signaling pathway (GO:0007166)	2520	144	92.34	+	1.56	1.58E-07	1.35e-05
positive regulation of biological process (GO:0048518)	6290	359	230.47	+	1.56	1.22E-21	6.89e-19
multicellular organismal process (GO:0032501)	6985	397	255.94	+	1.55	1.09E-24	1.15e-21
chromosome organization (GO:0051276)	1063	60	38.95	+	1.54	1.52E-03	0.036
cell cycle (GO:0007049)	1383	78	50.67	+	1.54	3.00E-04	0.00904
regulation of catabolic process (GO:0009894)	1029	58	37.70	+	1.54	1.75E-03	0.0404
positive regulation of protein modification process (GO:0031401)	1246	70	45.65	+	1.53	6.58E-04	0.0177
negative regulation of cellular metabolic process (GO:0031324)	2654	149	97.25	+	1.53	2.22E-07	1.77e-05
transmembrane transport (GO:0055085)	1303	73	47.74	+	1.53	4.95E-04	0.0139
signaling (GO:0023052)	5520	309	202.26	+	1.53	2.35E-16	7.46e-14
negative regulation of RNA metabolic process (GO:0051253)	1414	79	51.81	+	1.52	3.46E-04	0.0102
response to abiotic stimulus (GO:0009628)	1165	65	42.69	+	1.52	1.39E-03	0.0336
cell communication (GO:0007154)	5611	312	205.59	+	1.52	3.42E-16	1.04e-13
epithelium development (GO:0060429)	1121	62	41.07	+	1.51	1.99E-03	0.0449
negative regulation of macromolecule biosynthetic process (GO:0010558)	1522	84	55.77	+	1.51	3.19E-04	0.00951
protein localization (GO:0008104)	2198	121	80.54	+	1.50	9.93E-06	0.000482
negative regulation of nucleic acid-templated transcription (GO:1903507)	1310	72	48.00	+	1.50	8.93E-04	0.0228
negative regulation of cellular biosynthetic process (GO:0031327)	1584	87	58.04	+	1.50	2.46E-04	0.00765
negative regulation of biological process (GO:0048519)	5592	307	204.90	+	1.50	4.80E-15	1.36e-12
negative regulation of RNA biosynthetic process (GO:1902679)	1312	72	48.07	+	1.50	1.15E-03	0.0284
localization (GO:0051179)	5873	322	215.19	+	1.50	6.08E-16	1.82e-13
regulation of response to external stimulus (GO:0032101)	1204	66	44.12	+	1.50	1.66E-03	0.0389
signal transduction (GO:0007165)	5168	283	189.36	+	1.49	2.04E-13	4.26e-11
negative regulation of cellular macromolecule biosynthetic process (GO:2000113)	1471	80	53.90	+	1.48	5.96E-04	0.0162
negative regulation of transcription, DNA-templated (GO:0045892)	1270	69	46.53	+	1.48	1.66E-03	0.0388
vesicle-mediated transport (GO:0016192)	1972	107	72.26	+	1.48	7.70E-05	0.00288
negative regulation of nucleobase-containing compound metabolic process (GO:0045934)	1531	83	56.10	+	1.48	5.65E-04	0.0155
negative regulation of metabolic process (GO:0009892)	3155	171	115.60	+	1.48	2.21E-07	1.77e-05
positive regulation of cellular protein metabolic process (GO:0032270)	1627	88	59.61	+	1.48	3.78E-04	0.011
negative regulation of biosynthetic process (GO:0009890)	1613	87	59.10	+	1.47	4.61E-04	0.0131
positive regulation of protein metabolic process (GO:0051247)	1706	92	62.51	+	1.47	3.02E-04	0.00907
macromolecule localization (GO:0033036)	2561	138	93.84	+	1.47	5.94E-06	0.000311
phosphorus metabolic process (GO:0006793)	2197	118	80.50	+	1.47	4.74E-05	0.00189
negative regulation of macromolecule metabolic process (GO:0010605)	2908	156	106.55	+	1.46	1.80E-06	0.00011
cellular component assembly (GO:0022607)	2394	128	87.72	+	1.46	2.06E-05	0.00091
cellular protein modification process (GO:0006464)	3188	170	116.81	+	1.46	7.25E-07	5.02e-05
protein modification process (GO:0036211)	3188	170	116.81	+	1.46	7.25E-07	5e-05
phosphate-containing compound metabolic process (GO:0006796)	2170	115	79.51	+	1.45	9.32E-05	0.00341
regulation of cellular protein metabolic process (GO:0032268)	2668	140	97.76	+	1.43	2.29E-05	0.000991
regulation of protein metabolic process (GO:0051246)	2806	147	102.81	+	1.43	1.30E-05	0.000613
negative regulation of gene expression (GO:0010629)	2024	106	74.16	+	1.43	3.21E-04	0.00955
macromolecule modification (GO:0043412)	3412	176	125.02	+	1.41	3.02E-06	0.000174
cellular response to chemical stimulus (GO:0070887)	2932	151	107.43	+	1.41	2.35E-05	0.00101
positive regulation of response to stimulus (GO:0048584)	2303	118	84.38	+	1.40	2.82E-04	0.00855
cellular response to organic substance (GO:0071310)	2355	120	86.29	+	1.39	3.21E-04	0.00955
cellular response to stimulus (GO:0051716)	6815	343	249.71	+	1.37	5.88E-12	9.83e-10
regulation of transcription by RNA polymerase II (GO:0006357)	2629	132	96.33	+	1.37	2.61E-04	0.00803
cellular component biogenesis (GO:0044085)	2654	133	97.25	+	1.37	2.75E-04	0.00837
establishment of localization (GO:0051234)	4713	235	172.69	+	1.36	3.37E-07	2.61e-05
transport (GO:0006810)	4574	226	167.60	+	1.35	1.28E-06	8.23e-05
regulation of RNA metabolic process (GO:0051252)	3801	187	139.27	+	1.34	2.29E-05	0.000989
cellular localization (GO:0051641)	3005	147	110.11	+	1.34	3.74E-04	0.0109
regulation of nucleic acid-templated transcription (GO:1903506)	3521	171	129.01	+	1.33	1.30E-04	0.00447
regulation of RNA biosynthetic process (GO:2001141)	3526	171	129.20	+	1.32	1.32E-04	0.00453
regulation of cellular process (GO:0050794)	11395	552	417.52	+	1.32	1.12E-22	7.41e-20
regulation of transcription, DNA-templated (GO:0006355)	3452	167	126.48	+	1.32	2.08E-04	0.00666
regulation of macromolecule biosynthetic process (GO:0010556)	4013	194	147.04	+	1.32	4.96E-05	0.00197
response to organic substance (GO:0010033)	3013	145	110.40	+	1.31	8.23E-04	0.0213
regulation of nucleobase-containing compound metabolic process (GO:0019219)	4073	196	149.24	+	1.31	5.47E-05	0.00215
regulation of cellular macromolecule biosynthetic process (GO:2000112)	3912	186	143.34	+	1.30	1.67E-04	0.00554
regulation of cellular metabolic process (GO:0031323)	6304	298	230.98	+	1.29	4.36E-07	3.22e-05
regulation of biosynthetic process (GO:0009889)	4253	201	155.83	+	1.29	1.26E-04	0.0044
cellular macromolecule metabolic process (GO:0044260)	5145	243	188.52	+	1.29	1.34E-05	0.000631
regulation of primary metabolic process (GO:0080090)	6086	287	223.00	+	1.29	1.17E-06	7.65e-05
regulation of biological process (GO:0050789)	11960	564	438.23	+	1.29	2.04E-20	9.8e-18
biological regulation (GO:0065007)	12645	596	463.32	+	1.29	1.34E-23	1.01e-20
cellular protein metabolic process (GO:0044267)	3822	180	140.04	+	1.29	3.69E-04	0.0108
regulation of metabolic process (GO:0019222)	7025	329	257.40	+	1.28	1.41E-07	1.22e-05
regulation of nitrogen compound metabolic process (GO:0051171)	5895	276	216.00	+	1.28	3.87E-06	0.000213
regulation of gene expression (GO:0010468)	4894	229	179.32	+	1.28	5.43E-05	0.00214
regulation of cellular biosynthetic process (GO:0031326)	4172	195	152.87	+	1.28	2.84E-04	0.00857
response to chemical (GO:0042221)	4401	204	161.26	+	1.27	3.12E-04	0.00934
regulation of macromolecule metabolic process (GO:0060255)	6491	300	237.84	+	1.26	3.26E-06	0.000186
response to stimulus (GO:0050896)	8527	394	312.44	+	1.26	5.95E-09	6.65e-07
protein metabolic process (GO:0019538)	4407	201	161.48	+	1.24	8.59E-04	0.0221
macromolecule metabolic process (GO:0043170)	6333	281	232.05	+	1.21	1.99E-04	0.00641
cellular process (GO:0009987)	15598	684	571.53	+	1.20	9.53E-24	7.56e-21
biological_process (GO:0008150)	18012	733	659.98	+	1.11	4.82E-18	1.7e-15
detection of stimulus (GO:0051606)	712	8	26.09	-	.31	7.83E-05	0.00292
adaptive immune response (GO:0002250)	628	7	23.01	-	.30	1.81E-04	0.00593
monocarboxylic acid metabolic process (GO:0032787)	542	6	19.86	-	.30	5.89E-04	0.0161
Unclassified (UNCLASSIFIED)	2839	31	104.02	-	.30	4.82E-18	1.74e-15
detection of stimulus involved in sensory perception (GO:0050906)	550	4	20.15	-	.20	3.32E-05	0.00139
detection of chemical stimulus (GO:0009593)	521	3	19.09	-	.16	1.86E-05	0.000827
sensory perception of chemical stimulus (GO:0007606)	538	2	19.71	-	.10	1.32E-06	8.45e-05
detection of chemical stimulus involved in sensory perception (GO:0050907)	485	1	17.77	-	.06	6.74E-07	4.71e-05
ATP metabolic process (GO:0046034)	210	0	7.69	-	< 0.01	1.00E-03	0.0252
detection of chemical stimulus involved in sensory perception of smell (GO:0050911)	440	0	16.12	-	< 0.01	2.64E-07	2.08e-05
sensory perception of smell (GO:0007608)	466	0	17.07	-	< 0.01	7.47E-08	7.01e-06

## Sheet: Genes CADD 20-29
Gene Symbol
SMYD3
LYST
SCN2A
PHF20
ABI3BP
SDHAF3
ADRA1A
AGAP1
ATP6AP1L
BLM
TMEM243
CCDC141
CDH9
CDKAL1
DNAH6
EGFLAM
FAM169A
FSTL5
HIVEP1
IQGAP2
LAMA2
LDLRAD3
LRPAP1
MELK
PRUNE2
RELN
SORBS2
SYNE1
TRIP11
VPS13B
WDR36
DYRK1A
KCND2
CACNA1D
CHD8
CTTNBP2
DSCAM
GRIN2B
MYT1L
NFIA
NRXN1
PAX5
PTEN
TBL1XR1
TCF7L2
CELF4
SHANK3
DAPK1
SLC25A46
UBP1
DISP1
COL5A2
NPHP4
NRXN3
LSAMP
SKI
EXOC4
MYO5A
CLASP1
CUX1
CHST9
NEB
MTA3
RFX3
SHANK2
MYCBP2
DAAM1
LARGE1
PDE4B
TLN2
DYNC2H1
LRIT3
PSD3
CTNNBL1
PRKCE
GPHN
STK39
DOCK10
EFTUD2
DNM2
PTPRG
TCF20
DAAM2
IGF2R
CEP120
TMEM201
METTL16
SPHKAP
RUFY1
SOX11
NLGN1
KIAA0825
VAV2
PLCE1
DNMT3A
CDC42BPA
LIMA1
PTPRO
TACC1
MICAL3
PSMA1
FAT3
LRRC30
NRIP1
PLEKHG1
KLHL18
LRP1B
E2F7
DCLK3
MTMR3
CLEC14A
PHIP
STK32C
KIF26A
NCK2
FRMPD4
CNGB3
KIF21A
TRERF1
GAB1
SAP130
SMTNL2
WNK2
CORO1C
BAHCC1
VCL
HS6ST1
BAZ1B
TFCP2
LRRK2
RPH3A
ZMYND8
CTBP2
AVPR1A
PCNX1
SCAF11
CDH23
ZFAT
CTNNA2
F2
RAPGEF4
UMODL1
EPHA5
RNF150
ATP2B4
POLR1A
SCAF4
MYO1D
CCAR1
PRKAR1B
GTF2IRD1
DOCK3
SALL1
LAMB1
FAM135B
EXOC6B
ZNF99
IMPACT
KIF5C
ARHGEF1
TYRP1
KY
TNKS
SPSB1
UBR4
GRIK3
NTNG1
PBX1
RFWD2
ABL2
KCNT2
INTS7
PTPN14
WDR26
NCOA1
SRBD1
FBXO11
PSME4
VPS54
SPRED2
TCF7L1
UGGT1
ZRANB3
KCNH7
ZNF804A
UNC80
CPS1
IKZF2
GRM7
KCNH8
SCN11A
ARHGEF3
FLNB
FOXP1
KPNA1
ADCY5
PLOD2
MBNL1
MECOM
TNIK
ZBTB49
PCDH7
KDR
RUFY3
ANKRD17
WDFY3
FREM3
TRAPPC11
FAT1
RAI14
RANBP3L
RICTOR
PAIP1
GPBP1
ERBIN
EDIL3
ADGRV1
YTHDC2
G3BP1
BTBD9
PDSS2
NHSL1
STK31
GLI3
ABCA13
GALNT17
GNAI1
CACNA2D1
LMTK2
TRRAP
TNPO3
UBE3C
PRKDC
RAB2A
EYA1
PABPC1
OXR1
EXT1
NFIB
UBAP2
RNF38
ZCCHC6
NFIL3
CAVIN4
ABCA1
DAB2IP
GAPVD1
PBX3
DDX50
KCNMA1
DNMBP
BTRC
LRRC4C
DLG2
DSCAML1
GRIK4
CDON
KIRREL3
ARHGAP32
CACNA1C
GUCY2C
ANO6
ARID2
LRP1
GALNT9
RNF6
VWA8
UGGT2
LRFN5
EXOC5
CPSF2
DYNC1H1
RYR3
FBN1
DMXL2
CGNL1
GCOM1
MEGF11
PIAS1
PCSK6
CACNA1H
CREBBP
PARN
GNAO1
CNTNAP4
PLCG2
CDH13
ABR
RABEP1
MYH10
PCTP
PRKCA
MGAT5B
SEC14L1
DNAH17
MIB1
KLHL14
SETBP1
KATNAL2
KDM4B
RFX2
ADGRL1
DPY19L3
LSM14A
GPCPD1
ITSN1
KCNJ15
CECR2
RBFOX2
CACNA1I
SGSM3
CUL3
INPP5D
KALRN
MAPK8IP3
MED13L
MYO9B
NBEA
NIPBL
OLFM2
PTPRF
RTF1
UPF2
PTPRM
ELF1
SSH2
CFTR
ADGRL4
CACNA2D3
BCL6
AKAP12
ST18
TRAK1
WWOX
MAP2
TENM3
CACNB2
RREB1
DOCK1
SCAPER
LRBA
SMPD3
DOCK8
TENM4
EPS8
SEMA5A
SEMA6A
MICAL2
CNTNAP2
DPP10
TNS1
SRGAP1
SNX13
FARP1
UTRN
GRIP1
KIF13A
HYDIN
CDH8
CD82
ADGRL3
BRINP2
SPTBN1
MYLK
MYO18A
CEP290
GRIA1
NOTCH2
MED15
DOCK4
FAM171A1
ANK2
SEPT9
FAM189A1
SEMA3A
HEATR1
TENM1
KANSL1
ATP9B
HIVEP3
MAPT
PATJ
KANK1
ACVR1
DLC1
PTPRC
SRGAP3
CDC5L
RIT2
LRP5
LARS2
EGFR
AGL
ZNF638
PRR5
PACS1
SPTBN4
CAMK2B
KIAA0368
GNAL
GLI2
TNS3
NFATC3
PTCH1
JMY
DNAH3
SPEG
LOC440434
CNOT10
SLIT3
HIP1
JAK2
TRIOBP
NDRG1
ARL6IP6
ST8SIA6
TCP11
NCKAP1
NAV2
NCOR1
ASH1L
CDKL5
GIGYF2
ITPR1
POGZ
RIMS1
C1orf87
DOCK7
MCOLN2
CHD1L
HMCN1
LEMD1
CR1
RYR2
RBKS
CAMKMT
MERTK
TLK1
PDE11A
PBRM1
FGFRL1
CPZ
CWH43
SLC10A7
ARHGAP10
WDR41
RANBP17
LY86
MCUR1
RCAN2
TFAP2B
COL21A1
FHL5
ARID1B
DNAH11
SUGCT
HECW1
GUSB
GNAT3
VPS50
NAMPT
ZMAT4
FER1L6
ASAP1
TG
TTC39B
SLC28A3
FANCC
GRIN3A
SVEP1
C10orf67
FAM13C
CYP2C19
SORCS3
ANO5
PAMR1
TRIM44
ANO2
FGD4
DIP2B
AKAP11
ENOX1
PIBF1
SLC35F4
TRPM1
IQCH
PHKB
BCO1
ANKFN1
TBCD
LAMA3
SBNO2
NLRP13
RALGAPA2
MTMR8
BRMS1L
GBE1
CNOT6
TOP3B
NBAS
PLXNA2
RNF220
ADAMTS19
NALCN
CBFA2T3
LAMA4
KLF5
ZFYVE28
ATP11A
SLC26A4
SATB2
CADM2
CASR
NELL2
SNX29
CLCN4
PHF21B
ARHGAP21
MACF1
SCD5
BABAM2
CACNA1A
VPS13D
FGGY
OBSCN
LTBP1
USP34
ATP2B2
NUP210
EPHB1
IL20RB
AFAP1
TBCK
GCLC
MDN1
PTPRK
SASH1
ADAP1
PPP1R9A
TPK1
DPP6
XKR6
EFR3A
PNPLA7
CTNNA3
TTC17
ATG2B
TLE3
SV2B
RGMA
CNOT1
MTCL1
FERMT1
ZFP64
SOS1
ARID5A
DMD
AFF2
MPDZ
CDCA7L
GAREM1
LIMCH1
COBL
MAP2K6
ANXA1
BRWD3
MUC12
CNNM2
BTBD11
KCNQ3
TRAPPC9
TRMT44
GALNT18
HECW2
SLIT2
FRYL
GALNTL6
MRPS30
DEK
HS3ST3A1
KCNJ6
LDAH
UBE3A
TRIP12
STAG1
GABRB1
RUNX2
ARHGAP18
CSMD3
GABBR2
MVB12B
ARRB1
SPART
ACACA
GBF1
MAST4
GMPS
NF1
POU2F1
NDST3
KDM4C
KLHL8
IFT81
PAX7
LAMC1
SLC45A4
MTRR
CA10
STAB2
SUMF1
ZCCHC7
CACNA1E
ANK3
GPR139
GRID1
ERBB4
ZNF827
DUSP22
FBN2
RAB3GAP1
ASPM
CHL1
CHD9
ARFGEF2
ARHGEF10
PLCH1
RAD54L2
ATR
NIN
AGBL1
RB1CC1
MED26
MCPH1
COL28A1
RAB3GAP2
DPYD
IGF1R
MYO7A
CACNA2D4
CSMD1
DNAJC6
DLGAP1
EPHB2
CHRNA7
ADCY9
PARD3B
RIMBP2
HDAC9
CHD7
ADGRL2
TCF4
GRIN2A
COL4A3BP
SVIL
NSD2
PRDM15
NRXN2
WDR1
PDXDC1
MAP6
ANKRD50
GNE
EPB41L1
APBB2
MMRN1
IMPG1
MAP3K7
TULP4
PLXNA4
MICU2
PCDH17
LOXHD1
SHQ1
RIMS2
ME3
SMAD4
BMPR1A
NFIX
SMARCA2
ZNF407
CABLES1
SRPK2
PARP8
KIF2A
GABRB2
PREX1
CELSR1
XPR1
RBM33
PLCL2
PTPRT
ARNT2
SEZ6L
RPS6KA2
ANAPC4
PRAG1
SERBP1
CDH10
DYNC1I1
PUM2
SLC4A4
XPO1
LDLRAD4
CYLD
TENM2
WDFY1
GRK5
SP3
VEGFC
OLFM3
MARCH8
FMNL2
RASAL2
TMED10
FIG4
ZNF217
LYPD6B
NOS1
HNF4G
SPOCK3
APBA2
TECTA
RGS3
DMRT1
RPTOR
ADAMTS9
EPC2
LRP6
JDP2
WDR7
DSG3
ANKIB1
HTT
SLC8A3
ARHGEF28
DCHS2
ATP7B
PIRT
SMOC2
UNC5C
USH2A
FAM210A
GLIS3
FAT4
TRPC7
ITGA11
STIM2
UNC79
ANKS1A
CASK
ROCK1
ZFHX3

[truncated: 5 more sheets: Biol. Proc. CADD 30-39, Genes CADD 30-39, Biol. Proc. CADD >=40, Genes CADD >=40, Clusters by published paper]
